# Supplementary material for: Whole Genome Analysis Reveals Evolutionary History and Introgression Events in Bale Monkeys
Source: Genes (Basel). 2024 Oct 23;15(11):1359. doi: 10.3390/genes15111359 (PMC11593718; doi:10.3390/genes15111359)
Supplement: Supplementary file 1 [file genes-15-01359-s001.zip]

Archive with 2 entries (2 files):
- SupplMaterials_Oct22.docx
- SupplTables_Sept20.xlsx
