# Supplementary material for: Whole Genome Analysis Reveals Evolutionary History and Introgression Events in Bale Monkeys
Source: Genes (Basel). 2024 Oct 23;15(11):1359. doi: 10.3390/genes15111359 (PMC11593718; doi:10.3390/genes15111359)
Supplement: Supplementary file 1 [file genes-15-01359-s001.zip › SupplTables_Sept20.xlsx]

## Sheet: S1 - Sample Info
Supplementary Table S1. Sample information and mapping statistics (to Mmul_10) of the 42 investigated Chlorocebus individuals.
Species	Sample	Country	Site	Latitude	Longitude	Clean Reads	Clean Bases(bp)	Mapped Reads	Mapped Bases(bp)	Mismatch Bases(bp)	Mismatch Rate	Mapping Rate	Average_sequencing_depth:	Coverage:	Coverage_at_least_4X:	Coverage_at_least_10X:	Coverage_at_least_20X:	SRA sample Ids	BioProject Accession
C. djamdjamensis	FF (BL32)	Bensa	Ethiopia	6.5	38.8333	269926044	40116993524	268119907	38502364161	1342996850	0.0349	0.9933	11.83	0.9297	0.8984	0.6084	0.0347		PRJNA1137408
	CF (ODB)	Odobullu	Ethiopia	6.91924	40.1706	252062010	37164844236	250367505	35592613896	1317240557	0.037	0.9933	10.51	0.93	0.877	0.4845	0.0204		PRJNA1137408
C. aethiops	aethiops_01	Ethiopia	Awash	8.84772	40.0048	160079598	15898185574	158807280	15271749574	499369882	0.0327	0.9921	5.23	0.8847	0.5578	0.0654	0.0036	SRR556121	PRJNA168472
	aethiops_02	Ethiopia	Lake Tana	11.5958	37.4072	145318244	14414403824	144048725	13834345159	453293196	0.0328	0.9913	4.76	0.8705	0.4962	0.0454	0.003	SRR556135	PRJNA168472
	aethiops_03	Ethiopia	Awash	8.84772	40.0048	155816658	15481362040	154701572	14884299145	485698114	0.0326	0.9928	5.12	0.8818	0.5516	0.0583	0.0032	SRR556165	PRJNA168472
	aethiops_04	Ethiopia	Awaasa	7.04987	38.4606	216864938	21486735982	215372756	20680502418	657325698	0.0318	0.9931	6.87	0.9064	0.6984	0.1685	0.0076	SRR556172	PRJNA168472
	aethiops_05	Ethiopia	Awaasa	7.04987	38.4606	211259978	20966294616	209451012	20143588654	642072354	0.0319	0.9914	6.66	0.9066	0.6877	0.1529	0.0069	SRR556170	PRJNA168472
	aethiops_06	Ethiopia	Lake Tana	11.5958	37.4072	310621724	30995318626	305347827	29486024240	983416661	0.0334	0.983	9.35	0.9287	0.8654	0.3596	0.0116	SRR3709478	PRJNA168472
C. p. hilgerti	hilgerti_01	Kenya	Kimana	2.794	37.53	146994474	14580514446	145711477	14000828728	451597961	0.0323	0.9913	4.89	0.8717	0.518	0.0495	0.0031	SRR556163	PRJNA168521
	hilgerti_03	Kenya	Samburu	0.623	37.47	153608206	15240395988	152183982	14628115103	470089177	0.0321	0.9907	5.06	0.8752	0.5321	0.0589	0.0035	SRR556168	PRJNA168521
	hilgerti_04	Kenya	Naivasha	0.706	36.429	135382482	13469923952	134161337	12940983343	406920620	0.0314	0.991	4.57	0.8758	0.4909	0.0362	0.0028	SRR556107	PRJNA168521
	hilgerti_05	Tanzania	Unkown tanzania	-7	35	362081992	36128979988	357454817	34508534261	1159300766	0.0336	0.9872	10.46	0.9307	0.8805	0.462	0.0178	SRR6153278	PRJNA168521
C. p. pygerythrus	pygerythrus_01	South Africa	Alize	-29.3747	31.349	148048240	14699364734	145886320	14005918441	477412908	0.0341	0.9854	4.83	0.8737	0.507	0.05	0.0032	SRR556129	PRJNA168521
	pygerythrus_02	South Africa	Alize	-29.3747	31.349	125473924	12483689746	123608541	11885620542	411615817	0.0346	0.9851	4.24	0.8524	0.4262	0.0288	0.0023	SRR556152	PRJNA168521
	pygerythrus_03	Botswana	Kasane	-17.8	25.16	76453416	7608883387	75782938	7313231413	228653900	0.0313	0.9912	2.96	0.7824	0.2201	0.0051	0.0011	SRR556142	PRJNA168521
	pygerythrus_04	South Africa	Riverside Wildlife Center	-23.7806	30.433	152073940	15090355640	150792077	14490039017	472339993	0.0326	0.9916	4.99	0.8759	0.5244	0.0563	0.0036	SRR556167	PRJNA168521
	pygerythrus_05	South Africa	Kwela Lodge	-29.4944	30.3606	155155246	15431761862	146657456	14128630003	454056767	0.0321	0.9452	4.89	0.8782	0.5199	0.051	0.0034	SRR556148	PRJNA168521
	pygerythrus_06	South Africa	Bushman Sands GR	-33.2936	26.1483	116175458	11521727480	115237434	11063762761	364327146	0.0329	0.9919	4.05	0.8358	0.392	0.0238	0.0021	SRR556143	PRJNA168521
	pygerythrus_07	South Africa	Seula Zimbili	-29.2078	31.4242	152031200	15109995884	150103983	14436039507	481367185	0.0333	0.9873	4.96	0.8848	0.5375	0.0507	0.0031	SRR556118	PRJNA168521
	pygerythrus_08	South Africa	Southey Farm	-30.6067	25.4464	142925562	14178075400	141867688	13637701066	434772474	0.0319	0.9926	4.81	0.8666	0.4977	0.0504	0.0032	SRR556160	PRJNA168521
	pygerythrus_09	Botswana	Kasane	-17.8	25.16	135011108	13415330598	132998295	12771517336	442640463	0.0347	0.9851	4.44	0.8704	0.4697	0.0307	0.0025	SRR556103	PRJNA168521
	pygerythrus_10	South Africa	Parys Country Estate	-26.8939	27.4584	145015616	14433141030	142713473	13725977710	477047890	0.0348	0.9841	4.79	0.8767	0.5077	0.0458	0.0031	SRR556108	PRJNA168521
	pygerythrus_11	South Africa	Sidbury Club	-33.5025	26.1311	155558500	15410661440	154408281	14812768763	483114889	0.0326	0.9926	5.09	0.8771	0.537	0.0605	0.0034	SRR556119	PRJNA168521
	pygerythrus_12	South Africa	Orange River Valley	-30.6342	25.4869	147521064	14618386376	146013304	14003289948	464567425	0.0332	0.9898	4.83	0.8719	0.5069	0.049	0.0032	SRR556112	PRJNA168521
	pygerythrus_13	South Africa	Camp Anerley	-30.6698	30.5076	155007622	15372886598	152963677	14677694183	491030603	0.0335	0.9868	5.04	0.8826	0.5399	0.055	0.0035	SRR556123	PRJNA168521
	pygerythrus_14	South Africa	Thorny Park Estate-1	-29.1859	31.4417	150817798	14937337682	148922224	14258668276	489361145	0.0343	0.9874	4.98	0.8649	0.5139	0.0571	0.0033	SRR556128	PRJNA168521
C. cynosuros	cynosuros_01	Zambia	Kafue	-14.9427	25.906	148588234	14658078886	147274722	14061172291	465778157	0.0331	0.9912	3.71	0.8667	0.3658	0.0105	0.0019	SRR556139	PRJNA168520
	cynosuros_02	Zambia	Lusaka	-15.4	28.3	150135892	14895272230	148599363	14277435690	464374816	0.0325	0.9898	4.96	0.876	0.5225	0.0553	0.0033	SRR556146	PRJNA168520
	cynosuros_03	Zambia	Lusaka	-15.4	28.3	151797162	15088226650	149547869	14375235316	488172123	0.034	0.9852	4.91	0.8846	0.5304	0.0475	0.0031	SRR556140	PRJNA168520
	cynosuros_04	Zambia	Livingstone	-17.8846	25.8392	150618466	14961288240	149407323	14362621702	477680307	0.0333	0.992	4.9	0.8769	0.5166	0.0507	0.0032	SRR556145	PRJNA168520
	cynosuros_05	Zambia	Livingstone	-17.8846	25.8392	153914466	15285558110	152722543	14686791902	479719286	0.0327	0.9923	5.04	0.8801	0.5357	0.0568	0.0034	SRR556161	PRJNA168520
	cynosuros_06	Zambia	Kafue	-14.9427	25.906	155846326	15481868076	153556629	14748474481	504591201	0.0342	0.9853	5.05	0.8789	0.5372	0.0566	0.0033	SRR556141	PRJNA168520
C. tantalus	tantalus_01	Central African Republic	Bangui	4.36667	18.5833	153400850	15255228532	151571248	14609166098	463355811	0.0317	0.9881	5.1	0.88	0.545	0.0608	0.0034	SRR556120	PRJNA168522
	tantalus_02	Central African Republic	Bangui	4.36667	18.5833	144039160	14335346076	140376713	13515993569	453344340	0.0335	0.9746	4.82	0.8794	0.5188	0.0497	0.003	SRR556144	PRJNA168522
	tantalus_03	Central African Republic	Bangui	4.36667	18.5833	155695006	15460970014	153176375	14720999476	488450679	0.0332	0.9838	5.05	0.8747	0.5279	0.0587	0.0035	SRR556138	PRJNA168522
	tantalus_04	Central African Republic	Bangui	4.36667	18.5833	146331336	14525114418	143741361	13808645484	457827009	0.0332	0.9823	4.92	0.8664	0.5112	0.0555	0.0034	SRR556122	PRJNA168522
	tantalus_05	Central African Republic	Bangui	4.36667	18.5833	157303650	15625481322	155774944	14991559811	481291401	0.0321	0.9903	5.15	0.8733	0.5316	0.064	0.004	SRR6154555	PRJNA168522
	tantalus_06	Central African Republic	Bangui	4.36667	18.5833	323553536	32304002902	318124718	30794878292	968097052	0.0314	0.9832	10.11	0.9312	0.8846	0.4497	0.0153	SRR556154	PRJNA168522
C. sabaeus	sabaeus_01	Gambia	Janjanburen Camp	13.5436	-14.7555	154048932	15319231234	152540594	14684500033	484079879	0.033	0.9902	5.06	0.8805	0.5341	0.0545	0.0034	SRR556190	PRJNA168527
	sabaeus_02	Gambia	Abuko 2	13.389	-16.6534	366266060	36398911522	362118155	34815698600	1168879799	0.0336	0.9887	11.16	0.928	0.8682	0.5025	0.0413	SRR556137	PRJNA168527
	sabaeus_05	Gambia	ITC/Bijilo	13.4351	-16.7256	160343888	15809728928	157571890	15015281571	517494950	0.0345	0.9827	4.87	0.909	0.5639	0.0274	0.003	SRR5251231	PRJNA362602
	sabaeus_06	Gambia	Janjanburen Camp	13.5436	-14.7555	310959386	30729502764	304524329	29138283045	948795220	0.0326	0.9793	9.34	0.9282	0.8656	0.3537	0.0114	SRR6109155	PRJNA407948

## Sheet: S5 - QuIBL
Supplementary Table S5. Results of QuIBL analysis with three populations and probability of presence of only ILS (mixprop1) or ILS and introgression (mixprop2). Combinations of C. aethiops with FF are marked in yellow. Additionally, combination of FF with geographically closest C. aethiops samples, aethiops_04 and aethiops_05, are marked in orange.
Triplet	Outgroup	C1	C2	mixprop1	mixprop2	lambda2Dist	lambda1Dist	BIC2Dist	BIC1Dist
FF_aethiops_01_aethiops_04	FF	0	3.08265	0.968455	0.0315447	0.000304867	0.000304867	-16261.9	-16284.5
FF_aethiops_01_aethiops_04	aethiops_01	0	0.820268	0.525859	0.474141	0.000481357	0.000481357	-8829.32	-8783.41
FF_aethiops_01_aethiops_04	aethiops_04	0	2.16929	0.924358	0.0756423	0.000328027	0.000328027	-8134.22	-8153.68
FF_aethiops_01_aethiops_02	FF	0	3.39652	0.975646	0.0243539	0.000287478	0.000287478	-14313.3	-14330.4
FF_aethiops_01_aethiops_02	aethiops_01	0	2.26768	0.912293	0.0877065	0.000391345	0.000391345	-7118.45	-7140.88
FF_aethiops_01_aethiops_02	aethiops_02	0	1.31436	0.787203	0.212797	0.000324589	0.000324589	-6923.2	-6928.29
FF_aethiops_01_aethiops_05	FF	0	3.2212	0.971112	0.0288877	0.00030225	0.00030225	-16698	-16716.3
FF_aethiops_01_aethiops_05	aethiops_01	0	0.844391	0.513255	0.486745	0.0005	0.000504531	-8308.66	-8259.78
FF_aethiops_01_aethiops_05	aethiops_05	0	2.02711	0.896224	0.103776	0.000291623	0.000291623	-7665.02	-7690.68
FF_aethiops_01_aethiops_03	FF	0	3.48535	0.975946	0.0240543	0.000289675	0.000289675	-18128.8	-18145.6
FF_aethiops_01_aethiops_03	aethiops_01	0	1.48484	0.842906	0.157094	0.000362061	0.000362061	-6371.53	-6391.36
FF_aethiops_01_aethiops_03	aethiops_03	0	0.942558	0.664894	0.335106	0.000352024	0.000352024	-6508.47	-6500.75
FF_aethiops_01_aethiops_06	FF	0	3.31728	0.972891	0.0271089	0.000286399	0.000286399	-14581.8	-14595.6
FF_aethiops_01_aethiops_06	aethiops_01	0	0.821611	0.677883	0.322117	0.00042714	0.00042714	-8340.23	-8333.44
FF_aethiops_01_aethiops_06	aethiops_06	0	2.23347	0.927546	0.0724542	0.00029951	0.00029951	-6476.44	-6495.49
FF_aethiops_01_CF	FF	0	2.98491	0.96481	0.0351898	0.000249658	0.000249658	-3892.6	-3904.75
FF_aethiops_01_CF	aethiops_01	0	1.2773	0.0577932	0.942207	0.0005	0.000845387	-19280.7	-18499.3
FF_aethiops_01_CF	CF	0	1.25492	0.494002	0.505998	0.000381702	0.000381702	-17660.7	-17678.5
FF_aethiops_01_sabaues_01	FF	0	1.13423	0.578081	0.421919	0.000184208	0.000184208	-328.026	-331.285
FF_aethiops_01_sabaues_01	aethiops_01	0	0.997081	0.606253	0.393747	0.000267052	0.000267052	-425.998	-430.283
FF_aethiops_01_sabaues_01	sabaues_01	0	1.63693	0.00699637	0.993004	0.0005	0.000935726	-45742.9	-42456.4
FF_aethiops_01_sabaeus_02	FF	0	1.18996	0.59904	0.40096	0.000175674	0.000175674	-329.844	-333.372
FF_aethiops_01_sabaeus_02	aethiops_01	0	1.0192	0.624365	0.375635	0.000261257	0.000261257	-412.632	-417.133
FF_aethiops_01_sabaeus_02	sabaeus_02	0	1.63686	0.00699143	0.993009	0.0005	0.000935529	-45741	-42457.8
FF_aethiops_01_sabaeus_05	FF	0	1.07112	0.647331	0.352669	0.000192287	0.000192287	-324.904	-329.396
FF_aethiops_01_sabaeus_05	aethiops_01	0	0.964144	0.626943	0.373057	0.000276174	0.000276174	-423.557	-428.267
FF_aethiops_01_sabaeus_05	sabaeus_05	0	1.63542	0.00763982	0.99236	0.0005	0.000934515	-45728.2	-42465.6
FF_aethiops_01_sabaeus_06	FF	0	1.17183	0.605973	0.394027	0.000178391	0.000178391	-298.678	-302.266
FF_aethiops_01_sabaeus_06	aethiops_01	0	0.964144	0.626943	0.373057	0.000276174	0.000276174	-423.557	-428.267
FF_aethiops_01_sabaeus_06	sabaeus_06	0	1.63686	0.00690956	0.99309	0.0005	0.000935607	-45744.8	-42457.3
FF_aethiops_01_cynosuros_01	FF	0	1.47257	0.744534	0.255466	7.51467e-05	7.51467e-05	-64.1848	-66.5822
FF_aethiops_01_cynosuros_01	aethiops_01	0	1.03046	0.39531	0.60469	0.000486685	0.000486685	-141.195	-143.416
FF_aethiops_01_cynosuros_01	cynosuros_01	0	1.69664	0.00899719	0.991003	0.0005	0.000954801	-46145.6	-42765.4
FF_aethiops_01_cynosuros_02	FF	0	2.11232	0.812632	0.187368	4.10284e-05	4.10284e-05	-51.6121	-53.5089
FF_aethiops_01_cynosuros_02	aethiops_01	0	1.1281	0.749297	0.250703	0.000198833	0.000198833	-99.7764	-103.377
FF_aethiops_01_cynosuros_02	cynosuros_02	0	1.70093	0.00970131	0.990299	0.0005	0.000955697	-46176.4	-42806.3
FF_aethiops_01_pygerythrus_12	FF	0	0.802917	0.000826066	0.999174	1.88946e-05	1.88946e-05	-39.3457	-38.8134
FF_aethiops_01_pygerythrus_12	aethiops_01	0	0.998825	0.710458	0.289542	0.000324939	0.000324939	-39.1068	-41.0926
FF_aethiops_01_pygerythrus_12	pygerythrus_12	0	1.70093	0.00970541	0.990295	0.0005	0.000956138	-46161.3	-42791.1
FF_aethiops_01_pygerythrus_13	FF	0	1.18276	0.590919	0.409081	0.000213802	0.000213802	-41.9474	-43.6041
FF_aethiops_01_pygerythrus_13	aethiops_01	0	0.610152	0.00677235	0.993228	0.000163521	0.000163521	-45.109	-45.2128
FF_aethiops_01_pygerythrus_13	pygerythrus_13	0	1.70151	0.00973234	0.990268	0.0005	0.000956112	-46173.7	-42803.2
FF_aethiops_01_cynosuros_04	FF	0	3.24317	0.806977	0.193023	9.06094e-05	9.06094e-05	-63.4815	-65.0853
FF_aethiops_01_cynosuros_04	aethiops_01	0	2.04816	0.894948	0.105052	0.000169363	0.000169363	-131.882	-136.105
FF_aethiops_01_cynosuros_04	cynosuros_04	0	1.70093	0.0097583	0.990242	0.0005	0.000955852	-46174.5	-42805.1
FF_aethiops_01_pygerythrus_05	FF	0	0	0	0	0	0	0	0
FF_aethiops_01_pygerythrus_05	aethiops_01	0	0	0	0	0	0	0	0
FF_aethiops_01_pygerythrus_05	pygerythrus_05	0	1.70264	0.00980624	0.990194	0.0005	0.000956348	-46160.7	-42789.5
FF_aethiops_01_pygerythrus_06	FF	0	1.49999	0.621896	0.378104	1.50791e-05	1.50791e-05	-38.6705	-39.7157
FF_aethiops_01_pygerythrus_06	aethiops_01	0	0	0	0	0	0	0	0
FF_aethiops_01_pygerythrus_06	pygerythrus_06	0	1.70225	0.00976309	0.990237	0.0005	0.000956283	-46173.9	-42801.9
FF_aethiops_01_pygerythrus_11	FF	0	0.802917	0.000826066	0.999174	1.88946e-05	1.88946e-05	-39.3457	-38.8134
FF_aethiops_01_pygerythrus_11	aethiops_01	0	0	0	0	0	0	0	0
FF_aethiops_01_pygerythrus_11	pygerythrus_11	0	1.70093	0.0097711	0.990229	0.0005	0.000955888	-46171.9	-42804.9
FF_aethiops_01_pygerythrus_14	FF	0	0	0	0	0	0	0	0
FF_aethiops_01_pygerythrus_14	aethiops_01	0	1.11117	0.639287	0.360713	9.53707e-05	9.53707e-05	-46.6406	-48.4478
FF_aethiops_01_pygerythrus_14	pygerythrus_14	0	1.70179	0.00977993	0.99022	0.0005	0.000956196	-46172.1	-42802.5
FF_aethiops_01_pygerthrus_01	FF	0	0	0	0	0	0	0	0
FF_aethiops_01_pygerthrus_01	aethiops_01	0	0	0	0	0	0	0	0
FF_aethiops_01_pygerthrus_01	pygerthrus_01	0	1.70225	0.0097543	0.990246	0.0005	0.000956258	-46174.7	-42802.1
FF_aethiops_01_pygerythrus_08	FF	0	1.58606	0.657438	0.342562	5.46418e-05	5.46418e-05	-33.5264	-34.5657
FF_aethiops_01_pygerythrus_08	aethiops_01	0	1.35575	0.46515	0.53485	0.000237881	0.000237881	-41.7991	-42.9638
FF_aethiops_01_pygerythrus_08	pygerythrus_08	0	1.70179	0.00976194	0.990238	0.0005	0.000956078	-46175.2	-42803.4
FF_aethiops_01_pygerythrus_10	FF	0	1.87745	0.667741	0.332259	0.000184562	0.000184562	-28.8322	-29.697
FF_aethiops_01_pygerythrus_10	aethiops_01	0	0.898479	0.496617	0.503383	0.000196911	0.000196911	-85.9713	-88.6014
FF_aethiops_01_pygerythrus_10	pygerythrus_10	0	1.70179	0.00939367	0.990606	0.0005	0.000956515	-46155.2	-42776.3
FF_aethiops_01_pygerythrus_02	FF	0	0	0	0	0	0	0	0
FF_aethiops_01_pygerythrus_02	aethiops_01	0	0	0	0	0	0	0	0
FF_aethiops_01_pygerythrus_02	pygerythrus_02	0	1.70225	0.0097668	0.990233	0.0005	0.000956322	-46173.2	-42801.6
FF_aethiops_01_pygerythrus_07	FF	0	0	0	0	0	0	0	0
FF_aethiops_01_pygerythrus_07	aethiops_01	0	1.95241	0.661244	0.338756	0.000112778	0.000112778	-30.8723	-31.6672
FF_aethiops_01_pygerythrus_07	pygerythrus_07	0	1.70151	0.0097844	0.990216	0.0005	0.000956028	-46173.2	-42803.8
FF_aethiops_01_cynosuros_03	FF	0	3.4055	0.799372	0.200628	8.62905e-05	8.62905e-05	-64.1058	-65.476
FF_aethiops_01_cynosuros_03	aethiops_01	0	0.949759	0.422243	0.577757	0.000167565	0.000167565	-58.3334	-60.1668
FF_aethiops_01_cynosuros_03	cynosuros_03	0	1.70093	0.00982952	0.99017	0.0005	0.000955233	-46173.8	-42809.8
FF_aethiops_01_pygerythrus_03	FF	0	2.1056	0.795965	0.204035	0.000255335	0.000255335	-40.6774	-42.539
FF_aethiops_01_pygerythrus_03	aethiops_01	0	0.701795	0.748336	0.251664	0.000214513	0.000214513	-127.584	-131.851
FF_aethiops_01_pygerythrus_03	pygerythrus_03	0	1.69101	0.0095875	0.990412	0.0005	0.000953672	-46162.6	-42797.7
FF_aethiops_01_cynosuros_05	FF	0	1.03128	0.500181	0.499819	2.09991e-05	2.09991e-05	-93.7293	-96.1009
FF_aethiops_01_cynosuros_05	aethiops_01	0	1.18603	0.665591	0.334409	0.000164988	0.000164988	-87.6068	-90.7239
FF_aethiops_01_cynosuros_05	cynosuros_05	0	1.70151	0.00971784	0.990282	0.0005	0.000956031	-46177.3	-42803.8
FF_aethiops_01_cynosuros_06	FF	0	0	0	0	0	0	0	0
FF_aethiops_01_cynosuros_06	aethiops_01	0	0.744821	0.57738	0.42262	0.000205081	0.000205081	-70.4737	-73.3116
FF_aethiops_01_cynosuros_06	cynosuros_06	0	1.70065	0.00974856	0.990251	0.0005	0.00095552	-46163.1	-42795.7
FF_aethiops_01_pygerythrus_04	FF	0	2.08908	0.814534	0.185466	4.14848e-05	4.14848e-05	-51.5308	-53.4425
FF_aethiops_01_pygerythrus_04	aethiops_01	0	1.79418	0.669448	0.330552	0.000179753	0.000179753	-57.7532	-59.6051
FF_aethiops_01_pygerythrus_04	pygerythrus_04	0	1.70093	0.00942861	0.990571	0.0005	0.00095616	-46168.6	-42790.9
FF_aethiops_01_pygerythrus_09	FF	0	0	0	0	0	0	0	0
FF_aethiops_01_pygerythrus_09	aethiops_01	0	0	0	0	0	0	0	0
FF_aethiops_01_pygerythrus_09	pygerythrus_09	0	1.70093	0.00969677	0.990303	0.0005	0.000955972	-46176.7	-42804.2
FF_aethiops_01_hilgerti_01	FF	0	1.36823	0.488122	0.511878	0.000177122	0.000177122	-58.0878	-59.7231
FF_aethiops_01_hilgerti_01	aethiops_01	0	0.853523	0.59095	0.40905	0.000278963	0.000278963	-365.569	-370.332
FF_aethiops_01_hilgerti_01	hilgerti_01	0	1.69044	0.00849867	0.991501	0.0005	0.000954267	-46134.8	-42757.5
FF_aethiops_01_hilgerti_04	FF	0	1.46975	0.675787	0.324213	0.000149186	0.000149186	-104.266	-107.399
FF_aethiops_01_hilgerti_04	aethiops_01	0	1.31629	0.69485	0.30515	0.00028389	0.00028389	-407.417	-412.314
FF_aethiops_01_hilgerti_04	hilgerti_04	0	1.68989	0.00814552	0.991854	0.0005	0.000954008	-46087.1	-42699.9
FF_aethiops_01_hilgerti_03	FF	0	3.59439	0.89091	0.10909	0.000242713	0.000242713	-97.5962	-100.585
FF_aethiops_01_hilgerti_03	aethiops_01	0	1.02514	0.70658	0.29342	0.000290329	0.000290329	-305.829	-311.267
FF_aethiops_01_hilgerti_03	hilgerti_03	0	1.68907	0.00816147	0.991839	0.0005	0.000953757	-46132.2	-42749.4
FF_aethiops_01_hilgerti_05	FF	0	0.730258	0.0947598	0.90524	0.000167949	0.000167949	-74.1007	-75.3091
FF_aethiops_01_hilgerti_05	aethiops_01	0	1.32572	0.559577	0.440423	0.0005	0.000561659	-735.584	-735.203
FF_aethiops_01_hilgerti_05	hilgerti_05	0	1.65634	0.00783576	0.992164	0.0005	0.000939449	-46065.5	-42726.6
FF_aethiops_01_tantalus_02	FF	0	3.17377	0.900642	0.099358	0.000100327	0.000100327	-109.57	-112.953
FF_aethiops_01_tantalus_02	aethiops_01	0	4.39474	0.942196	0.0578035	0.000173732	0.000173732	-252.914	-257.539
FF_aethiops_01_tantalus_02	tantalus_02	0	1.67954	0.00682383	0.993176	0.0005	0.000952049	-46044.8	-42667
FF_aethiops_01_tantalus_03	FF	0	5.25814	0.896852	0.103148	0.000190556	0.000190556	-132.638	-133.983
FF_aethiops_01_tantalus_03	aethiops_01	0	1.00599	0.775876	0.224124	0.000130184	0.000130184	-293.539	-299.025
FF_aethiops_01_tantalus_03	tantalus_03	0	1.67693	0.00734325	0.992657	0.0005	0.000950114	-46049.7	-42693.5
FF_aethiops_01_tantalus_06	FF	0	2.18722	0.914153	0.0858473	0.000145579	0.000145579	-242.683	-247.941
FF_aethiops_01_tantalus_06	aethiops_01	0	3.14364	0.965593	0.0344073	0.000279912	0.000279912	-377.959	-384.48
FF_aethiops_01_tantalus_06	tantalus_06	0	1.64232	0.00942373	0.990576	0.0005	0.000934624	-46018.2	-42775.4
FF_aethiops_01_tantalus_05	FF	0	2.22622	0.848963	0.151037	0.000120825	0.000120825	-122.63	-126.259
FF_aethiops_01_tantalus_05	aethiops_01	0	2.37536	0.895151	0.104849	0.000124135	0.000124135	-295.533	-300.833
FF_aethiops_01_tantalus_05	tantalus_05	0	1.67722	0.0072894	0.992711	0.0005	0.00094927	-46050.6	-42687.9
FF_aethiops_01_tantalus_01	FF	0	2.38488	0.860174	0.139826	0.000245827	0.000245827	-111.308	-114.895
FF_aethiops_01_tantalus_01	aethiops_01	0	2.26671	0.89657	0.10343	0.000130086	0.000130086	-325.009	-330.743
FF_aethiops_01_tantalus_01	tantalus_01	0	1.67674	0.00693079	0.993069	0.0005	0.000950381	-46053.8	-42679.6
FF_aethiops_01_tantalus_04	FF	0	0.363942	0.133206	0.866794	0.00010151	0.00010151	-127.181	-129.046
FF_aethiops_01_tantalus_04	aethiops_01	0	2.08054	0.892427	0.107573	0.000141726	0.000141726	-290.151	-295.797
FF_aethiops_01_tantalus_04	tantalus_04	0	1.6786	0.00706914	0.992931	0.0005	0.000950786	-46048	-42676.5
FF_aethiops_04_aethiops_02	FF	0	3.23597	0.972693	0.027307	0.000297075	0.000297075	-15129.6	-15147.6
FF_aethiops_04_aethiops_02	aethiops_04	0	2.02442	0.922344	0.0776561	0.000353904	0.000353904	-8076.94	-8093.23
FF_aethiops_04_aethiops_02	aethiops_02	0	0.810812	0.432068	0.567932	0.000462745	0.000462745	-8440.79	-8368.19
FF_aethiops_04_aethiops_05	FF	0	2.66832	0.953191	0.0468088	0.000378681	0.000378681	-18645	-18675.7
FF_aethiops_04_aethiops_05	aethiops_04	0	1.34224	0.770649	0.229351	0.000400968	0.000400968	-9276.2	-9284.53
FF_aethiops_04_aethiops_05	aethiops_05	0	1.48999	0.826262	0.173738	0.000375159	0.000375159	-8859.16	-8879.26
FF_aethiops_04_aethiops_03	FF	0	2.88624	0.97004	0.0299597	0.000298294	0.000298294	-15760.2	-15779.5
FF_aethiops_04_aethiops_03	aethiops_04	0	2.12393	0.925202	0.0747984	0.000342732	0.000342732	-8210.7	-8228.32
FF_aethiops_04_aethiops_03	aethiops_03	0	0.773742	0.445285	0.554715	0.000488467	0.000488467	-8963.02	-8883.22
FF_aethiops_04_aethiops_06	FF	0	3.22378	0.970634	0.0293661	0.000302662	0.000302662	-14921.3	-14937.5
FF_aethiops_04_aethiops_06	aethiops_04	0	1.93572	0.902903	0.0970973	0.000381672	0.000381672	-9386.45	-9406.67
FF_aethiops_04_aethiops_06	aethiops_06	0	0.960874	0.631897	0.368103	0.000435182	0.000435182	-8157.59	-8135.21
FF_aethiops_04_CF	FF	0	3.13273	0.963429	0.0365707	0.000263607	0.000263607	-4716.9	-4729.86
FF_aethiops_04_CF	aethiops_04	0	1.23099	0.182274	0.817726	0.0005	0.000768883	-19755.1	-19232.5
FF_aethiops_04_CF	CF	0	1.29584	0.411768	0.588232	0.000410914	0.000410914	-17524.8	-17543
FF_aethiops_04_sabaues_01	FF	0	1.03078	0.666941	0.333059	0.000199813	0.000199813	-367.665	-372.688
FF_aethiops_04_sabaues_01	aethiops_04	0	1.02294	0.740476	0.259524	0.000223628	0.000223628	-567.872	-573.967
FF_aethiops_04_sabaues_01	sabaues_01	0	1.75718	0.00655604	0.993444	0.0005	0.000978848	-45174.7	-41839.7
FF_aethiops_04_sabaeus_02	FF	0	0.937933	0.720977	0.279023	0.000219591	0.000219591	-362.197	-367.968
FF_aethiops_04_sabaeus_02	aethiops_04	0	1.04904	0.74966	0.25034	0.000218063	0.000218063	-554.945	-561.097
FF_aethiops_04_sabaeus_02	sabaeus_02	0	1.75709	0.00657094	0.993429	0.0005	0.000978649	-45174.2	-41841.1
FF_aethiops_04_sabaeus_05	FF	0	0.937933	0.720977	0.279023	0.000219591	0.000219591	-362.197	-367.968
FF_aethiops_04_sabaeus_05	aethiops_04	0	0.991815	0.758013	0.241987	0.000230646	0.000230646	-565.141	-571.557
FF_aethiops_04_sabaeus_05	sabaeus_05	0	1.75709	0.0071892	0.992811	0.0005	0.000977628	-45162.2	-41848.5
FF_aethiops_04_sabaeus_06	FF	0	0.939858	0.736653	0.263347	0.000222422	0.000222422	-332.087	-337.768
FF_aethiops_04_sabaeus_06	aethiops_04	0	0.991815	0.758013	0.241987	0.000230646	0.000230646	-565.141	-571.557
FF_aethiops_04_sabaeus_06	sabaeus_06	0	1.75709	0.00646175	0.993538	0.0005	0.000978728	-45178	-41840.5
FF_aethiops_04_cynosuros_01	FF	0	2.28609	0.862186	0.137814	0.000144967	0.000144967	-58.783	-61.3257
FF_aethiops_04_cynosuros_01	aethiops_04	0	1.09612	0.513433	0.486567	0.000457531	0.000457531	-154.994	-158.067
FF_aethiops_04_cynosuros_01	cynosuros_01	0	1.80846	0.00939798	0.990602	0.0005	0.00099604	-45639.4	-42225.2
FF_aethiops_04_cynosuros_02	FF	0	1.9291	0.666798	0.333202	0.000231031	0.000231031	-55.949	-57.5974
FF_aethiops_04_cynosuros_02	aethiops_04	0	1.1281	0.749297	0.250703	0.000198833	0.000198833	-99.7764	-103.377
FF_aethiops_04_cynosuros_02	cynosuros_02	0	1.81249	0.0107646	0.989235	0.0005	0.000996299	-45683.6	-42294.2
FF_aethiops_04_pygerythrus_12	FF	0	0	0	0	0	0	0	0
FF_aethiops_04_pygerythrus_12	aethiops_04	0	1.96747	0.659788	0.340212	0.000164962	0.000164962	-29.366	-30.146
FF_aethiops_04_pygerythrus_12	pygerythrus_12	0	1.8112	0.0107212	0.989279	0.0005	0.000996575	-45669.4	-42280.4
FF_aethiops_04_pygerythrus_13	FF	0	1.33273	0.569665	0.430335	0.00013861	0.00013861	-44.769	-46.2045
FF_aethiops_04_pygerythrus_13	aethiops_04	0	0.626431	0.0080341	0.991966	9.65544e-05	9.65544e-05	-48.3309	-48.3738
FF_aethiops_04_pygerythrus_13	pygerythrus_13	0	1.81336	0.0105786	0.989421	0.0005	0.00099694	-45672	-42277.8
FF_aethiops_04_cynosuros_04	FF	0	0	0	0	0	0	0	0
FF_aethiops_04_cynosuros_04	aethiops_04	0	1.48	0.853503	0.146497	0.000157132	0.000157132	-102.882	-106.672
FF_aethiops_04_cynosuros_04	cynosuros_04	0	1.81336	0.010528	0.989472	0.0005	0.000996615	-45674.3	-42280.2
FF_aethiops_04_pygerythrus_05	FF	0	0	0	0	0	0	0	0
FF_aethiops_04_pygerythrus_05	aethiops_04	0	1.70198	0.672886	0.327114	0.00010419	0.00010419	-30.9921	-31.984
FF_aethiops_04_pygerythrus_05	pygerythrus_05	0	1.81381	0.0107347	0.989265	0.0005	0.000996974	-45670.3	-42277.6
FF_aethiops_04_pygerythrus_06	FF	0	0	0	0	0	0	0	0
FF_aethiops_04_pygerythrus_06	aethiops_04	0	0	0	0	0	0	0	0
FF_aethiops_04_pygerythrus_06	pygerythrus_06	0	1.81373	0.0107344	0.989266	0.0005	0.000996889	-45683.2	-42290
FF_aethiops_04_pygerythrus_11	FF	0	1.84822	0.669812	0.330188	9.99504e-05	9.99504e-05	-31.2605	-32.1502
FF_aethiops_04_pygerythrus_11	aethiops_04	0	0	0	0	0	0	0	0
FF_aethiops_04_pygerythrus_11	pygerythrus_11	0	1.81336	0.0107593	0.989241	0.0005	0.000996501	-45682.8	-42292.8
FF_aethiops_04_pygerythrus_14	FF	0	0	0	0	0	0	0	0
FF_aethiops_04_pygerythrus_14	aethiops_04	0	1.11117	0.639287	0.360713	9.53707e-05	9.53707e-05	-46.6406	-48.4478
FF_aethiops_04_pygerythrus_14	pygerythrus_14	0	1.81339	0.0107997	0.9892	0.0005	0.000996802	-45681.6	-42290.6
FF_aethiops_04_pygerthrus_01	FF	0	0	0	0	0	0	0	0
FF_aethiops_04_pygerthrus_01	aethiops_04	0	0	0	0	0	0	0	0
FF_aethiops_04_pygerthrus_01	pygerthrus_01	0	1.81373	0.0107276	0.989272	0.0005	0.000996863	-45683.6	-42290.2
FF_aethiops_04_pygerythrus_08	FF	0	0	0	0	0	0	0	0
FF_aethiops_04_pygerythrus_08	aethiops_04	0	1.65956	0.669971	0.330029	0.000195568	0.000195568	-28.4519	-29.4653
FF_aethiops_04_pygerythrus_08	pygerythrus_08	0	1.81339	0.0107349	0.989265	0.0005	0.000996593	-45684.8	-42292.1
FF_aethiops_04_pygerythrus_10	FF	0	0.882284	0.000343795	0.999656	8.56263e-05	8.56263e-05	-33.5238	-32.7689
FF_aethiops_04_pygerythrus_10	aethiops_04	0	0.962868	0.540112	0.459888	0.000183743	0.000183743	-101.425	-104.482
FF_aethiops_04_pygerythrus_10	pygerythrus_10	0	1.81373	0.010337	0.989663	0.0005	0.000997174	-45665.4	-42264.3
FF_aethiops_04_pygerythrus_02	FF	0	0	0	0	0	0	0	0
FF_aethiops_04_pygerythrus_02	aethiops_04	0	0	0	0	0	0	0	0
FF_aethiops_04_pygerythrus_02	pygerythrus_02	0	1.81373	0.010731	0.989269	0.0005	0.000996928	-45682.7	-42289.7
FF_aethiops_04_pygerythrus_07	FF	0	0	0	0	0	0	0	0
FF_aethiops_04_pygerythrus_07	aethiops_04	0	1.95241	0.661244	0.338756	0.000112778	0.000112778	-30.8723	-31.6672
FF_aethiops_04_pygerythrus_07	pygerythrus_07	0	1.81373	0.0103971	0.989603	0.0005	0.000996912	-45674.3	-42278
FF_aethiops_04_cynosuros_03	FF	0	1.23171	0.655745	0.344255	6.47408e-05	6.47408e-05	-99.0104	-101.95
FF_aethiops_04_cynosuros_03	aethiops_04	0	0.913723	0.377268	0.622732	0.000174174	0.000174174	-87.781	-90.0737
FF_aethiops_04_cynosuros_03	cynosuros_03	0	1.81083	0.0105245	0.989475	0.0005	0.000996217	-45675.4	-42283
FF_aethiops_04_pygerythrus_03	FF	0	2.53597	0.770405	0.229595	0.000102834	0.000102834	-46.4889	-47.9957
FF_aethiops_04_pygerythrus_03	aethiops_04	0	4.32755	0.910177	0.0898225	0.000183895	0.000183895	-131.699	-134.623
FF_aethiops_04_pygerythrus_03	pygerythrus_03	0	1.80716	0.0107447	0.989255	0.0005	0.000994211	-45669.9	-42285.6
FF_aethiops_04_cynosuros_05	FF	0	1.51639	0.631192	0.368808	3.05285e-05	3.05285e-05	-35.8476	-36.8943
FF_aethiops_04_cynosuros_05	aethiops_04	0	0.888061	0.589532	0.410468	0.000112349	0.000112349	-92.2051	-95.3351
FF_aethiops_04_cynosuros_05	cynosuros_05	0	1.81336	0.010476	0.989524	0.0005	0.000996826	-45675.6	-42278.6
FF_aethiops_04_cynosuros_06	FF	0	0.732012	0.00178374	0.998216	6.32407e-05	6.32407e-05	-34.3185	-33.9811
FF_aethiops_04_cynosuros_06	aethiops_04	0	0.593423	0.275859	0.724141	0.00021182	0.00021182	-70.7344	-72.9883
FF_aethiops_04_cynosuros_06	cynosuros_06	0	1.81083	0.0105501	0.98945	0.0005	0.000996421	-45662.3	-42269.7
FF_aethiops_04_pygerythrus_04	FF	0	1.82823	0.671028	0.328972	8.2981e-06	8.2981e-06	-41.1989	-42.1048
FF_aethiops_04_pygerythrus_04	aethiops_04	0	2.45565	0.777068	0.222932	0.000132167	0.000132167	-44.898	-46.49
FF_aethiops_04_pygerythrus_04	pygerythrus_04	0	1.8112	0.0103717	0.989628	0.0005	0.000996686	-45678.6	-42279.6
FF_aethiops_04_pygerythrus_09	FF	0	0	0	0	0	0	0	0
FF_aethiops_04_pygerythrus_09	aethiops_04	0	1.7418	0.67368	0.32632	0.000208044	0.000208044	-28.2498	-29.2179
FF_aethiops_04_pygerythrus_09	pygerythrus_09	0	1.81373	0.0108581	0.989142	0.0005	0.000996677	-45682.4	-42291.5
FF_aethiops_04_hilgerti_01	FF	0	1.19338	0.747821	0.252179	0.000277227	0.000277227	-208.228	-213.012
FF_aethiops_04_hilgerti_01	aethiops_04	0	1.71638	0.856449	0.143551	0.000249115	0.000249115	-399.416	-405.333
FF_aethiops_04_hilgerti_01	hilgerti_01	0	1.80027	0.00899624	0.991004	0.0005	0.000995678	-45608.1	-42204.1
FF_aethiops_04_hilgerti_04	FF	0	0.816149	0.378915	0.621085	0.00024689	0.00024689	-257.759	-260.146
FF_aethiops_04_hilgerti_04	aethiops_04	0	1.29356	0.620945	0.379055	0.000288878	0.000288878	-364.296	-368.516
FF_aethiops_04_hilgerti_04	hilgerti_04	0	1.80026	0.00873782	0.991262	0.0005	0.000995351	-45554.4	-42147.3
FF_aethiops_04_hilgerti_03	FF	0	0.829126	0.588117	0.411883	0.000260326	0.000260326	-182.044	-186.028
FF_aethiops_04_hilgerti_03	aethiops_04	0	0.944747	0.673378	0.326622	0.000267978	0.000267978	-323.899	-329.196
FF_aethiops_04_hilgerti_03	hilgerti_03	0	1.80213	0.00918251	0.990817	0.0005	0.000994634	-45627.8	-42223.4
FF_aethiops_04_hilgerti_05	FF	0	0.906508	0.648978	0.351022	0.000378169	0.000378169	-321.915	-327.07
FF_aethiops_04_hilgerti_05	aethiops_04	0	1.19419	0.504738	0.495262	0.0005	0.000560457	-697.596	-696.581
FF_aethiops_04_hilgerti_05	hilgerti_05	0	1.77684	0.00962385	0.990376	0.0005	0.000980774	-45481.1	-42157.7
FF_aethiops_04_tantalus_02	FF	0	1.64814	0.831376	0.168624	0.000120376	0.000120376	-122.497	-126.319
FF_aethiops_04_tantalus_02	aethiops_04	0	2.41618	0.938366	0.0616337	0.000122038	0.000122038	-327.614	-333.425
FF_aethiops_04_tantalus_02	tantalus_02	0	1.7891	0.00696004	0.99304	0.0005	0.000994078	-45492.2	-42085.5
FF_aethiops_04_tantalus_03	FF	0	1.82211	0.874326	0.125674	0.000108882	0.000108882	-155.855	-160.202
FF_aethiops_04_tantalus_03	aethiops_04	0	1.48999	0.894375	0.105625	8.78958e-05	8.78958e-05	-324.714	-330.579
FF_aethiops_04_tantalus_03	tantalus_03	0	1.7891	0.00704193	0.992958	0.0005	0.000992306	-45492.9	-42098.2
FF_aethiops_04_tantalus_06	FF	0	2.47081	0.885233	0.114767	0.00012887	0.00012887	-262.141	-267.695
FF_aethiops_04_tantalus_06	aethiops_04	0	1.88651	0.866189	0.133811	0.000247939	0.000247939	-457.833	-463.883
FF_aethiops_04_tantalus_06	tantalus_06	0	1.76164	0.00903784	0.990962	0.0005	0.000977054	-45447.3	-42172.9
FF_aethiops_04_tantalus_05	FF	0	2.933	0.916083	0.0839169	0.000108563	0.000108563	-108.249	-111.849
FF_aethiops_04_tantalus_05	aethiops_04	0	2.88251	0.91572	0.0842798	0.000102295	0.000102295	-303.061	-308.186
FF_aethiops_04_tantalus_05	tantalus_05	0	1.78795	0.00746507	0.992535	0.0005	0.000990718	-45521.7	-42133.3
FF_aethiops_04_tantalus_01	FF	0	0.812897	0.761063	0.238937	0.000244061	0.000244061	-168.358	-173.149
FF_aethiops_04_tantalus_01	aethiops_04	0	3.23721	0.914402	0.0855976	9.10864e-05	9.10864e-05	-340.926	-345.711
FF_aethiops_04_tantalus_01	tantalus_01	0	1.78665	0.0072095	0.99279	0.0005	0.000992	-45512.4	-42112.2
FF_aethiops_04_tantalus_04	FF	0	1.65935	0.844074	0.155926	0.000119563	0.000119563	-122.564	-126.427
FF_aethiops_04_tantalus_04	aethiops_04	0	2.8266	0.904619	0.0953811	0.000104318	0.000104318	-350.199	-356.304
FF_aethiops_04_tantalus_04	tantalus_04	0	1.78523	0.00694068	0.993059	0.0005	0.000992526	-45509.1	-42108.5
FF_aethiops_02_aethiops_05	FF	0	3.30534	0.976252	0.0237476	0.00028808	0.00028808	-15668.5	-15685.1
FF_aethiops_02_aethiops_05	aethiops_02	0	0.700283	0.3352	0.6648	0.000491376	0.000491376	-7832.77	-7737.04
FF_aethiops_02_aethiops_05	aethiops_05	0	2.04729	0.890523	0.109477	0.000325581	0.000325581	-7420.85	-7445.42
FF_aethiops_02_aethiops_03	FF	0	3.29096	0.975006	0.0249939	0.000282987	0.000282987	-13799.1	-13817.1
FF_aethiops_02_aethiops_03	aethiops_02	0	1.17173	0.724852	0.275148	0.000334597	0.000334597	-6844.86	-6842.33
FF_aethiops_02_aethiops_03	aethiops_03	0	1.52037	0.818233	0.181767	0.000381696	0.000381696	-7370.84	-7386.79
FF_aethiops_02_aethiops_06	FF	0	3.17614	0.972626	0.0273741	0.000299505	0.000299505	-19093.7	-19113.6
FF_aethiops_02_aethiops_06	aethiops_02	0	0.94596	0.612975	0.387025	0.000381258	0.000381258	-5670.95	-5656.53
FF_aethiops_02_aethiops_06	aethiops_06	0	0.733892	0.819905	0.180095	0.000280708	0.000280708	-3799.23	-3813.22
FF_aethiops_02_CF	FF	0	3.47347	0.969078	0.030922	0.000249678	0.000249678	-4097.25	-4108.93
FF_aethiops_02_CF	aethiops_02	0	1.27243	0.0425163	0.957484	0.0005	0.00083496	-18974.4	-18135.3
FF_aethiops_02_CF	CF	0	1.37507	0.83509	0.16491	0.000383835	0.000383835	-17571	-17595.5
FF_aethiops_02_sabaues_01	FF	0	1.22423	0.700043	0.299957	0.000170757	0.000170757	-345.326	-349.927
FF_aethiops_02_sabaues_01	aethiops_02	0	0.636514	0.281616	0.718384	0.000345084	0.000345084	-316.483	-317.564
FF_aethiops_02_sabaues_01	sabaues_01	0	1.66275	0.00671492	0.993285	0.0005	0.000943644	-45906.7	-42599.3
FF_aethiops_02_sabaeus_02	FF	0	1.26219	0.682454	0.317546	0.000165621	0.000165621	-347.062	-351.332
FF_aethiops_02_sabaeus_02	aethiops_02	0	0.644151	0.294049	0.705951	0.000340993	0.000340993	-302.772	-304.19
FF_aethiops_02_sabaeus_02	sabaeus_02	0	1.66275	0.00673759	0.993262	0.0005	0.000943448	-45907.4	-42600.8
FF_aethiops_02_sabaeus_05	FF	0	1.15169	0.735794	0.264206	0.000181512	0.000181512	-341.95	-347.117
FF_aethiops_02_sabaeus_05	aethiops_02	0	0.615297	0.297333	0.702667	0.000356984	0.000356984	-314.501	-316.004
FF_aethiops_02_sabaeus_05	sabaeus_05	0	1.66306	0.00751119	0.992489	0.0005	0.000942439	-45893.5	-42608.4
FF_aethiops_02_sabaeus_06	FF	0	1.26374	0.694011	0.305989	0.000167252	0.000167252	-315.873	-320.188
FF_aethiops_02_sabaeus_06	aethiops_02	0	0.615297	0.297333	0.702667	0.000356984	0.000356984	-314.501	-316.004
FF_aethiops_02_sabaeus_06	sabaeus_06	0	1.66177	0.00666051	0.993339	0.0005	0.000943526	-45911.2	-42600.2
FF_aethiops_02_cynosuros_01	FF	0	1.82452	0.671233	0.328767	8.4136e-05	8.4136e-05	-31.9303	-32.8392
FF_aethiops_02_cynosuros_01	aethiops_02	0	1.01416	0.325278	0.674722	0.000494507	0.000494507	-141.112	-143.065
FF_aethiops_02_cynosuros_01	cynosuros_01	0	1.71886	0.00849578	0.991504	0.0005	0.000963926	-46252.1	-42839.7
FF_aethiops_02_cynosuros_02	FF	0	0	0	0	0	0	0	0
FF_aethiops_02_cynosuros_02	aethiops_02	0	1.1281	0.749297	0.250703	0.000198833	0.000198833	-99.7764	-103.377
FF_aethiops_02_cynosuros_02	cynosuros_02	0	1.72206	0.00869872	0.991301	0.0005	0.000965052	-46275.1	-42867
FF_aethiops_02_pygerythrus_12	FF	0	0	0	0	0	0	0	0
FF_aethiops_02_pygerythrus_12	aethiops_02	0	1.35268	0.560442	0.439558	0.000239936	0.000239936	-41.5244	-42.9122
FF_aethiops_02_pygerythrus_12	pygerythrus_12	0	1.72206	0.00869804	0.991302	0.0005	0.000965425	-46258.3	-42852.3
FF_aethiops_02_pygerythrus_13	FF	0	0	0	0	0	0	0	0
FF_aethiops_02_pygerythrus_13	aethiops_02	0	0.610152	0.00677235	0.993228	0.000163521	0.000163521	-45.109	-45.2128
FF_aethiops_02_pygerythrus_13	pygerythrus_13	0	1.72206	0.00869139	0.991309	0.0005	0.000965467	-46270.3	-42863.9
FF_aethiops_02_cynosuros_04	FF	0	0	0	0	0	0	0	0
FF_aethiops_02_cynosuros_04	aethiops_02	0	1.48	0.853503	0.146497	0.000157132	0.000157132	-102.882	-106.672
FF_aethiops_02_cynosuros_04	cynosuros_04	0	1.72147	0.00873465	0.991265	0.0005	0.00096509	-46270.6	-42866.7
FF_aethiops_02_pygerythrus_05	FF	0	0	0	0	0	0	0	0
FF_aethiops_02_pygerythrus_05	aethiops_02	0	0	0	0	0	0	0	0
FF_aethiops_02_pygerythrus_05	pygerythrus_05	0	1.72297	0.00870473	0.991295	0.0005	0.000965705	-46257.7	-42850.2
FF_aethiops_02_pygerythrus_06	FF	0	0	0	0	0	0	0	0
FF_aethiops_02_pygerythrus_06	aethiops_02	0	0	0	0	0	0	0	0
FF_aethiops_02_pygerythrus_06	pygerythrus_06	0	1.72296	0.00870465	0.991295	0.0005	0.000965637	-46270.6	-42862.6
FF_aethiops_02_pygerythrus_11	FF	0	0	0	0	0	0	0	0
FF_aethiops_02_pygerythrus_11	aethiops_02	0	0	0	0	0	0	0	0
FF_aethiops_02_pygerythrus_11	pygerythrus_11	0	1.72147	0.00874117	0.991259	0.0005	0.000965244	-46268.7	-42865.6
FF_aethiops_02_pygerythrus_14	FF	0	0	0	0	0	0	0	0
FF_aethiops_02_pygerythrus_14	aethiops_02	0	1.11117	0.639287	0.360713	9.53707e-05	9.53707e-05	-46.6406	-48.4478
FF_aethiops_02_pygerythrus_14	pygerythrus_14	0	1.72206	0.00870897	0.991291	0.0005	0.000965551	-46268.6	-42863.3
FF_aethiops_02_pygerthrus_01	FF	0	0	0	0	0	0	0	0
FF_aethiops_02_pygerthrus_01	aethiops_02	0	0	0	0	0	0	0	0
FF_aethiops_02_pygerthrus_01	pygerthrus_01	0	1.72297	0.00869753	0.991302	0.0005	0.000965612	-46271.5	-42862.8
FF_aethiops_02_pygerythrus_08	FF	0	0	0	0	0	0	0	0
FF_aethiops_02_pygerythrus_08	aethiops_02	0	1.35575	0.46515	0.53485	0.000237881	0.000237881	-41.7991	-42.9638
FF_aethiops_02_pygerythrus_08	pygerythrus_08	0	1.72219	0.00871057	0.991289	0.0005	0.000965433	-46271.9	-42864.1
FF_aethiops_02_pygerythrus_10	FF	0	0	0	0	0	0	0	0
FF_aethiops_02_pygerythrus_10	aethiops_02	0	0.962868	0.540112	0.459888	0.000183743	0.000183743	-101.425	-104.482
FF_aethiops_02_pygerythrus_10	pygerythrus_10	0	1.72219	0.0083734	0.991627	0.0005	0.000965902	-46251.8	-42836.9
FF_aethiops_02_pygerythrus_02	FF	0	0	0	0	0	0	0	0
FF_aethiops_02_pygerythrus_02	aethiops_02	0	0	0	0	0	0	0	0
FF_aethiops_02_pygerythrus_02	pygerythrus_02	0	1.72297	0.0087097	0.99129	0.0005	0.000965676	-46270	-42862.3
FF_aethiops_02_pygerythrus_07	FF	0	0	0	0	0	0	0	0
FF_aethiops_02_pygerythrus_07	aethiops_02	0	1.95241	0.661244	0.338756	0.000112778	0.000112778	-30.8723	-31.6672
FF_aethiops_02_pygerythrus_07	pygerythrus_07	0	1.72206	0.00875385	0.991246	0.0005	0.000965383	-46269.7	-42864.5
FF_aethiops_02_cynosuros_03	FF	0	0	0	0	0	0	0	0
FF_aethiops_02_cynosuros_03	aethiops_02	0	0.979914	0.41498	0.58502	0.000162409	0.000162409	-103.545	-106.21
FF_aethiops_02_cynosuros_03	cynosuros_03	0	1.72206	0.0087425	0.991258	0.0005	0.00096472	-46273.9	-42869.5
FF_aethiops_02_pygerythrus_03	FF	0	0	0	0	0	0	0	0
FF_aethiops_02_pygerythrus_03	aethiops_02	0	0.577276	0.523677	0.476323	0.000224167	0.000224167	-98.3838	-101.698
FF_aethiops_02_pygerythrus_03	pygerythrus_03	0	1.71454	0.00872862	0.991271	0.0005	0.000962672	-46269	-42872.9
FF_aethiops_02_cynosuros_05	FF	0	0	0	0	0	0	0	0
FF_aethiops_02_cynosuros_05	aethiops_02	0	0.703019	0.23595	0.76405	0.000128608	0.000128608	-76.055	-77.9779
FF_aethiops_02_cynosuros_05	cynosuros_05	0	1.72206	0.00866768	0.991332	0.0005	0.000965289	-46273.8	-42865.2
FF_aethiops_02_cynosuros_06	FF	0	0	0	0	0	0	0	0
FF_aethiops_02_cynosuros_06	aethiops_02	0	0.581117	0.485272	0.514728	0.000216305	0.000216305	-98.9507	-102.198
FF_aethiops_02_cynosuros_06	cynosuros_06	0	1.72075	0.0087404	0.99126	0.0005	0.000964747	-46271.1	-42869.3
FF_aethiops_02_pygerythrus_04	FF	0	0	0	0	0	0	0	0
FF_aethiops_02_pygerythrus_04	aethiops_02	0	1.79418	0.669448	0.330552	0.000179753	0.000179753	-57.7532	-59.6051
FF_aethiops_02_pygerythrus_04	pygerythrus_04	0	1.72219	0.0084214	0.991579	0.0005	0.000965517	-46265.9	-42851.6
FF_aethiops_02_pygerythrus_09	FF	0	0	0	0	0	0	0	0
FF_aethiops_02_pygerythrus_09	aethiops_02	0	1.7418	0.67368	0.32632	0.000208044	0.000208044	-28.2498	-29.2179
FF_aethiops_02_pygerythrus_09	pygerythrus_09	0	1.72219	0.00870331	0.991297	0.0005	0.000965428	-46271.1	-42864.2
FF_aethiops_02_hilgerti_01	FF	0	1.88218	0.667377	0.332623	0.000128757	0.000128757	-30.2766	-31.1372
FF_aethiops_02_hilgerti_01	aethiops_02	0	1.49043	0.807996	0.192004	0.000276917	0.000276917	-393.823	-399.408
FF_aethiops_02_hilgerti_01	hilgerti_01	0	1.71044	0.00751711	0.992483	0.0005	0.000963779	-46229.6	-42817.1
FF_aethiops_02_hilgerti_04	FF	0	1.19153	0.129146	0.870854	0.000203389	0.000203389	-43.2458	-43.9037
FF_aethiops_02_hilgerti_04	aethiops_02	0	1.34771	0.718994	0.281006	0.000301709	0.000301709	-403.838	-408.783
FF_aethiops_02_hilgerti_04	hilgerti_04	0	1.70954	0.00707175	0.992928	0.0005	0.000963271	-46199	-42773.3
FF_aethiops_02_hilgerti_03	FF	0	1.58117	0.656149	0.343851	3.41369e-05	3.41369e-05	-35.407	-36.4474
FF_aethiops_02_hilgerti_03	aethiops_02	0	1.05512	0.748173	0.251827	0.00028208	0.00028208	-321.114	-326.837
FF_aethiops_02_hilgerti_03	hilgerti_03	0	1.70745	0.00743116	0.992569	0.0005	0.000962895	-46237.8	-42823.7
FF_aethiops_02_hilgerti_05	FF	0	0.6572	0.00395779	0.996042	0.000186619	0.000186619	-29.7879	-29.6526
FF_aethiops_02_hilgerti_05	aethiops_02	0	1.32205	0.449803	0.550197	0.0005	0.000602792	-705.563	-701.526
FF_aethiops_02_hilgerti_05	hilgerti_05	0	1.6756	0.00699607	0.993004	0.0005	0.000948424	-46202.9	-42825.5
FF_aethiops_02_tantalus_02	FF	0	1.76218	0.846802	0.153198	0.000112585	0.000112585	-123.589	-127.389
FF_aethiops_02_tantalus_02	aethiops_02	0	1.48226	0.832689	0.167311	0.000198929	0.000198929	-143.854	-148.149
FF_aethiops_02_tantalus_02	tantalus_02	0	1.7053	0.0066084	0.993392	0.0005	0.000961185	-46131.9	-42729.4
FF_aethiops_02_tantalus_03	FF	0	1.82162	0.850994	0.149006	0.00010684	0.00010684	-156.392	-160.581
FF_aethiops_02_tantalus_03	aethiops_02	0	0.875519	0.584813	0.415187	0.00014361	0.00014361	-166.477	-170.267
FF_aethiops_02_tantalus_03	tantalus_03	0	1.70649	0.00742116	0.992579	0.0005	0.000959005	-46145.7	-42769.5
FF_aethiops_02_tantalus_06	FF	0	1.63334	0.867711	0.132289	0.000124377	0.000124377	-247.823	-252.978
FF_aethiops_02_tantalus_06	aethiops_02	0	1.74185	0.907873	0.0921272	0.000328002	0.000328002	-285.558	-291.9
FF_aethiops_02_tantalus_06	tantalus_06	0	1.67497	0.00954106	0.990459	0.0005	0.000943899	-46089	-42836
FF_aethiops_02_tantalus_05	FF	0	2.22622	0.848963	0.151037	0.000120825	0.000120825	-122.63	-126.259
FF_aethiops_02_tantalus_05	aethiops_02	0	0.84905	0.690765	0.309235	0.000154247	0.000154247	-179.779	-184.162
FF_aethiops_02_tantalus_05	tantalus_05	0	1.70264	0.00710895	0.992891	0.0005	0.000958008	-46162.5	-42777
FF_aethiops_02_tantalus_01	FF	0	2.43713	0.886071	0.113929	0.000240557	0.000240557	-125.843	-129.789
FF_aethiops_02_tantalus_01	aethiops_02	0	0.919784	0.689419	0.310581	0.000142385	0.000142385	-197.206	-201.716
FF_aethiops_02_tantalus_01	tantalus_01	0	1.70264	0.00699819	0.993002	0.0005	0.00095901	-46163.1	-42769.5
FF_aethiops_02_tantalus_04	FF	0	1.57607	0.828883	0.171117	0.000125881	0.000125881	-153.101	-157.301
FF_aethiops_02_tantalus_04	aethiops_02	0	0.759643	0.600385	0.399615	0.000165516	0.000165516	-178.32	-182.47
FF_aethiops_02_tantalus_04	tantalus_04	0	1.70432	0.0069904	0.99301	0.0005	0.00095973	-46139.9	-42752.2
FF_aethiops_05_aethiops_03	FF	0	2.77442	0.964626	0.0353738	0.000292704	0.000292704	-15982.7	-16006.9
FF_aethiops_05_aethiops_03	aethiops_05	0	2.47383	0.945112	0.0548877	0.000308674	0.000308674	-8007.11	-8026.04
FF_aethiops_05_aethiops_03	aethiops_03	0	0.850004	0.477008	0.522992	0.0005	0.000504794	-8717.76	-8654.56
FF_aethiops_05_aethiops_06	FF	0	3.29465	0.973786	0.0262143	0.000288387	0.000288387	-15465.5	-15482.5
FF_aethiops_05_aethiops_06	aethiops_05	0	1.63083	0.872923	0.127077	0.000363122	0.000363122	-8721.33	-8741.41
FF_aethiops_05_aethiops_06	aethiops_06	0	0.982855	0.643111	0.356889	0.000446303	0.000446303	-7895.33	-7876.46
FF_aethiops_05_CF	FF	0	2.96759	0.964723	0.0352773	0.000265975	0.000265975	-4754.69	-4767.39
FF_aethiops_05_CF	aethiops_05	0	1.24395	0.185924	0.814076	0.0005	0.000751867	-19811.4	-19265.1
FF_aethiops_05_CF	CF	0	1.24842	0.395998	0.604002	0.000414621	0.000414621	-17420.4	-17438.4
FF_aethiops_05_sabaues_01	FF	0	1.12585	0.556171	0.443829	0.000182939	0.000182939	-313.284	-316.423
FF_aethiops_05_sabaues_01	aethiops_05	0	0.922546	0.710125	0.289875	0.000238092	0.000238092	-402.012	-407.868
FF_aethiops_05_sabaues_01	sabaues_01	0	1.73983	0.00401865	0.995981	0.0005	0.000977654	-45724	-42251.5
FF_aethiops_05_sabaeus_02	FF	0	1.12585	0.556171	0.443829	0.000182939	0.000182939	-313.284	-316.423
FF_aethiops_05_sabaeus_02	aethiops_05	0	0.922546	0.710125	0.289875	0.000238092	0.000238092	-402.012	-407.868
FF_aethiops_05_sabaeus_02	sabaeus_02	0	1.73983	0.00403653	0.995963	0.0005	0.00097758	-45723.7	-42252.1
FF_aethiops_05_sabaeus_05	FF	0	1.12585	0.556171	0.443829	0.000182939	0.000182939	-313.284	-316.423
FF_aethiops_05_sabaeus_05	aethiops_05	0	0.86367	0.716145	0.283855	0.000254323	0.000254323	-412.634	-418.693
FF_aethiops_05_sabaeus_05	sabaeus_05	0	1.73983	0.00450077	0.995499	0.0005	0.000976568	-45711.4	-42259.4
FF_aethiops_05_sabaeus_06	FF	0	1.1205	0.566066	0.433934	0.000186564	0.000186564	-282.111	-285.352
FF_aethiops_05_sabaeus_06	aethiops_05	0	0.86367	0.716145	0.283855	0.000254323	0.000254323	-412.634	-418.693
FF_aethiops_05_sabaeus_06	sabaeus_06	0	1.73982	0.00397138	0.996029	0.0005	0.000977658	-45727.4	-42251.5
FF_aethiops_05_cynosuros_01	FF	0	2.42473	0.782869	0.217131	6.33093e-05	6.33093e-05	-49.2732	-50.9063
FF_aethiops_05_cynosuros_01	aethiops_05	0	1.01857	0.347358	0.652642	0.000492365	0.000492365	-141.115	-143.16
FF_aethiops_05_cynosuros_01	cynosuros_01	0	1.78514	0.00561241	0.994388	0.0005	0.000996906	-46126.3	-42550
FF_aethiops_05_cynosuros_02	FF	0	1.49469	0.774278	0.225722	9.43033e-05	9.43033e-05	-94.3142	-97.4362
FF_aethiops_05_cynosuros_02	aethiops_05	0	0.970569	0.527924	0.472076	0.000231105	0.000231105	-83.7917	-86.6799
FF_aethiops_05_cynosuros_02	cynosuros_02	0	1.78804	0.00574322	0.994257	0.0005	0.000998012	-46148.5	-42577.4
FF_aethiops_05_pygerythrus_12	FF	0	1.80566	0.67217	0.32783	7.80624e-05	7.80624e-05	-32.2154	-33.1389
FF_aethiops_05_pygerythrus_12	aethiops_05	0	2.5888	0.766818	0.233182	0.00012537	0.00012537	-45.357	-46.8069
FF_aethiops_05_pygerythrus_12	pygerythrus_12	0	1.7889	0.00576768	0.994232	0.0005	0.0009983	-46131.8	-42563.5
FF_aethiops_05_pygerythrus_13	FF	0	2.21386	0.788019	0.211981	0.000236797	0.000236797	-41.2072	-42.9912
FF_aethiops_05_pygerythrus_13	aethiops_05	0	0.626431	0.0080341	0.991966	9.65544e-05	9.65544e-05	-48.3309	-48.3738
FF_aethiops_05_pygerythrus_13	pygerythrus_13	0	1.7889	0.00565944	0.994341	0.0005	0.00099865	-46136.2	-42561
FF_aethiops_05_cynosuros_04	FF	0	0	0	0	0	0	0	0
FF_aethiops_05_cynosuros_04	aethiops_05	0	2.04816	0.894948	0.105052	0.000169363	0.000169363	-131.882	-136.105
FF_aethiops_05_cynosuros_04	cynosuros_04	0	1.78804	0.00574793	0.994252	0.0005	0.000998168	-46147.7	-42576.3
FF_aethiops_05_pygerythrus_05	FF	0	0	0	0	0	0	0	0
FF_aethiops_05_pygerythrus_05	aethiops_05	0	0	0	0	0	0	0	0
FF_aethiops_05_pygerythrus_05	pygerythrus_05	0	1.78917	0.00574212	0.994258	0.0005	0.000998675	-46135.1	-42560.8
FF_aethiops_05_pygerythrus_06	FF	0	0	0	0	0	0	0	0
FF_aethiops_05_pygerythrus_06	aethiops_05	0	0	0	0	0	0	0	0
FF_aethiops_05_pygerythrus_06	pygerythrus_06	0	1.78896	0.00574244	0.994258	0.0005	0.000998598	-46147.9	-42573.2
FF_aethiops_05_pygerythrus_11	FF	0	1.84822	0.669812	0.330188	9.99504e-05	9.99504e-05	-31.2605	-32.1502
FF_aethiops_05_pygerythrus_11	aethiops_05	0	0	0	0	0	0	0	0
FF_aethiops_05_pygerythrus_11	pygerythrus_11	0	1.78744	0.00576651	0.994233	0.0005	0.000998204	-46144.9	-42576
FF_aethiops_05_pygerythrus_14	FF	0	0	0	0	0	0	0	0
FF_aethiops_05_pygerythrus_14	aethiops_05	0	1.9036	0.665642	0.334358	5.56698e-05	5.56698e-05	-33.6498	-34.4911
FF_aethiops_05_pygerythrus_14	pygerythrus_14	0	1.78804	0.00574581	0.994254	0.0005	0.000998464	-46144.8	-42574.2
FF_aethiops_05_pygerthrus_01	FF	0	0	0	0	0	0	0	0
FF_aethiops_05_pygerthrus_01	aethiops_05	0	0	0	0	0	0	0	0
FF_aethiops_05_pygerthrus_01	pygerthrus_01	0	1.78896	0.00573162	0.994268	0.0005	0.000998573	-46148.7	-42573.4
FF_aethiops_05_pygerythrus_08	FF	0	0	0	0	0	0	0	0
FF_aethiops_05_pygerythrus_08	aethiops_05	0	1.35575	0.46515	0.53485	0.000237881	0.000237881	-41.7991	-42.9638
FF_aethiops_05_pygerythrus_08	pygerythrus_08	0	1.78896	0.00575397	0.994246	0.0005	0.000998394	-46148.6	-42574.7
FF_aethiops_05_pygerythrus_10	FF	0	0	0	0	0	0	0	0
FF_aethiops_05_pygerythrus_10	aethiops_05	0	0.848437	0.435281	0.564719	0.000209007	0.000209007	-100.145	-102.678
FF_aethiops_05_pygerythrus_10	pygerythrus_10	0	1.7889	0.00547809	0.994522	0.0005	0.000998931	-46127.8	-42547.2
FF_aethiops_05_pygerythrus_02	FF	0	0	0	0	0	0	0	0
FF_aethiops_05_pygerythrus_02	aethiops_05	0	0	0	0	0	0	0	0
FF_aethiops_05_pygerythrus_02	pygerythrus_02	0	1.78896	0.00573826	0.994262	0.0005	0.000998638	-46147.4	-42572.9
FF_aethiops_05_pygerythrus_07	FF	0	0	0	0	0	0	0	0
FF_aethiops_05_pygerythrus_07	aethiops_05	0	1.95241	0.661244	0.338756	0.000112778	0.000112778	-30.8723	-31.6672
FF_aethiops_05_pygerythrus_07	pygerythrus_07	0	1.78896	0.005773	0.994227	0.0005	0.000998344	-46148	-42575
FF_aethiops_05_cynosuros_03	FF	0	1.58745	0.842493	0.157507	0.000178453	0.000178453	-86.385	-89.7825
FF_aethiops_05_cynosuros_03	aethiops_05	0	1.04872	0.585992	0.414008	0.000170372	0.000170372	-43.1834	-44.9666
FF_aethiops_05_cynosuros_03	cynosuros_03	0	1.78477	0.00577177	0.994228	0.0005	0.000997506	-46145.9	-42581.1
FF_aethiops_05_pygerythrus_03	FF	0	1.64497	0.731843	0.268157	0.000125666	0.000125666	-75.5335	-78.2094
FF_aethiops_05_pygerythrus_03	aethiops_05	0	0.540303	0.480558	0.519442	0.000239506	0.000239506	-111.917	-115.311
FF_aethiops_05_pygerythrus_03	pygerythrus_03	0	1.78404	0.00589288	0.994107	0.0005	0.000995736	-46135.2	-42582.1
FF_aethiops_05_cynosuros_05	FF	0	0.810766	0.000757989	0.999242	1.821e-05	1.821e-05	-39.5151	-38.961
FF_aethiops_05_cynosuros_05	aethiops_05	0	0.588388	0.335908	0.664092	0.000153664	0.000153664	-73.7763	-76.198
FF_aethiops_05_cynosuros_05	cynosuros_05	0	1.78804	0.00569741	0.994303	0.0005	0.000998285	-46151.5	-42575.5
FF_aethiops_05_cynosuros_06	FF	0	1.25787	0.581622	0.418378	0.000161438	0.000161438	-58.2974	-60.4648
FF_aethiops_05_cynosuros_06	aethiops_05	0	0.500663	0.0196508	0.980349	0.000251065	0.000251065	-56.3716	-56.9321
FF_aethiops_05_cynosuros_06	cynosuros_06	0	1.78601	0.00573744	0.994263	0.0005	0.000997843	-46137.6	-42566.8
FF_aethiops_05_pygerythrus_04	FF	0	1.82823	0.671028	0.328972	8.2981e-06	8.2981e-06	-41.1989	-42.1048
FF_aethiops_05_pygerythrus_04	aethiops_05	0	1.79418	0.669448	0.330552	0.000179753	0.000179753	-57.7532	-59.6051
FF_aethiops_05_pygerythrus_04	pygerythrus_04	0	1.7889	0.00552329	0.994477	0.0005	0.000998487	-46142.2	-42562.2
FF_aethiops_05_pygerythrus_09	FF	0	0	0	0	0	0	0	0
FF_aethiops_05_pygerythrus_09	aethiops_05	0	0	0	0	0	0	0	0
FF_aethiops_05_pygerythrus_09	pygerythrus_09	0	1.78803	0.00571766	0.994282	0.000500002	0.000998288	-46149.6	-42575.4
FF_aethiops_05_hilgerti_01	FF	0	2.23248	0.813105	0.186895	0.000177856	0.000177856	-116.634	-120.073
FF_aethiops_05_hilgerti_01	aethiops_05	0	1.53326	0.767311	0.232689	0.000278867	0.000278867	-351.174	-356.02
FF_aethiops_05_hilgerti_01	hilgerti_01	0	1.78101	0.00491491	0.995085	0.0005	0.000996844	-46088	-42514.9
FF_aethiops_05_hilgerti_04	FF	0	0.992108	0.422063	0.577937	0.00020183	0.00020183	-130.342	-132.948
FF_aethiops_05_hilgerti_04	aethiops_05	0	1.31715	0.639447	0.360553	0.00030693	0.00030693	-375.449	-379.504
FF_aethiops_05_hilgerti_04	hilgerti_04	0	1.77948	0.0046286	0.995371	0.0005	0.000996461	-46053.3	-42470.4
FF_aethiops_05_hilgerti_03	FF	0	1.16267	0.760653	0.239347	0.000289047	0.000289047	-136.271	-140.676
FF_aethiops_05_hilgerti_03	aethiops_05	0	1.50651	0.837565	0.162435	0.000269906	0.000269906	-293.937	-300.088
FF_aethiops_05_hilgerti_03	hilgerti_03	0	1.77998	0.00493627	0.995064	0.0005	0.000995671	-46106.8	-42535.2
FF_aethiops_05_hilgerti_05	FF	0	1.45172	0.72718	0.27282	0.000273786	0.000273786	-152.127	-156.072
FF_aethiops_05_hilgerti_05	aethiops_05	0	1.32572	0.57275	0.42725	0.0005	0.000558797	-735.764	-735.785
FF_aethiops_05_hilgerti_05	hilgerti_05	0	1.74572	0.00574425	0.994256	0.0005	0.000981406	-46016.2	-42520.6
FF_aethiops_05_tantalus_02	FF	0	2.94686	0.883942	0.116058	0.000108052	0.000108052	-92.689	-95.803
FF_aethiops_05_tantalus_02	aethiops_05	0	0.70587	0.742355	0.257645	0.000178125	0.000178125	-191.01	-195.894
FF_aethiops_05_tantalus_02	tantalus_02	0	1.76952	0.00380535	0.996195	0.0005	0.00099436	-46014.7	-42438.3
FF_aethiops_05_tantalus_03	FF	0	3.38195	0.886995	0.113005	9.41511e-05	9.41511e-05	-110.706	-113.843
FF_aethiops_05_tantalus_03	aethiops_05	0	1.03233	0.690364	0.309636	0.000121795	0.000121795	-217.24	-221.73
FF_aethiops_05_tantalus_03	tantalus_03	0	1.77076	0.00415586	0.995844	0.0005	0.000992657	-46008.6	-42450.6
FF_aethiops_05_tantalus_06	FF	0	2.5654	0.9021	0.0979	0.000124119	0.000124119	-216.396	-221.201
FF_aethiops_05_tantalus_06	aethiops_05	0	4.41699	0.962626	0.037374	0.000305991	0.000305991	-303.278	-308.955
FF_aethiops_05_tantalus_06	tantalus_06	0	1.74466	0.00560817	0.994392	0.0005	0.000977485	-45950.6	-42513.7
FF_aethiops_05_tantalus_05	FF	0	2.06316	0.819616	0.180384	0.000130375	0.000130375	-105.944	-109.285
FF_aethiops_05_tantalus_05	aethiops_05	0	0.915541	0.590914	0.409086	0.000137332	0.000137332	-214.452	-218.368
FF_aethiops_05_tantalus_05	tantalus_05	0	1.76823	0.00422602	0.995774	0.0005	0.000991091	-46041.6	-42485.6
FF_aethiops_05_tantalus_01	FF	0	2.21702	0.876132	0.123868	0.00026444	0.00026444	-109.924	-113.727
FF_aethiops_05_tantalus_01	aethiops_05	0	0.959079	0.706001	0.293999	0.000131098	0.000131098	-214.975	-219.669
FF_aethiops_05_tantalus_01	tantalus_01	0	1.76898	0.00405055	0.995949	0.0005	0.000992623	-46017.4	-42450.8
FF_aethiops_05_tantalus_04	FF	0	2.94009	0.917533	0.0824673	0.000108301	0.000108301	-108.279	-111.882
FF_aethiops_05_tantalus_04	aethiops_05	0	2.28681	0.9057	0.0943003	0.000128942	0.000128942	-230.847	-235.976
FF_aethiops_05_tantalus_04	tantalus_04	0	1.76965	0.00400671	0.995993	0.000500001	0.000993343	-46003.7	-42433.8
FF_aethiops_03_aethiops_06	FF	0	3.18163	0.972172	0.0278283	0.00027988	0.00027988	-14265.5	-14283.6
FF_aethiops_03_aethiops_06	aethiops_03	0	0.819943	0.596564	0.403436	0.000414041	0.000414041	-8681.29	-8657
FF_aethiops_03_aethiops_06	aethiops_06	0	1.6873	0.888439	0.111561	0.000301753	0.000301753	-6570.86	-6588.14
FF_aethiops_03_CF	FF	0	3.01952	0.970593	0.029407	0.000246796	0.000246796	-4074.83	-4086.26
FF_aethiops_03_CF	aethiops_03	0	1.27335	0.0763941	0.923606	0.0005	0.0008266	-19680.4	-18945.8
FF_aethiops_03_CF	CF	0	1.65959	0.858522	0.141478	0.000385839	0.000385839	-17414.3	-17444.9
FF_aethiops_03_sabaues_01	FF	0	1.24564	0.714232	0.285768	0.000167821	0.000167821	-361.276	-366.067
FF_aethiops_03_sabaues_01	aethiops_03	0	1.23003	0.769388	0.230612	0.000252909	0.000252909	-442.203	-448.08
FF_aethiops_03_sabaues_01	sabaues_01	0	1.64419	0.0120732	0.987927	0.0005	0.000933499	-45749.1	-42604.8
FF_aethiops_03_sabaeus_02	FF	0	1.28327	0.696905	0.303095	0.0001629	0.0001629	-363.027	-367.496
FF_aethiops_03_sabaeus_02	aethiops_03	0	1.18025	0.736473	0.263527	0.000246495	0.000246495	-443.8	-449.672
FF_aethiops_03_sabaeus_02	sabaeus_02	0	1.64419	0.0121795	0.98782	0.0005	0.000933369	-45745.8	-42605.8
FF_aethiops_03_sabaeus_05	FF	0	1.17356	0.749319	0.250681	0.000178128	0.000178128	-357.866	-363.206
FF_aethiops_03_sabaeus_05	aethiops_03	0	1.18413	0.754695	0.245305	0.000260942	0.000260942	-454.409	-460.612
FF_aethiops_03_sabaeus_05	sabaeus_05	0	1.64646	0.0132007	0.986799	0.0005	0.000932358	-45732.1	-42613.5
FF_aethiops_03_sabaeus_06	FF	0	1.28715	0.709137	0.290863	0.000164209	0.000164209	-331.824	-336.341
FF_aethiops_03_sabaeus_06	aethiops_03	0	1.18413	0.754695	0.245305	0.000260942	0.000260942	-454.409	-460.612
FF_aethiops_03_sabaeus_06	sabaeus_06	0	1.64419	0.0120365	0.987963	0.0005	0.000933447	-45749.6	-42605.2
FF_aethiops_03_cynosuros_01	FF	0	2.42473	0.782869	0.217131	6.33093e-05	6.33093e-05	-49.2732	-50.9063
FF_aethiops_03_cynosuros_01	aethiops_03	0	0.916112	0.0440404	0.95596	0.0005	0.000533898	-129.474	-128.404
FF_aethiops_03_cynosuros_01	cynosuros_01	0	1.69957	0.0135973	0.986403	0.0005	0.000953112	-46137.3	-42885.3
FF_aethiops_03_cynosuros_02	FF	0	0.810766	0.000757989	0.999242	1.821e-05	1.821e-05	-39.5151	-38.961
FF_aethiops_03_cynosuros_02	aethiops_03	0	1.1281	0.749297	0.250703	0.000198833	0.000198833	-99.7764	-103.377
FF_aethiops_03_cynosuros_02	cynosuros_02	0	1.70093	0.0144032	0.985597	0.0005	0.000954011	-46166.7	-42926.2
FF_aethiops_03_pygerythrus_12	FF	0	0	0	0	0	0	0	0
FF_aethiops_03_pygerythrus_12	aethiops_03	0	1.24718	0.593997	0.406003	0.000188225	0.000188225	-42.7771	-44.3686
FF_aethiops_03_pygerythrus_12	pygerythrus_12	0	1.70151	0.0144724	0.985528	0.0005	0.000954338	-46148.6	-42911.8
FF_aethiops_03_pygerythrus_13	FF	0	0	0	0	0	0	0	0
FF_aethiops_03_pygerythrus_13	aethiops_03	0	0.610152	0.00677235	0.993228	0.000163521	0.000163521	-45.109	-45.2128
FF_aethiops_03_pygerythrus_13	pygerythrus_13	0	1.70189	0.0144731	0.985527	0.0005	0.000954426	-46163.4	-42923
FF_aethiops_03_cynosuros_04	FF	0	0	0	0	0	0	0	0
FF_aethiops_03_cynosuros_04	aethiops_03	0	0.526347	0.330874	0.669126	0.000147173	0.000147173	-120.054	-123.103
FF_aethiops_03_cynosuros_04	cynosuros_04	0	1.70179	0.014518	0.985482	0.0005	0.00095407	-46163.1	-42925.7
FF_aethiops_03_pygerythrus_05	FF	0	0	0	0	0	0	0	0
FF_aethiops_03_pygerythrus_05	aethiops_03	0	0	0	0	0	0	0	0
FF_aethiops_03_pygerythrus_05	pygerythrus_05	0	1.70275	0.0145078	0.985492	0.0005	0.000954661	-46150.6	-42909.4
FF_aethiops_03_pygerythrus_06	FF	0	0	0	0	0	0	0	0
FF_aethiops_03_pygerythrus_06	aethiops_03	0	0	0	0	0	0	0	0
FF_aethiops_03_pygerythrus_06	pygerythrus_06	0	1.70264	0.0145005	0.9855	0.0005	0.000954596	-46163.6	-42921.8
FF_aethiops_03_pygerythrus_11	FF	0	0	0	0	0	0	0	0
FF_aethiops_03_pygerythrus_11	aethiops_03	0	0	0	0	0	0	0	0
FF_aethiops_03_pygerythrus_11	pygerythrus_11	0	1.70179	0.014519	0.985481	0.0005	0.000954202	-46162.2	-42924.7
FF_aethiops_03_pygerythrus_14	FF	0	0	0	0	0	0	0	0
FF_aethiops_03_pygerythrus_14	aethiops_03	0	1.11117	0.639287	0.360713	9.53707e-05	9.53707e-05	-46.6406	-48.4478
FF_aethiops_03_pygerythrus_14	pygerythrus_14	0	1.70225	0.0145191	0.985481	0.0005	0.00095451	-46161.8	-42922.4
FF_aethiops_03_pygerthrus_01	FF	0	0	0	0	0	0	0	0
FF_aethiops_03_pygerthrus_01	aethiops_03	0	0	0	0	0	0	0	0
FF_aethiops_03_pygerthrus_01	pygerthrus_01	0	1.70264	0.0144997	0.9855	0.0005	0.000954571	-46164.4	-42921.9
FF_aethiops_03_pygerythrus_08	FF	0	0	0	0	0	0	0	0
FF_aethiops_03_pygerythrus_08	aethiops_03	0	1.35575	0.46515	0.53485	0.000237881	0.000237881	-41.7991	-42.9638
FF_aethiops_03_pygerythrus_08	pygerythrus_08	0	1.70225	0.0145009	0.985499	0.0005	0.000954392	-46164.9	-42923.3
FF_aethiops_03_pygerythrus_10	FF	0	0	0	0	0	0	0	0
FF_aethiops_03_pygerythrus_10	aethiops_03	0	0.962868	0.540112	0.459888	0.000183743	0.000183743	-101.425	-104.482
FF_aethiops_03_pygerythrus_10	pygerythrus_10	0	1.70189	0.0140312	0.985969	0.0005	0.000954855	-46144.6	-42896
FF_aethiops_03_pygerythrus_02	FF	0	0	0	0	0	0	0	0
FF_aethiops_03_pygerythrus_02	aethiops_03	0	0	0	0	0	0	0	0
FF_aethiops_03_pygerythrus_02	pygerythrus_02	0	1.70264	0.0144998	0.9855	0.0005	0.000954635	-46162.9	-42921.5
FF_aethiops_03_pygerythrus_07	FF	0	0	0	0	0	0	0	0
FF_aethiops_03_pygerythrus_07	aethiops_03	0	1.95241	0.661244	0.338756	0.000112778	0.000112778	-30.8723	-31.6672
FF_aethiops_03_pygerythrus_07	pygerythrus_07	0	1.70189	0.0145414	0.985459	0.0005	0.000954342	-46162.9	-42923.7
FF_aethiops_03_cynosuros_03	FF	0	0.810766	0.000757989	0.999242	1.821e-05	1.821e-05	-39.5151	-38.961
FF_aethiops_03_cynosuros_03	aethiops_03	0	0.921468	0.37306	0.62694	0.00017271	0.00017271	-87.9163	-90.175
FF_aethiops_03_cynosuros_03	cynosuros_03	0	1.70179	0.0145832	0.985417	0.0005	0.00095365	-46162.2	-42928.9
FF_aethiops_03_pygerythrus_03	FF	0	1.81035	0.671955	0.328045	0.000114186	0.000114186	-30.6977	-31.6176
FF_aethiops_03_pygerythrus_03	aethiops_03	0	0.577276	0.523677	0.476323	0.000224167	0.000224167	-98.3838	-101.698
FF_aethiops_03_pygerythrus_03	pygerythrus_03	0	1.69502	0.0144995	0.985501	0.0005	0.000951626	-46162.7	-42932.3
FF_aethiops_03_cynosuros_05	FF	0	0.810766	0.000757989	0.999242	1.821e-05	1.821e-05	-39.5151	-38.961
FF_aethiops_03_cynosuros_05	aethiops_03	0	0.703019	0.23595	0.76405	0.000128608	0.000128608	-76.055	-77.9779
FF_aethiops_03_cynosuros_05	cynosuros_05	0	1.70189	0.0144679	0.985532	0.0005	0.000954248	-46166.6	-42924.4
FF_aethiops_03_cynosuros_06	FF	0	0	0	0	0	0	0	0
FF_aethiops_03_cynosuros_06	aethiops_03	0	0.952094	0.678484	0.321516	0.000235589	0.000235589	-83.1294	-86.4493
FF_aethiops_03_cynosuros_06	cynosuros_06	0	1.70093	0.0144808	0.985519	0.0005	0.000953678	-46166.1	-42928.7
FF_aethiops_03_pygerythrus_04	FF	0	0	0	0	0	0	0	0
FF_aethiops_03_pygerythrus_04	aethiops_03	0	1.79418	0.669448	0.330552	0.000179753	0.000179753	-57.7532	-59.6051
FF_aethiops_03_pygerythrus_04	pygerythrus_04	0	1.70179	0.0140906	0.985909	0.0005	0.000954473	-46158.3	-42910.8
FF_aethiops_03_pygerythrus_09	FF	0	0	0	0	0	0	0	0
FF_aethiops_03_pygerythrus_09	aethiops_03	0	1.7418	0.67368	0.32632	0.000208044	0.000208044	-28.2498	-29.2179
FF_aethiops_03_pygerythrus_09	pygerythrus_09	0	1.70189	0.0144758	0.985524	0.0005	0.000954386	-46164.4	-42923.3
FF_aethiops_03_hilgerti_01	FF	0	1.52621	0.615593	0.384407	0.0001464	0.0001464	-89.7993	-92.1583
FF_aethiops_03_hilgerti_01	aethiops_03	0	0.840269	0.574885	0.425115	0.000276763	0.000276763	-366.113	-370.744
FF_aethiops_03_hilgerti_01	hilgerti_01	0	1.69051	0.0130178	0.986982	0.0005	0.000952567	-46122.2	-42877.5
FF_aethiops_03_hilgerti_04	FF	0	1.70511	0.731928	0.268072	0.000142128	0.000142128	-74.3124	-76.9784
FF_aethiops_03_hilgerti_04	aethiops_03	0	1.38048	0.708265	0.291735	0.000292848	0.000292848	-391.436	-396.276
FF_aethiops_03_hilgerti_04	hilgerti_04	0	1.68886	0.0124426	0.987557	0.0005	0.000952048	-46086.4	-42833.8
FF_aethiops_03_hilgerti_03	FF	0	0.836852	0.749215	0.250785	7.4541e-05	7.4541e-05	-96.7928	-100.258
FF_aethiops_03_hilgerti_03	aethiops_03	0	1.02514	0.70658	0.29342	0.000290329	0.000290329	-305.829	-311.267
FF_aethiops_03_hilgerti_03	hilgerti_03	0	1.68843	0.0127866	0.987213	0.0005	0.000951809	-46131.7	-42883.3
FF_aethiops_03_hilgerti_05	FF	0	0.792135	0.00360688	0.996393	0.000146816	0.000146816	-77.3621	-76.6539
FF_aethiops_03_hilgerti_05	aethiops_03	0	1.3704	0.640588	0.359412	0.0005	0.000542855	-763.219	-765.125
FF_aethiops_03_hilgerti_05	hilgerti_05	0	1.65306	0.0114751	0.988525	0.0005	0.000938062	-46048.5	-42832.8
FF_aethiops_03_tantalus_02	FF	0	2.02144	0.901349	0.0986505	9.8146e-05	9.8146e-05	-190.282	-195.012
FF_aethiops_03_tantalus_02	aethiops_03	0	0.941182	0.825974	0.174026	0.000138798	0.000138798	-290.809	-296.59
FF_aethiops_03_tantalus_02	tantalus_02	0	1.68307	0.010511	0.989489	0.0005	0.000951073	-46002.1	-42745.8
FF_aethiops_03_tantalus_03	FF	0	1.93043	0.880552	0.119448	0.000102773	0.000102773	-157.054	-161.357
FF_aethiops_03_tantalus_03	aethiops_03	0	1.01142	0.784367	0.215633	0.00012916	0.00012916	-341.155	-346.905
FF_aethiops_03_tantalus_03	tantalus_03	0	1.68251	0.0113455	0.988654	0.0005	0.000949067	-46017.2	-42784.8
FF_aethiops_03_tantalus_06	FF	0	1.63531	0.880643	0.119357	0.000124227	0.000124227	-279.373	-284.872
FF_aethiops_03_tantalus_06	aethiops_03	0	3.31315	0.96451	0.0354901	0.000265591	0.000265591	-438.212	-445.046
FF_aethiops_03_tantalus_06	tantalus_06	0	1.65246	0.0139139	0.986086	0.0005	0.000933432	-46005.5	-42880.2
FF_aethiops_03_tantalus_05	FF	0	2.3726	0.895553	0.104447	0.000113371	0.000113371	-155.152	-159.394
FF_aethiops_03_tantalus_05	aethiops_03	0	1.08003	0.729697	0.270303	0.000116416	0.000116416	-298.258	-303.273
FF_aethiops_03_tantalus_05	tantalus_05	0	1.67925	0.0112919	0.988708	0.0005	0.000947817	-46029.4	-42794.3
FF_aethiops_03_tantalus_01	FF	0	2.40462	0.925442	0.0745579	0.000243809	0.000243809	-168.341	-173.174
FF_aethiops_03_tantalus_01	aethiops_03	0	1.06671	0.745192	0.254808	0.000122774	0.000122774	-280.268	-285.296
FF_aethiops_03_tantalus_01	tantalus_01	0	1.67916	0.0108672	0.989133	0.0005	0.000948821	-46030.5	-42786.7
FF_aethiops_03_tantalus_04	FF	0	1.60146	0.866245	0.133755	0.000123884	0.000123884	-168.973	-173.518
FF_aethiops_03_tantalus_04	aethiops_03	0	0.938487	0.854137	0.145863	0.000139548	0.000139548	-321.722	-327.794
FF_aethiops_03_tantalus_04	tantalus_04	0	1.68174	0.0111915	0.988809	0.0005	0.000949437	-46020.4	-42782
FF_aethiops_06_CF	FF	0	3.29367	0.963911	0.0360889	0.000275895	0.000275895	-4601.27	-4613.73
FF_aethiops_06_CF	aethiops_06	0	1.25214	0.104093	0.895907	0.0005	0.000797594	-18822.9	-18161.3
FF_aethiops_06_CF	CF	0	1.2936	0.807649	0.192351	0.000391456	0.000391456	-17866.1	-17887.3
FF_aethiops_06_sabaues_01	FF	0	1.17573	0.683702	0.316298	0.0001778	0.0001778	-358.779	-363.295
FF_aethiops_06_sabaues_01	aethiops_06	0	0.72627	0.384512	0.615488	0.000302437	0.000302437	-307.152	-309.469
FF_aethiops_06_sabaues_01	sabaues_01	0	1.70179	0.00599154	0.994008	0.0005	0.000963933	-45926.8	-42554.4
FF_aethiops_06_sabaeus_02	FF	0	1.22261	0.669451	0.330549	0.000172878	0.000172878	-360.42	-364.642
FF_aethiops_06_sabaeus_02	aethiops_06	0	0.741763	0.401317	0.598683	0.00029612	0.00029612	-293.632	-296.195
FF_aethiops_06_sabaeus_02	sabaeus_02	0	1.70179	0.00599676	0.994003	0.0005	0.000963738	-45927.5	-42555.8
FF_aethiops_06_sabaeus_05	FF	0	1.11131	0.716696	0.283304	0.000188107	0.000188107	-355.517	-360.59
FF_aethiops_06_sabaeus_05	aethiops_06	0	0.741763	0.401317	0.598683	0.00029612	0.00029612	-293.632	-296.195
FF_aethiops_06_sabaeus_05	sabaeus_05	0	1.70264	0.00652361	0.993476	0.0005	0.000962802	-45906.3	-42550.9
FF_aethiops_06_sabaeus_06	FF	0	1.20713	0.678008	0.321992	0.000175094	0.000175094	-329.266	-333.517
FF_aethiops_06_sabaeus_06	aethiops_06	0	0.741763	0.401317	0.598683	0.00029612	0.00029612	-293.632	-296.195
FF_aethiops_06_sabaeus_06	sabaeus_06	0	1.70264	0.00596215	0.994038	0.0005	0.000963887	-45917.5	-42542.8
FF_aethiops_06_cynosuros_01	FF	0	1.82452	0.671233	0.328767	8.4136e-05	8.4136e-05	-31.9303	-32.8392
FF_aethiops_06_cynosuros_01	aethiops_06	0	0.78396	0.0257422	0.974258	0.0005	0.000504117	-130.788	-129.551
FF_aethiops_06_cynosuros_01	cynosuros_01	0	1.76535	0.00802902	0.991971	0.0005	0.000983952	-46287.9	-42810
FF_aethiops_06_cynosuros_02	FF	0	0	0	0	0	0	0	0
FF_aethiops_06_cynosuros_02	aethiops_06	0	1.82372	0.805811	0.194189	0.000225352	0.000225352	-112.56	-116.286
FF_aethiops_06_cynosuros_02	cynosuros_02	0	1.7655	0.00821618	0.991784	0.0005	0.00098501	-46322.7	-42849.6
FF_aethiops_06_pygerythrus_12	FF	0	0	0	0	0	0	0	0
FF_aethiops_06_pygerythrus_12	aethiops_06	0	1.32497	0.517356	0.482644	0.00031018	0.00031018	-53.4638	-55.2406
FF_aethiops_06_pygerythrus_12	pygerythrus_12	0	1.76535	0.00819338	0.991807	0.0005	0.000985417	-46305.9	-42834.8
FF_aethiops_06_pygerythrus_13	FF	0	0	0	0	0	0	0	0
FF_aethiops_06_pygerythrus_13	aethiops_06	0	0.467569	0.0300043	0.969996	0.000213386	0.000213386	-42.9423	-43.6158
FF_aethiops_06_pygerythrus_13	pygerythrus_13	0	1.76535	0.0081888	0.991811	0.0005	0.000985351	-46318.9	-42847.1
FF_aethiops_06_cynosuros_04	FF	0	0	0	0	0	0	0	0
FF_aethiops_06_cynosuros_04	aethiops_06	0	2.10066	0.870091	0.129909	0.000188863	0.000188863	-115.26	-119.112
FF_aethiops_06_cynosuros_04	cynosuros_04	0	1.76448	0.00819831	0.991802	0.0005	0.000985047	-46320.4	-42849.3
FF_aethiops_06_pygerythrus_05	FF	0	0	0	0	0	0	0	0
FF_aethiops_06_pygerythrus_05	aethiops_06	0	1.39716	0.514307	0.485693	0.000294154	0.000294154	-26.8423	-27.8325
FF_aethiops_06_pygerythrus_05	pygerythrus_05	0	1.76617	0.00821816	0.991782	0.0005	0.000985666	-46305.6	-42833
FF_aethiops_06_pygerythrus_06	FF	0	0	0	0	0	0	0	0
FF_aethiops_06_pygerythrus_06	aethiops_06	0	0	0	0	0	0	0	0
FF_aethiops_06_pygerythrus_06	pygerythrus_06	0	1.7655	0.00820657	0.991793	0.0005	0.000985593	-46318.5	-42845.3
FF_aethiops_06_pygerythrus_11	FF	0	0	0	0	0	0	0	0
FF_aethiops_06_pygerythrus_11	aethiops_06	0	0	0	0	0	0	0	0
FF_aethiops_06_pygerythrus_11	pygerythrus_11	0	1.76448	0.00825048	0.99175	0.0005	0.0009852	-46315.7	-42848.2
FF_aethiops_06_pygerythrus_14	FF	0	0	0	0	0	0	0	0
FF_aethiops_06_pygerythrus_14	aethiops_06	0	2.35825	0.860009	0.139991	0.000174273	0.000174273	-57.3486	-59.8528
FF_aethiops_06_pygerythrus_14	pygerythrus_14	0	1.76535	0.00821696	0.991783	0.0005	0.000985507	-46315.9	-42846
FF_aethiops_06_pygerthrus_01	FF	0	0	0	0	0	0	0	0
FF_aethiops_06_pygerthrus_01	aethiops_06	0	0	0	0	0	0	0	0
FF_aethiops_06_pygerthrus_01	pygerthrus_01	0	1.7655	0.00819755	0.991802	0.0005	0.000985568	-46319.3	-42845.5
FF_aethiops_06_pygerythrus_08	FF	0	0	0	0	0	0	0	0
FF_aethiops_06_pygerythrus_08	aethiops_06	0	1.15437	0.362247	0.637753	0.000281156	0.000281156	-54.7944	-56.0265
FF_aethiops_06_pygerythrus_08	pygerythrus_08	0	1.76617	0.00822048	0.99178	0.0005	0.000985389	-46319.5	-42846.8
FF_aethiops_06_pygerythrus_10	FF	0	0	0	0	0	0	0	0
FF_aethiops_06_pygerythrus_10	aethiops_06	0	0.833949	0.520722	0.479278	0.000212147	0.000212147	-113.983	-117.252
FF_aethiops_06_pygerythrus_10	pygerythrus_10	0	1.7655	0.00788428	0.992116	0.0005	0.000985868	-46299.7	-42819.6
FF_aethiops_06_pygerythrus_02	FF	0	0	0	0	0	0	0	0
FF_aethiops_06_pygerythrus_02	aethiops_06	0	0	0	0	0	0	0	0
FF_aethiops_06_pygerythrus_02	pygerythrus_02	0	1.76623	0.00821607	0.991784	0.0005	0.000985632	-46317.9	-42845
FF_aethiops_06_pygerythrus_07	FF	0	0	0	0	0	0	0	0
FF_aethiops_06_pygerythrus_07	aethiops_06	0	1.03776	0.686384	0.313616	0.000212178	0.000212178	-41.7186	-43.6499
FF_aethiops_06_pygerythrus_07	pygerythrus_07	0	1.76623	0.00827254	0.991727	0.0005	0.00098534	-46317.4	-42847.2
FF_aethiops_06_cynosuros_03	FF	0	0	0	0	0	0	0	0
FF_aethiops_06_cynosuros_03	aethiops_06	0	0.864204	0.409493	0.590507	0.000206749	0.000206749	-100.137	-102.83
FF_aethiops_06_cynosuros_03	cynosuros_03	0	1.76535	0.00820384	0.991796	0.0005	0.00098465	-46323.5	-42852.3
FF_aethiops_06_pygerythrus_03	FF	0	0	0	0	0	0	0	0
FF_aethiops_06_pygerythrus_03	aethiops_06	0	0.522814	0.499539	0.500461	0.000247518	0.000247518	-111.305	-114.785
FF_aethiops_06_pygerythrus_03	pygerythrus_03	0	1.76165	0.00822478	0.991775	0.0005	0.000982642	-46323	-42855.2
FF_aethiops_06_cynosuros_05	FF	0	0	0	0	0	0	0	0
FF_aethiops_06_cynosuros_05	aethiops_06	0	1.11391	0.702473	0.297527	0.00017567	0.00017567	-86.7011	-89.9711
FF_aethiops_06_cynosuros_05	cynosuros_05	0	1.76535	0.00817696	0.991823	0.0005	0.000985246	-46321.3	-42847.9
FF_aethiops_06_cynosuros_06	FF	0	0	0	0	0	0	0	0
FF_aethiops_06_cynosuros_06	aethiops_06	0	1.57678	0.735984	0.264016	0.000260645	0.000260645	-96.2724	-99.587
FF_aethiops_06_cynosuros_06	cynosuros_06	0	1.76205	0.00822943	0.991771	0.0005	0.000984678	-46319.8	-42852.1
FF_aethiops_06_pygerythrus_04	FF	0	0	0	0	0	0	0	0
FF_aethiops_06_pygerythrus_04	aethiops_06	0	1.43611	0.610956	0.389044	0.000225998	0.000225998	-70.1966	-72.3404
FF_aethiops_06_pygerythrus_04	pygerythrus_04	0	1.76535	0.00791991	0.99208	0.0005	0.000985478	-46313.7	-42834.3
FF_aethiops_06_pygerythrus_09	FF	0	0	0	0	0	0	0	0
FF_aethiops_06_pygerythrus_09	aethiops_06	0	1.31442	0.514298	0.485702	0.000275689	0.000275689	-40.7406	-42.0788
FF_aethiops_06_pygerythrus_09	pygerythrus_09	0	1.7655	0.0081906	0.991809	0.0005	0.000985384	-46319.3	-42846.9
FF_aethiops_06_hilgerti_01	FF	0	1.88218	0.667377	0.332623	0.000128757	0.000128757	-30.2766	-31.1372
FF_aethiops_06_hilgerti_01	aethiops_06	0	1.41233	0.754949	0.245051	0.000292231	0.000292231	-377.194	-382.154
FF_aethiops_06_hilgerti_01	hilgerti_01	0	1.755	0.00711114	0.992889	0.0005	0.000983692	-46275.5	-42800.1
FF_aethiops_06_hilgerti_04	FF	0	1.19153	0.129146	0.870854	0.000203389	0.000203389	-43.2458	-43.9037
FF_aethiops_06_hilgerti_04	aethiops_06	0	1.30154	0.661303	0.338697	0.000312412	0.000312412	-402.609	-406.762
FF_aethiops_06_hilgerti_04	hilgerti_04	0	1.755	0.00675361	0.993246	0.0005	0.000983256	-46246	-42755.9
FF_aethiops_06_hilgerti_03	FF	0	1.58117	0.656149	0.343851	3.41369e-05	3.41369e-05	-35.407	-36.4474
FF_aethiops_06_hilgerti_03	aethiops_06	0	1.09805	0.683753	0.316247	0.000295575	0.000295575	-319.245	-324.688
FF_aethiops_06_hilgerti_03	hilgerti_03	0	1.75547	0.00712839	0.992872	0.0005	0.000982858	-46283.4	-42806.2
FF_aethiops_06_hilgerti_05	FF	0	0.454151	0.0497655	0.950235	0.000270056	0.000270056	-55.5079	-56.3488
FF_aethiops_06_hilgerti_05	aethiops_06	0	1.36193	0.537611	0.462389	0.0005	0.000590362	-678.939	-678.116
FF_aethiops_06_hilgerti_05	hilgerti_05	0	1.71465	0.00667534	0.993325	0.0005	0.000968416	-46219.6	-42782.5
FF_aethiops_06_tantalus_02	FF	0	1.76218	0.846802	0.153198	0.000112585	0.000112585	-123.589	-127.389
FF_aethiops_06_tantalus_02	aethiops_06	0	1.69119	0.850549	0.149451	0.000203393	0.000203393	-172.875	-177.524
FF_aethiops_06_tantalus_02	tantalus_02	0	1.75036	0.00590815	0.994092	0.0005	0.000981515	-46168.3	-42697.5
FF_aethiops_06_tantalus_03	FF	0	1.82162	0.850994	0.149006	0.00010684	0.00010684	-156.392	-160.581
FF_aethiops_06_tantalus_03	aethiops_06	0	0.85255	0.724299	0.275701	0.000147479	0.000147479	-180.62	-185.239
FF_aethiops_06_tantalus_03	tantalus_03	0	1.74968	0.00645235	0.993548	0.0005	0.000979257	-46192.7	-42737.9
FF_aethiops_06_tantalus_06	FF	0	1.63334	0.867711	0.132289	0.000124377	0.000124377	-247.823	-252.978
FF_aethiops_06_tantalus_06	aethiops_06	0	4.64987	0.947376	0.0526238	0.000290666	0.000290666	-277.606	-282.738
FF_aethiops_06_tantalus_06	tantalus_06	0	1.71612	0.00848889	0.991511	0.0005	0.000964133	-46125.2	-42790.6
FF_aethiops_06_tantalus_05	FF	0	2.22622	0.848963	0.151037	0.000120825	0.000120825	-122.63	-126.259
FF_aethiops_06_tantalus_05	aethiops_06	0	1.79297	0.817465	0.182535	0.000164456	0.000164456	-208.788	-213.321
FF_aethiops_06_tantalus_05	tantalus_05	0	1.74442	0.0062838	0.993716	0.0005	0.000978335	-46203.5	-42744.6
FF_aethiops_06_tantalus_01	FF	0	2.43713	0.886071	0.113929	0.000240557	0.000240557	-125.843	-129.789
FF_aethiops_06_tantalus_01	aethiops_06	0	1.96434	0.86398	0.13602	0.000150109	0.000150109	-211.099	-215.877
FF_aethiops_06_tantalus_01	tantalus_01	0	1.74572	0.0065101	0.99349	0.0005	0.000979008	-46211.6	-42751.5
FF_aethiops_06_tantalus_04	FF	0	1.76705	0.875836	0.124164	0.000112275	0.000112275	-139.343	-143.505
FF_aethiops_06_tantalus_04	aethiops_06	0	0.736892	0.740633	0.259367	0.000170626	0.000170626	-192.099	-197.012
FF_aethiops_06_tantalus_04	tantalus_04	0	1.74639	0.00608196	0.993918	0.0005	0.000979998	-46186.5	-42720.5
FF_CF_sabaues_01	FF	0	1.07468	0.61655	0.38345	0.000196674	0.000196674	-369.477	-373.479
FF_CF_sabaues_01	CF	0	0.965509	0.812226	0.187774	0.00023647	0.00023647	-562.459	-569.612
FF_CF_sabaues_01	sabaues_01	0	1.85196	0.0109924	0.989008	0.000531993	0.0011611	-43494	-40887.9
FF_CF_sabaeus_02	FF	0	1.07468	0.61655	0.38345	0.000196674	0.000196674	-369.477	-373.479
FF_CF_sabaeus_02	CF	0	0.965509	0.812226	0.187774	0.00023647	0.00023647	-562.459	-569.612
FF_CF_sabaeus_02	sabaeus_02	0	1.85095	0.0112399	0.98876	0.000532285	0.00116102	-43488.1	-40888.4
FF_CF_sabaeus_05	FF	0	1.09298	0.63229	0.36771	0.000193382	0.000193382	-385.143	-389.386
FF_CF_sabaeus_05	CF	0	0.965509	0.812226	0.187774	0.00023647	0.00023647	-562.459	-569.612
FF_CF_sabaeus_05	sabaeus_05	0	1.85234	0.0120563	0.987944	0.000531886	0.00115981	-43480	-40895.8
FF_CF_sabaeus_06	FF	0	1.09298	0.63229	0.36771	0.000193382	0.000193382	-385.143	-389.386
FF_CF_sabaeus_06	CF	0	0.965509	0.812226	0.187774	0.00023647	0.00023647	-562.459	-569.612
FF_CF_sabaeus_06	sabaeus_06	0	1.85238	0.0110729	0.988927	0.000531854	0.0011609	-43494.1	-40889.1
FF_CF_cynosuros_01	FF	0	0.843221	0.379996	0.620004	0.000126105	0.000126105	-91.7322	-93.949
FF_CF_cynosuros_01	CF	0	3.39704	0.850377	0.149623	0.00030316	0.00030316	-67.2234	-69.4031
FF_CF_cynosuros_01	cynosuros_01	0	1.91887	0.0108275	0.989172	0.000526147	0.00117902	-43851.9	-41123.7
FF_CF_cynosuros_02	FF	0	1.01532	0.17429	0.82571	2.92683e-05	2.92683e-05	-54.4439	-55.5354
FF_CF_cynosuros_02	CF	0	1.80864	0.672034	0.327966	2.7199e-05	2.7199e-05	-36.435	-37.3562
FF_CF_cynosuros_02	cynosuros_02	0	1.93137	0.0144853	0.985515	0.000525581	0.00117905	-43885.8	-41215.4
FF_CF_pygerythrus_12	FF	0	0.781476	0.696412	0.303588	0.00029421	0.00029421	-94.2279	-97.8911
FF_CF_pygerythrus_12	CF	0	0	0	0	0	0	0	0
FF_CF_pygerythrus_12	pygerythrus_12	0	1.9326	0.0153957	0.984604	0.000525554	0.00117909	-43887.4	-41226.6
FF_CF_pygerythrus_13	FF	0	0.709147	0.0755344	0.924466	0.000182667	0.000182667	-73.7611	-74.469
FF_CF_pygerythrus_13	CF	0	0	0	0	0	0	0	0
FF_CF_pygerythrus_13	pygerythrus_13	0	1.93441	0.0152348	0.984765	0.000525118	0.0011794	-43892.9	-41224.7
FF_CF_cynosuros_04	FF	0	1.21476	0.790187	0.209813	0.000136613	0.000136613	-104.992	-108.631
FF_CF_cynosuros_04	CF	0	2.68478	0.843001	0.156999	0.000129204	0.000129204	-59.9767	-62.2467
FF_CF_cynosuros_04	cynosuros_04	0	1.93222	0.0152912	0.984709	0.000525425	0.00117897	-43891.1	-41227.4
FF_CF_pygerythrus_05	FF	0	1.44635	0.692973	0.307027	0.000194018	0.000194018	-56.6914	-58.9942
FF_CF_pygerythrus_05	CF	0	0	0	0	0	0	0	0
FF_CF_pygerythrus_05	pygerythrus_05	0	1.93351	0.0152522	0.984748	0.000525362	0.00117976	-43879.1	-41211.1
FF_CF_pygerythrus_06	FF	0	1.54267	0.643309	0.356691	0.00028325	0.00028325	-26.9373	-27.9836
FF_CF_pygerythrus_06	CF	0	0	0	0	0	0	0	0
FF_CF_pygerythrus_06	pygerythrus_06	0	1.93389	0.0153128	0.984687	0.000525376	0.00117968	-43889.5	-41223
FF_CF_pygerythrus_11	FF	0	1.97931	0.77521	0.22479	0.000141776	0.000141776	-44.1558	-46.069
FF_CF_pygerythrus_11	CF	0	0	0	0	0	0	0	0
FF_CF_pygerythrus_11	pygerythrus_11	0	1.93199	0.0154155	0.984584	0.000525719	0.00117929	-43885.8	-41225.4
FF_CF_pygerythrus_14	FF	0	0	0	0	0	0	0	0
FF_CF_pygerythrus_14	CF	0	0.891939	0.000308706	0.999691	0.000157728	0.000157728	-31.1077	-30.3254
FF_CF_pygerythrus_14	pygerythrus_14	0	1.9348	0.0154792	0.984521	0.000525168	0.00117961	-43889	-41223.5
FF_CF_pygerthrus_01	FF	0	0.91341	0.517828	0.482172	0.000141818	0.000141818	-44.2498	-46.0672
FF_CF_pygerthrus_01	CF	0	0	0	0	0	0	0	0
FF_CF_pygerthrus_01	pygerthrus_01	0	1.93428	0.0152936	0.984706	0.000525269	0.00117966	-43890.7	-41223.2
FF_CF_pygerythrus_08	FF	0	2.66489	0.908195	0.0918051	0.000175836	0.000175836	-86.5999	-89.9597
FF_CF_pygerythrus_08	CF	0	1.65956	0.669971	0.330029	0.000195568	0.000195568	-28.4519	-29.4653
FF_CF_pygerythrus_08	pygerythrus_08	0	1.93302	0.01546	0.98454	0.000525438	0.00117939	-43887.6	-41224.8
FF_CF_pygerythrus_10	FF	0	3.67159	0.871791	0.128209	0.000373272	0.000373272	-78.4946	-80.9267
FF_CF_pygerythrus_10	CF	0	1.18473	0.333578	0.666422	0.000273949	0.000273949	-40.9439	-42.1168
FF_CF_pygerythrus_10	pygerythrus_10	0	1.93489	0.0152015	0.984798	0.000524986	0.00117961	-43882.5	-41212
FF_CF_pygerythrus_02	FF	0	0	0	0	0	0	0	0
FF_CF_pygerythrus_02	CF	0	0	0	0	0	0	0	0
FF_CF_pygerythrus_02	pygerythrus_02	0	1.93384	0.015281	0.984719	0.000525388	0.00117972	-43889.6	-41222.8
FF_CF_pygerythrus_07	FF	0	1.57174	0.628315	0.371685	0.000266293	0.000266293	-68.4176	-70.6997
FF_CF_pygerythrus_07	CF	0	0.942341	0.000175398	0.999825	0.000145457	0.000145457	-31.5759	-30.6494
FF_CF_pygerythrus_07	pygerythrus_07	0	1.93274	0.0146634	0.985337	0.000525516	0.00118011	-43873.1	-41197.5
FF_CF_cynosuros_03	FF	0	2.09934	0.82883	0.17117	0.000369837	0.000369837	-104.769	-108.36
FF_CF_cynosuros_03	CF	0	0.658321	0.0039113	0.996089	0.000241747	0.000241747	-28.7556	-28.6173
FF_CF_cynosuros_03	cynosuros_03	0	1.92785	0.0134645	0.986536	0.000526148	0.00117957	-43871.9	-41189.3
FF_CF_pygerythrus_03	FF	0	1.12195	0.552287	0.447713	0.000250885	0.000250885	-54.5789	-56.9378
FF_CF_pygerythrus_03	CF	0	0.924961	0.391495	0.608505	0.000162757	0.000162757	-73.6316	-75.6231
FF_CF_pygerythrus_03	pygerythrus_03	0	1.93325	0.0144633	0.985537	0.000524206	0.00117688	-43890.1	-41217.1
FF_CF_cynosuros_05	FF	0	3.82428	0.887762	0.112238	0.000162905	0.000162905	-103.437	-106.167
FF_CF_cynosuros_05	CF	0	1.2778	0.729266	0.270734	0.000173426	0.000173426	-57.3943	-59.8918
FF_CF_cynosuros_05	cynosuros_05	0	1.93382	0.0152858	0.984714	0.000525278	0.00117935	-43891	-41225.1
FF_CF_cynosuros_06	FF	0	1.26732	0.47852	0.52148	0.000190233	0.000190233	-86.9218	-89.0153
FF_CF_cynosuros_06	CF	0	0	0	0	0	0	0	0
FF_CF_cynosuros_06	cynosuros_06	0	1.93188	0.0142954	0.985705	0.000525442	0.00117913	-43877.8	-41203.4
FF_CF_pygerythrus_04	FF	0	2.63596	0.763764	0.236236	0.000107921	0.000107921	-46.3088	-47.7061
FF_CF_pygerythrus_04	CF	0	1.65956	0.669971	0.330029	0.000195568	0.000195568	-28.4519	-29.4653
FF_CF_pygerythrus_04	pygerythrus_04	0	1.93335	0.0152078	0.984792	0.000525333	0.0011792	-43891.2	-41226
FF_CF_pygerythrus_09	FF	0	0.543954	0.126045	0.873955	0.000238141	0.000238141	-85.8041	-86.32
FF_CF_pygerythrus_09	CF	0	0	0	0	0	0	0	0
FF_CF_pygerythrus_09	pygerythrus_09	0	1.93202	0.0145429	0.985457	0.000525695	0.00117969	-43883.6	-41211.5
FF_CF_hilgerti_01	FF	0	1.32195	0.852016	0.147984	0.000336975	0.000336975	-423.828	-430.287
FF_CF_hilgerti_01	CF	0	1.52043	0.794379	0.205621	0.000281222	0.000281222	-236.326	-241.163
FF_CF_hilgerti_01	hilgerti_01	0	1.92707	0.0144267	0.985573	0.000525641	0.00117729	-43843.8	-41180.2
FF_CF_hilgerti_04	FF	0	1.20899	0.764006	0.235994	0.000302085	0.000302085	-431.462	-437.064
FF_CF_hilgerti_04	CF	0	1.13457	0.445727	0.554273	0.000292776	0.000292776	-237.455	-239.794
FF_CF_hilgerti_04	hilgerti_04	0	1.91749	0.0126117	0.987388	0.000526525	0.00117679	-43821.1	-41137.2
FF_CF_hilgerti_03	FF	0	1.35407	0.500709	0.499291	0.000278858	0.000278858	-392.996	-399.017
FF_CF_hilgerti_03	CF	0	1.24675	0.541539	0.458461	0.000299724	0.000299724	-177.901	-182.364
FF_CF_hilgerti_03	hilgerti_03	0	1.91683	0.0128509	0.987149	0.000526567	0.00117683	-43854.4	-41171.5
FF_CF_hilgerti_05	FF	0	1.84074	0.683111	0.316889	0.0005	0.000646715	-587.891	-592.449
FF_CF_hilgerti_05	CF	0	0.931971	0.752991	0.247009	0.00043195	0.00043195	-399.43	-401.431
FF_CF_hilgerti_05	hilgerti_05	0	1.88128	0.0119566	0.988043	0.000525793	0.00115985	-43743.2	-41102.9
FF_CF_tantalus_02	FF	0	1.78847	0.912173	0.0878271	8.414e-05	8.414e-05	-243.457	-248.783
FF_CF_tantalus_02	CF	0	0.441452	0.597322	0.402678	0.000114371	0.000114371	-186.794	-191.341
FF_CF_tantalus_02	tantalus_02	0	1.89105	0.0100648	0.989935	0.000531187	0.00117785	-43699.9	-41004.4
FF_CF_tantalus_03	FF	0	1.73194	0.854852	0.145148	0.00014843	0.00014843	-211.168	-216.192
FF_CF_tantalus_03	CF	0	0.417195	0.259205	0.740795	0.00012323	0.00012323	-234.927	-237.336
FF_CF_tantalus_03	tantalus_03	0	1.89058	0.0104742	0.989526	0.000530244	0.00117611	-43722.6	-41026.5
FF_CF_tantalus_06	FF	0	5.15159	0.950018	0.0499824	0.000276384	0.000276384	-280.534	-284.753
FF_CF_tantalus_06	CF	0	2.08182	0.92629	0.0737098	0.000203058	0.000203058	-306.123	-312.04
FF_CF_tantalus_06	tantalus_06	0	1.8882	0.0132338	0.986766	0.000526179	0.00116001	-43695.1	-41090.3
FF_CF_tantalus_05	FF	0	1.12641	0.825464	0.174536	0.00013681	0.00013681	-197.825	-202.755
FF_CF_tantalus_05	CF	0	0.89873	0.72746	0.27254	9.97108e-05	9.97108e-05	-222.463	-227.332
FF_CF_tantalus_05	tantalus_05	0	1.89056	0.0100006	0.989999	0.000530085	0.00117491	-43726.7	-41033.8
FF_CF_tantalus_01	FF	0	2.65595	0.847094	0.152906	0.000220737	0.000220737	-199.701	-205.08
FF_CF_tantalus_01	CF	0	1.41457	0.891848	0.108152	0.00010167	0.00010167	-253.898	-259.428
FF_CF_tantalus_01	tantalus_01	0	1.9003	0.0105949	0.989405	0.000528906	0.00117565	-43733.5	-41040.8
FF_CF_tantalus_04	FF	0	1.88731	0.881009	0.118991	0.000136211	0.000136211	-229.26	-234.331
FF_CF_tantalus_04	CF	0	0.438838	0.274841	0.725159	0.000117152	0.000117152	-236.663	-238.853
FF_CF_tantalus_04	tantalus_04	0	1.88756	0.0104094	0.989591	0.000531299	0.0011771	-43689.8	-40997.5
FF_sabaues_01_sabaeus_02	FF	0	1.49483	0.00543744	0.994563	0.0005	0.00086844	-48338.2	-44946.5
FF_sabaues_01_sabaeus_02	sabaues_01	0	0.807288	0.0152382	0.984762	0.000269079	0.000269079	-70.577	-70.5956
FF_sabaues_01_sabaeus_02	sabaeus_02	0	0.662211	0.163143	0.836857	0.000216038	0.000216038	-71.3644	-72.7911
FF_sabaues_01_sabaeus_05	FF	0	1.57549	0.00374425	0.996256	0.0005	0.000907107	-48187.3	-44634.8
FF_sabaues_01_sabaeus_05	sabaues_01	0	0.850746	0.233259	0.766741	0.000388224	0.000388224	-188.491	-189.271
FF_sabaues_01_sabaeus_05	sabaeus_05	0	0.693813	0.00280967	0.99719	0.000285758	0.000285758	-42.0962	-41.8636
FF_sabaues_01_sabaeus_06	FF	0	1.55318	0.00416858	0.995831	0.0005	0.000896651	-48259.4	-44769.1
FF_sabaues_01_sabaeus_06	sabaues_01	0	0.806656	0.394495	0.605505	0.000269289	0.000269289	-96.5591	-99.1302
FF_sabaues_01_sabaeus_06	sabaeus_06	0	0.66655	0.0418667	0.958133	0.000198326	0.000198326	-87.8661	-88.5154
FF_sabaues_01_cynosuros_01	FF	0	0.783287	0.519575	0.480425	0.000211476	0.000211476	-202.522	-206.28
FF_sabaues_01_cynosuros_01	sabaues_01	0	2.6513	0.936649	0.0633509	0.000233307	0.000233307	-666.395	-673.582
FF_sabaues_01_cynosuros_01	cynosuros_01	0	2.49878	0.957439	0.0425607	0.000193199	0.000193199	-9159.67	-9176.57
FF_sabaues_01_cynosuros_02	FF	0	1.33278	0.703059	0.296941	0.000132067	0.000132067	-121.333	-124.836
FF_sabaues_01_cynosuros_02	sabaues_01	0	0.552468	0.825573	0.174427	0.000136419	0.000136419	-400.834	-407.53
FF_sabaues_01_cynosuros_02	cynosuros_02	0	3.00554	0.966354	0.0336463	0.000193124	0.000193124	-9461.71	-9479.09
FF_sabaues_01_pygerythrus_12	FF	0	0.82545	0.515886	0.484114	0.000118261	0.000118261	-76.1849	-78.8167
FF_sabaues_01_pygerythrus_12	sabaues_01	0	3.32972	0.886795	0.113205	0.000329912	0.000329912	-79.5368	-82.4085
FF_sabaues_01_pygerythrus_12	pygerythrus_12	0	2.78435	0.960437	0.0395634	0.000192607	0.000192607	-9449.44	-9467.35
FF_sabaues_01_pygerythrus_13	FF	0	0.983742	0.684118	0.315882	3.88193e-05	3.88193e-05	-51.8771	-53.8409
FF_sabaues_01_pygerythrus_13	sabaues_01	0	1.15724	0.739887	0.260113	7.63458e-05	7.63458e-05	-163.054	-167.302
FF_sabaues_01_pygerythrus_13	pygerythrus_13	0	3.02475	0.965188	0.0348122	0.000191897	0.000191897	-9499.86	-9517.33
FF_sabaues_01_cynosuros_04	FF	0	2.59353	0.852217	0.147783	0.000101091	0.000101091	-61.8495	-64.2096
FF_sabaues_01_cynosuros_04	sabaues_01	0	0.625734	0.780269	0.219731	0.000121248	0.000121248	-375.371	-381.67
FF_sabaues_01_cynosuros_04	cynosuros_04	0	3.01558	0.966263	0.0337366	0.000192481	0.000192481	-9481.13	-9498.39
FF_sabaues_01_pygerythrus_05	FF	0	2.46192	0.864477	0.135523	7.95258e-05	7.95258e-05	-63.6612	-66.1291
FF_sabaues_01_pygerythrus_05	sabaues_01	0	1.63961	0.855092	0.144908	7.21584e-05	7.21584e-05	-180.875	-185.408
FF_sabaues_01_pygerythrus_05	pygerythrus_05	0	3.01888	0.96623	0.0337705	0.00019227	0.00019227	-9497.62	-9514.88
FF_sabaues_01_pygerythrus_06	FF	0	1.65259	0.669239	0.330761	0.000109922	0.000109922	-30.7534	-31.7698
FF_sabaues_01_pygerythrus_06	sabaues_01	0	3.88759	0.888579	0.111421	3.39323e-05	3.39323e-05	-125.462	-128.13
FF_sabaues_01_pygerythrus_06	pygerythrus_06	0	3.01147	0.964743	0.0352572	0.000192508	0.000192508	-9510.7	-9528.43
FF_sabaues_01_pygerythrus_11	FF	0	1.07489	0.641263	0.358737	0.000168999	0.000168999	-43.1744	-45.0151
FF_sabaues_01_pygerythrus_11	sabaues_01	0	4.62113	0.934655	0.0653445	0.000106224	0.000106224	-205.631	-209.334
FF_sabaues_01_pygerythrus_11	pygerythrus_11	0	2.8006	0.961805	0.0381946	0.000192376	0.000192376	-9496.38	-9514.19
FF_sabaues_01_pygerythrus_14	FF	0	0	0	0	0	0	0	0
FF_sabaues_01_pygerythrus_14	sabaues_01	0	1.22341	0.462754	0.537246	0.000105981	0.000105981	-93.7548	-96.0352
FF_sabaues_01_pygerythrus_14	pygerythrus_14	0	3.0574	0.965654	0.0343457	0.000192498	0.000192498	-9495.64	-9513.39
FF_sabaues_01_pygerthrus_01	FF	0	0	0	0	0	0	0	0
FF_sabaues_01_pygerthrus_01	sabaues_01	0	3.56284	0.843171	0.156829	6.55196e-05	6.55196e-05	-82.7739	-84.7222
FF_sabaues_01_pygerthrus_01	pygerthrus_01	0	3.01147	0.964743	0.0352572	0.000192508	0.000192508	-9510.7	-9528.43
FF_sabaues_01_pygerythrus_08	FF	0	0.653048	0.00413473	0.995865	5.84769e-05	5.84769e-05	-34.4185	-34.2944
FF_sabaues_01_pygerythrus_08	sabaues_01	0	2.52284	0.89199	0.10801	0.000127835	0.000127835	-152.854	-156.993
FF_sabaues_01_pygerythrus_08	pygerythrus_08	0	3.05783	0.965945	0.0340547	0.000192471	0.000192471	-9480.85	-9498.45
FF_sabaues_01_pygerythrus_10	FF	0	2.10198	0.794912	0.205088	4.64411e-05	4.64411e-05	-50.9044	-52.7653
FF_sabaues_01_pygerythrus_10	sabaues_01	0	1.09477	0.716149	0.283851	0.000161979	0.000161979	-178.592	-182.988
FF_sabaues_01_pygerythrus_10	pygerythrus_10	0	3.01457	0.965299	0.0347007	0.000192545	0.000192545	-9465.25	-9482.86
FF_sabaues_01_pygerythrus_02	FF	0	1.94574	0.661876	0.338124	6.48184e-05	6.48184e-05	-33.081	-33.8825
FF_sabaues_01_pygerythrus_02	sabaues_01	0	0	0	0	0	0	0	0
FF_sabaues_01_pygerythrus_02	pygerythrus_02	0	3.00846	0.96466	0.03534	0.000192701	0.000192701	-9494.31	-9512.06
FF_sabaues_01_pygerythrus_07	FF	0	1.21959	0.470569	0.529431	0.000125161	0.000125161	-45.4319	-46.8168
FF_sabaues_01_pygerythrus_07	sabaues_01	0	1.19159	0.678081	0.321919	0.000115031	0.000115031	-139.417	-143.068
FF_sabaues_01_pygerythrus_07	pygerythrus_07	0	2.79325	0.961501	0.0384985	0.000192882	0.000192882	-9462.72	-9480.67
FF_sabaues_01_cynosuros_03	FF	0	3.02363	0.866876	0.133124	6.36573e-05	6.36573e-05	-99.1876	-102.152
FF_sabaues_01_cynosuros_03	sabaues_01	0	2.11934	0.883822	0.116178	0.00012742	0.00012742	-452.855	-458.778
FF_sabaues_01_cynosuros_03	cynosuros_03	0	2.99169	0.964552	0.0354485	0.000194018	0.000194018	-9349.91	-9367.64
FF_sabaues_01_pygerythrus_03	FF	0	2.54035	0.919793	0.0802073	0.00017588	0.00017588	-176.312	-181.012
FF_sabaues_01_pygerythrus_03	sabaues_01	0	1.05168	0.741275	0.258725	0.000165436	0.000165436	-914.377	-920.737
FF_sabaues_01_pygerythrus_03	pygerythrus_03	0	2.81022	0.961495	0.0385052	0.000190834	0.000190834	-9325.28	-9342.81
FF_sabaues_01_cynosuros_05	FF	0	0.587915	0.0917025	0.908297	7.83984e-05	7.83984e-05	-115.124	-116.406
FF_sabaues_01_cynosuros_05	sabaues_01	0	2.13675	0.901177	0.0988235	0.000103711	0.000103711	-237.438	-242.509
FF_sabaues_01_cynosuros_05	cynosuros_05	0	3.06213	0.965941	0.0340594	0.000192201	0.000192201	-9482.76	-9500.22
FF_sabaues_01_cynosuros_06	FF	0	1.6638	0.805977	0.194023	0.000273312	0.000273312	-81.3901	-84.667
FF_sabaues_01_cynosuros_06	sabaues_01	0	1.95265	0.935416	0.0645842	0.000119548	0.000119548	-519.556	-526.602
FF_sabaues_01_cynosuros_06	cynosuros_06	0	2.73619	0.962685	0.0373152	0.000193039	0.000193039	-9401.64	-9419.23
FF_sabaues_01_pygerythrus_04	FF	0	3.19643	0.881386	0.118614	0.000142264	0.000142264	-104.835	-108.064
FF_sabaues_01_pygerythrus_04	sabaues_01	0	1.71656	0.745502	0.254498	0.00018788	0.00018788	-145.692	-149.292
FF_sabaues_01_pygerythrus_04	pygerythrus_04	0	3.01743	0.964193	0.0358072	0.000192363	0.000192363	-9481.41	-9499.16
FF_sabaues_01_pygerythrus_09	FF	0	0.541268	0.0226783	0.977322	0.000133386	0.000133386	-140.816	-140.404
FF_sabaues_01_pygerythrus_09	sabaues_01	0	2.16347	0.88985	0.11015	6.26202e-05	6.26202e-05	-184.104	-188.527
FF_sabaues_01_pygerythrus_09	pygerythrus_09	0	2.71085	0.961023	0.0389768	0.000192281	0.000192281	-9466.76	-9484.59
FF_sabaues_01_hilgerti_01	FF	0	2.07393	0.906046	0.0939544	9.58209e-05	9.58209e-05	-354.261	-360.042
FF_sabaues_01_hilgerti_01	sabaues_01	0	1.07085	0.869658	0.130342	0.000166336	0.000166336	-1648.08	-1658.84
FF_sabaues_01_hilgerti_01	hilgerti_01	0	3.05739	0.965235	0.0347646	0.000192499	0.000192499	-9390.03	-9407.62
FF_sabaues_01_hilgerti_04	FF	0	1.16211	0.805133	0.194867	0.00011442	0.00011442	-426.552	-432.788
FF_sabaues_01_hilgerti_04	sabaues_01	0	2.71453	0.957021	0.0429786	0.00018475	0.00018475	-1928.71	-1939.85
FF_sabaues_01_hilgerti_04	hilgerti_04	0	2.78151	0.963365	0.0366354	0.000193696	0.000193696	-9246.52	-9264.02
FF_sabaues_01_hilgerti_03	FF	0	0.775861	0.620904	0.379096	8.74953e-05	8.74953e-05	-375.52	-380.685
FF_sabaues_01_hilgerti_03	sabaues_01	0	1.7466	0.920578	0.079422	0.000160308	0.000160308	-1858.14	-1867.9
FF_sabaues_01_hilgerti_03	hilgerti_03	0	2.96677	0.962654	0.0373456	0.000194843	0.000194843	-9223.46	-9241.69
FF_sabaues_01_hilgerti_05	FF	0	0.841143	0.772572	0.227428	0.000234693	0.000234693	-1061.98	-1069.87
FF_sabaues_01_hilgerti_05	sabaues_01	0	2.32202	0.934302	0.0656975	0.000342726	0.000342726	-3624.38	-3637.25
FF_sabaues_01_hilgerti_05	hilgerti_05	0	2.52245	0.950742	0.0492578	0.000183756	0.000183756	-8428.7	-8446.99
FF_sabaues_01_tantalus_02	FF	0	2.10724	0.942156	0.057844	0.000104932	0.000104932	-4813.52	-4826.33
FF_sabaues_01_tantalus_02	sabaues_01	0	0.940793	0.876501	0.123499	0.000110334	0.000110334	-2206.33	-2217.77
FF_sabaues_01_tantalus_02	tantalus_02	0	2.17162	0.931457	0.0685432	0.00021397	0.00021397	-7276.11	-7294.49
FF_sabaues_01_tantalus_03	FF	0	2.1363	0.940427	0.0595727	0.000105458	0.000105458	-4631.3	-4643.95
FF_sabaues_01_tantalus_03	sabaues_01	0	2.69236	0.951071	0.0489293	0.000123278	0.000123278	-2497.93	-2507.28
FF_sabaues_01_tantalus_03	tantalus_03	0	2.17035	0.923121	0.0768787	0.000213568	0.000213568	-7201.99	-7221.83
FF_sabaues_01_tantalus_06	FF	0	2.00928	0.933054	0.0669457	0.000229097	0.000229097	-7435.89	-7448.96
FF_sabaues_01_tantalus_06	sabaues_01	0	2.68721	0.94245	0.0575497	0.000263761	0.000263761	-3586.71	-3600.24
FF_sabaues_01_tantalus_06	tantalus_06	0	2.31761	0.920485	0.0795146	0.0001998	0.0001998	-6483.44	-6504.69
FF_sabaues_01_tantalus_05	FF	0	2.53523	0.94289	0.0571101	0.000119234	0.000119234	-5729.81	-5746.77
FF_sabaues_01_tantalus_05	sabaues_01	0	2.64351	0.950291	0.0497086	0.00012477	0.00012477	-2542.19	-2551.42
FF_sabaues_01_tantalus_05	tantalus_05	0	2.19299	0.932687	0.0673133	0.000213473	0.000213473	-6980.8	-6998.73
FF_sabaues_01_tantalus_01	FF	0	2.968	0.964221	0.0357791	0.00012345	0.00012345	-5564.43	-5577.92
FF_sabaues_01_tantalus_01	sabaues_01	0	2.66234	0.933997	0.0660027	0.000122667	0.000122667	-2323.54	-2332.78
FF_sabaues_01_tantalus_01	tantalus_01	0	2.17831	0.91519	0.0848103	0.000209635	0.000209635	-7233.3	-7254.79
FF_sabaues_01_tantalus_04	FF	0	3.26641	0.965495	0.0345052	0.000110214	0.000110214	-4556.64	-4570.14
FF_sabaues_01_tantalus_04	sabaues_01	0	2.58126	0.89775	0.10225	0.000126285	0.000126285	-2298.02	-2308.34
FF_sabaues_01_tantalus_04	tantalus_04	0	2.24328	0.940315	0.0596853	0.000210928	0.000210928	-7320.45	-7338.37
FF_sabaeus_02_sabaeus_05	FF	0	1.6487	0.00219962	0.9978	0.0005	0.000947467	-48088.6	-44430.4
FF_sabaeus_02_sabaeus_05	sabaeus_02	0	0.879967	0.317288	0.682712	0.000431266	0.000431266	-130.807	-132.673
FF_sabaeus_02_sabaeus_05	sabaeus_05	0	0	0	0	0	0	0	0
FF_sabaeus_02_sabaeus_06	FF	0	1.53694	0.00279478	0.997205	0.0005	0.000888364	-48465.1	-44874.4
FF_sabaeus_02_sabaeus_06	sabaeus_02	0	0.681288	0.62646	0.37354	0.000291011	0.000291011	-53.2134	-55.7509
FF_sabaeus_02_sabaeus_06	sabaeus_06	0	0.540174	0.0144081	0.985592	0.000244725	0.000244725	-42.4103	-42.7936
FF_sabaeus_02_cynosuros_01	FF	0	0.748623	0.495024	0.504976	0.000205054	0.000205054	-218.357	-222.059
FF_sabaeus_02_cynosuros_01	sabaeus_02	0	2.6513	0.936649	0.0633509	0.000233307	0.000233307	-666.395	-673.582
FF_sabaeus_02_cynosuros_01	cynosuros_01	0	2.66489	0.959455	0.0405448	0.000193317	0.000193317	-9173.06	-9190.93
FF_sabaeus_02_cynosuros_02	FF	0	1.33278	0.703059	0.296941	0.000132067	0.000132067	-121.333	-124.836
FF_sabaeus_02_cynosuros_02	sabaeus_02	0	0.552468	0.825573	0.174427	0.000136419	0.000136419	-400.834	-407.53
FF_sabaeus_02_cynosuros_02	cynosuros_02	0	3.15932	0.966528	0.0334717	0.000193239	0.000193239	-9476.15	-9493.45
FF_sabaeus_02_pygerythrus_12	FF	0	1.50081	0.621958	0.378042	0.000128109	0.000128109	-60.2578	-62.3148
FF_sabaeus_02_pygerythrus_12	sabaeus_02	0	3.32972	0.886795	0.113205	0.000329912	0.000329912	-79.5368	-82.4085
FF_sabaeus_02_pygerythrus_12	pygerythrus_12	0	3.05384	0.963624	0.0363756	0.000192722	0.000192722	-9464.14	-9481.71
FF_sabaeus_02_pygerythrus_13	FF	0	0.983742	0.684118	0.315882	3.88193e-05	3.88193e-05	-51.8771	-53.8409
FF_sabaeus_02_pygerythrus_13	sabaeus_02	0	1.15724	0.739887	0.260113	7.63458e-05	7.63458e-05	-163.054	-167.302
FF_sabaeus_02_pygerythrus_13	pygerythrus_13	0	3.2444	0.968188	0.0318115	0.000192014	0.000192014	-9514.93	-9531.68
FF_sabaeus_02_cynosuros_04	FF	0	2.59353	0.852217	0.147783	0.000101091	0.000101091	-61.8495	-64.2096
FF_sabaeus_02_cynosuros_04	sabaeus_02	0	0.625734	0.780269	0.219731	0.000121248	0.000121248	-375.371	-381.67
FF_sabaeus_02_cynosuros_04	cynosuros_04	0	3.23459	0.968215	0.0317848	0.000192596	0.000192596	-9495.92	-9512.75
FF_sabaeus_02_pygerythrus_05	FF	0	2.46192	0.864477	0.135523	7.95258e-05	7.95258e-05	-63.6612	-66.1291
FF_sabaeus_02_pygerythrus_05	sabaeus_02	0	1.63961	0.855092	0.144908	7.21584e-05	7.21584e-05	-180.875	-185.408
FF_sabaeus_02_pygerythrus_05	pygerythrus_05	0	3.17332	0.966123	0.0338774	0.000192386	0.000192386	-9512.01	-9529.23
FF_sabaeus_02_pygerythrus_06	FF	0	1.65259	0.669239	0.330761	0.000109922	0.000109922	-30.7534	-31.7698
FF_sabaeus_02_pygerythrus_06	sabaeus_02	0	3.88759	0.888579	0.111421	3.39323e-05	3.39323e-05	-125.462	-128.13
FF_sabaeus_02_pygerythrus_06	pygerythrus_06	0	3.16941	0.966534	0.0334657	0.000192623	0.000192623	-9525.52	-9542.79
FF_sabaeus_02_pygerythrus_11	FF	0	1.84585	0.669965	0.330035	9.84129e-05	9.84129e-05	-31.3206	-32.2122
FF_sabaeus_02_pygerythrus_11	sabaeus_02	0	4.62113	0.934655	0.0653445	0.000106224	0.000106224	-205.631	-209.334
FF_sabaeus_02_pygerythrus_11	pygerythrus_11	0	3.17159	0.966163	0.0338372	0.000192491	0.000192491	-9511.28	-9528.54
FF_sabaeus_02_pygerythrus_14	FF	0	0.863781	0.000422314	0.999578	4.42105e-05	4.42105e-05	-36.1156	-35.413
FF_sabaeus_02_pygerythrus_14	sabaeus_02	0	1.22341	0.462754	0.537246	0.000105981	0.000105981	-93.7548	-96.0352
FF_sabaeus_02_pygerythrus_14	pygerythrus_14	0	3.23429	0.96871	0.0312905	0.000192614	0.000192614	-9510.84	-9527.74
FF_sabaeus_02_pygerthrus_01	FF	0	0	0	0	0	0	0	0
FF_sabaeus_02_pygerthrus_01	sabaeus_02	0	3.56284	0.843171	0.156829	6.55196e-05	6.55196e-05	-82.7739	-84.7222
FF_sabaeus_02_pygerthrus_01	pygerthrus_01	0	3.16941	0.966534	0.0334657	0.000192623	0.000192623	-9525.52	-9542.79
FF_sabaeus_02_pygerythrus_08	FF	0	0.653048	0.00413473	0.995865	5.84769e-05	5.84769e-05	-34.4185	-34.2944
FF_sabaeus_02_pygerythrus_08	sabaeus_02	0	2.52284	0.89199	0.10801	0.000127835	0.000127835	-152.854	-156.993
FF_sabaeus_02_pygerythrus_08	pygerythrus_08	0	3.06216	0.963196	0.0368038	0.000192587	0.000192587	-9494.83	-9512.81
FF_sabaeus_02_pygerythrus_10	FF	0	2.39703	0.851951	0.148049	8.69158e-05	8.69158e-05	-62.9592	-65.4183
FF_sabaeus_02_pygerythrus_10	sabaeus_02	0	1.09477	0.716149	0.283851	0.000161979	0.000161979	-178.592	-182.988
FF_sabaeus_02_pygerythrus_10	pygerythrus_10	0	3.2335	0.968494	0.0315055	0.000192661	0.000192661	-9480.37	-9497.22
FF_sabaeus_02_pygerythrus_02	FF	0	0	0	0	0	0	0	0
FF_sabaeus_02_pygerythrus_02	sabaeus_02	0	0	0	0	0	0	0	0
FF_sabaeus_02_pygerythrus_02	pygerythrus_02	0	3.16625	0.96648	0.0335205	0.000192816	0.000192816	-9509.13	-9526.42
FF_sabaeus_02_pygerythrus_07	FF	0	1.21959	0.470569	0.529431	0.000125161	0.000125161	-45.4319	-46.8168
FF_sabaeus_02_pygerythrus_07	sabaeus_02	0	1.19159	0.678081	0.321919	0.000115031	0.000115031	-139.417	-143.068
FF_sabaeus_02_pygerythrus_07	pygerythrus_07	0	3.05565	0.964413	0.0355874	0.000192997	0.000192997	-9477.42	-9495.02
FF_sabaeus_02_cynosuros_03	FF	0	3.02363	0.866876	0.133124	6.36573e-05	6.36573e-05	-99.1876	-102.152
FF_sabaeus_02_cynosuros_03	sabaeus_02	0	2.11934	0.883822	0.116178	0.00012742	0.00012742	-452.855	-458.778
FF_sabaeus_02_cynosuros_03	cynosuros_03	0	3.14477	0.965941	0.0340585	0.000194133	0.000194133	-9364.62	-9382
FF_sabaeus_02_pygerythrus_03	FF	0	2.60967	0.926323	0.0736773	0.000171208	0.000171208	-192.023	-196.923
FF_sabaeus_02_pygerythrus_03	sabaeus_02	0	1.05168	0.741275	0.258725	0.000165436	0.000165436	-914.377	-920.737
FF_sabaeus_02_pygerythrus_03	pygerythrus_03	0	3.08212	0.964407	0.0355928	0.000190954	0.000190954	-9340	-9357.16
FF_sabaeus_02_cynosuros_05	FF	0	0.587915	0.0917025	0.908297	7.83984e-05	7.83984e-05	-115.124	-116.406
FF_sabaeus_02_cynosuros_05	sabaeus_02	0	2.13675	0.901177	0.0988235	0.000103711	0.000103711	-237.438	-242.509
FF_sabaeus_02_cynosuros_05	cynosuros_05	0	3.23929	0.968516	0.0314844	0.000192317	0.000192317	-9497.83	-9514.58
FF_sabaeus_02_cynosuros_06	FF	0	2.15792	0.791138	0.208862	8.91952e-05	8.91952e-05	-47.0265	-48.8495
FF_sabaeus_02_cynosuros_06	sabaeus_02	0	1.95265	0.935416	0.0645842	0.000119548	0.000119548	-519.556	-526.602
FF_sabaeus_02_cynosuros_06	cynosuros_06	0	3.1607	0.965988	0.0340119	0.000193154	0.000193154	-9416.19	-9433.59
FF_sabaeus_02_pygerythrus_04	FF	0	1.84578	0.812521	0.187479	4.68625e-05	4.68625e-05	-102.639	-105.828
FF_sabaeus_02_pygerythrus_04	sabaeus_02	0	1.71656	0.745502	0.254498	0.00018788	0.00018788	-145.692	-149.292
FF_sabaeus_02_pygerythrus_04	pygerythrus_04	0	3.17179	0.965635	0.0343653	0.000192479	0.000192479	-9496.16	-9513.52
FF_sabaeus_02_pygerythrus_09	FF	0	0.535845	0.0307708	0.969229	0.000140881	0.000140881	-155.48	-155.049
FF_sabaeus_02_pygerythrus_09	sabaeus_02	0	2.16347	0.88985	0.11015	6.26202e-05	6.26202e-05	-184.104	-188.527
FF_sabaeus_02_pygerythrus_09	pygerythrus_09	0	3.05901	0.964095	0.0359054	0.000192397	0.000192397	-9481.22	-9498.94
FF_sabaeus_02_hilgerti_01	FF	0	2.07393	0.906046	0.0939544	9.58209e-05	9.58209e-05	-354.261	-360.042
FF_sabaeus_02_hilgerti_01	sabaeus_02	0	1.07085	0.869658	0.130342	0.000166336	0.000166336	-1648.08	-1658.84
FF_sabaeus_02_hilgerti_01	hilgerti_01	0	3.23427	0.966443	0.0335573	0.000192615	0.000192615	-9404.79	-9421.98
FF_sabaeus_02_hilgerti_04	FF	0	1.16669	0.802999	0.197001	0.000113971	0.000113971	-426.787	-433.001
FF_sabaeus_02_hilgerti_04	sabaeus_02	0	2.71453	0.957021	0.0429786	0.00018475	0.00018475	-1928.71	-1939.85
FF_sabaeus_02_hilgerti_04	hilgerti_04	0	3.14295	0.964732	0.0352681	0.000193813	0.000193813	-9260.73	-9278.38
FF_sabaeus_02_hilgerti_03	FF	0	0.633913	0.650682	0.349318	0.000100839	0.000100839	-384.832	-390.517
FF_sabaeus_02_hilgerti_03	sabaeus_02	0	1.7466	0.920578	0.079422	0.000160308	0.000160308	-1858.14	-1867.9
FF_sabaeus_02_hilgerti_03	hilgerti_03	0	2.97364	0.963937	0.0360627	0.000194958	0.000194958	-9238.44	-9256.05
FF_sabaeus_02_hilgerti_05	FF	0	0.686955	0.775851	0.224149	0.00025277	0.00025277	-1050.66	-1059.03
FF_sabaeus_02_hilgerti_05	sabaeus_02	0	2.32202	0.934302	0.0656975	0.000342726	0.000342726	-3624.38	-3637.25
FF_sabaeus_02_hilgerti_05	hilgerti_05	0	2.52667	0.951235	0.0487645	0.000183903	0.000183903	-8442.95	-8461.31
FF_sabaeus_02_tantalus_02	FF	0	2.141	0.941283	0.0587174	0.000103643	0.000103643	-4804.7	-4817.3
FF_sabaeus_02_tantalus_02	sabaeus_02	0	0.945559	0.880111	0.119889	0.000109777	0.000109777	-2223.9	-2235.38
FF_sabaeus_02_tantalus_02	tantalus_02	0	2.18202	0.929495	0.0705049	0.000214143	0.000214143	-7289.45	-7308.59
FF_sabaeus_02_tantalus_03	FF	0	2.15042	0.940798	0.0592025	0.000104766	0.000104766	-4569.65	-4582.41
FF_sabaeus_02_tantalus_03	sabaeus_02	0	2.70481	0.951234	0.0487659	0.00012271	0.00012271	-2515.41	-2524.73
FF_sabaeus_02_tantalus_03	tantalus_03	0	2.20987	0.929625	0.0703748	0.000213743	0.000213743	-7216.39	-7235.93
FF_sabaeus_02_tantalus_06	FF	0	2.01689	0.932314	0.0676864	0.000228439	0.000228439	-7409.25	-7422.33
FF_sabaeus_02_tantalus_06	sabaeus_02	0	2.73261	0.947266	0.0527338	0.00026284	0.00026284	-3603.28	-3616.46
FF_sabaeus_02_tantalus_06	tantalus_06	0	2.32298	0.926616	0.0733837	0.000200028	0.000200028	-6498.2	-6518.73
FF_sabaeus_02_tantalus_05	FF	0	2.53619	0.940449	0.0595514	0.000119189	0.000119189	-5713.69	-5730.97
FF_sabaeus_02_tantalus_05	sabaeus_02	0	2.65556	0.950763	0.0492371	0.000124203	0.000124203	-2559.65	-2568.85
FF_sabaeus_02_tantalus_05	tantalus_05	0	2.21936	0.934533	0.0654673	0.000213202	0.000213202	-7011.56	-7029.73
FF_sabaeus_02_tantalus_01	FF	0	2.98082	0.965173	0.0348271	0.000122919	0.000122919	-5535.78	-5548.92
FF_sabaeus_02_tantalus_01	sabaeus_02	0	2.67556	0.934619	0.0653805	0.000122061	0.000122061	-2341.04	-2350.24
FF_sabaeus_02_tantalus_01	tantalus_01	0	2.18705	0.913112	0.0868878	0.000209389	0.000209389	-7263.39	-7285.82
FF_sabaeus_02_tantalus_04	FF	0	3.8788	0.973464	0.0265355	0.000111903	0.000111903	-4501.41	-4512.98
FF_sabaeus_02_tantalus_04	sabaeus_02	0	2.5943	0.91348	0.0865204	0.00012565	0.00012565	-2316.17	-2325.76
FF_sabaeus_02_tantalus_04	tantalus_04	0	2.30682	0.941799	0.0582005	0.000210679	0.000210679	-7350.88	-7369.39
FF_sabaeus_05_sabaeus_06	FF	0	1.703	0.00119982	0.9988	0.0005	0.000974729	-48194.9	-44373.2
FF_sabaeus_05_sabaeus_06	sabaeus_05	0	0	0	0	0	0	0	0
FF_sabaeus_05_sabaeus_06	sabaeus_06	0	0.929907	0.0663479	0.933652	0.000408106	0.000408106	-134.499	-133.777
FF_sabaeus_05_cynosuros_01	FF	0	0.748623	0.495024	0.504976	0.000205054	0.000205054	-218.357	-222.059
FF_sabaeus_05_cynosuros_01	sabaeus_05	0	2.40068	0.933853	0.0661469	0.000222741	0.000222741	-655.941	-663.048
FF_sabaeus_05_cynosuros_01	cynosuros_01	0	3.12701	0.962555	0.0374454	0.000198258	0.000198258	-9187.48	-9205.34
FF_sabaeus_05_cynosuros_02	FF	0	1.33278	0.703059	0.296941	0.000132067	0.000132067	-121.333	-124.836
FF_sabaeus_05_cynosuros_02	sabaeus_05	0	0.552468	0.825573	0.174427	0.000136419	0.000136419	-400.834	-407.53
FF_sabaeus_05_cynosuros_02	cynosuros_02	0	3.53226	0.97211	0.0278899	0.000198831	0.000198831	-9502.56	-9517.74
FF_sabaeus_05_pygerythrus_12	FF	0	1.50081	0.621958	0.378042	0.000128109	0.000128109	-60.2578	-62.3148
FF_sabaeus_05_pygerythrus_12	sabaeus_05	0	3.32972	0.886795	0.113205	0.000329912	0.000329912	-79.5368	-82.4085
FF_sabaeus_05_pygerythrus_12	pygerythrus_12	0	3.50722	0.97109	0.0289099	0.000198326	0.000198326	-9490.72	-9505.9
FF_sabaeus_05_pygerythrus_13	FF	0	0.983742	0.684118	0.315882	3.88193e-05	3.88193e-05	-51.8771	-53.8409
FF_sabaeus_05_pygerythrus_13	sabaeus_05	0	1.15724	0.739887	0.260113	7.63458e-05	7.63458e-05	-163.054	-167.302
FF_sabaeus_05_pygerythrus_13	pygerythrus_13	0	3.54511	0.971973	0.0280274	0.000197596	0.000197596	-9540.82	-9555.74
FF_sabaeus_05_cynosuros_04	FF	0	2.59353	0.852217	0.147783	0.000101091	0.000101091	-61.8495	-64.2096
FF_sabaeus_05_cynosuros_04	sabaeus_05	0	0.625734	0.780269	0.219731	0.000121248	0.000121248	-375.371	-381.67
FF_sabaeus_05_cynosuros_04	cynosuros_04	0	3.54379	0.971985	0.0280148	0.000198183	0.000198183	-9521.89	-9536.92
FF_sabaeus_05_pygerythrus_05	FF	0	2.46192	0.864477	0.135523	7.95258e-05	7.95258e-05	-63.6612	-66.1291
FF_sabaeus_05_pygerythrus_05	sabaeus_05	0	1.63961	0.855092	0.144908	7.21584e-05	7.21584e-05	-180.875	-185.408
FF_sabaeus_05_pygerythrus_05	pygerythrus_05	0	3.54769	0.971969	0.0280306	0.000197966	0.000197966	-9538.36	-9553.37
FF_sabaeus_05_pygerythrus_06	FF	0	1.65259	0.669239	0.330761	0.000109922	0.000109922	-30.7534	-31.7698
FF_sabaeus_05_pygerythrus_06	sabaeus_05	0	3.88759	0.888579	0.111421	3.39323e-05	3.39323e-05	-125.462	-128.13
FF_sabaeus_05_pygerythrus_06	pygerythrus_06	0	3.54363	0.972162	0.027838	0.000198193	0.000198193	-9551.86	-9566.96
FF_sabaeus_05_pygerythrus_11	FF	0	1.84585	0.669965	0.330035	9.84129e-05	9.84129e-05	-31.3206	-32.2122
FF_sabaeus_05_pygerythrus_11	sabaeus_05	0	4.62113	0.934655	0.0653445	0.000106224	0.000106224	-205.631	-209.334
FF_sabaeus_05_pygerythrus_11	pygerythrus_11	0	3.54581	0.972069	0.0279308	0.00019807	0.00019807	-9537.67	-9552.69
FF_sabaeus_05_pygerythrus_14	FF	0	0.863781	0.000422314	0.999578	4.42105e-05	4.42105e-05	-36.1156	-35.413
FF_sabaeus_05_pygerythrus_14	sabaeus_05	0	1.22341	0.462754	0.537246	0.000105981	0.000105981	-93.7548	-96.0352
FF_sabaeus_05_pygerythrus_14	pygerythrus_14	0	3.54364	0.972425	0.0275755	0.000198192	0.000198192	-9536.85	-9551.91
FF_sabaeus_05_pygerthrus_01	FF	0	0	0	0	0	0	0	0
FF_sabaeus_05_pygerthrus_01	sabaeus_05	0	3.56284	0.843171	0.156829	6.55196e-05	6.55196e-05	-82.7739	-84.7222
FF_sabaeus_05_pygerthrus_01	pygerthrus_01	0	3.54363	0.972162	0.027838	0.000198193	0.000198193	-9551.86	-9566.96
FF_sabaeus_05_pygerythrus_08	FF	0	0.653048	0.00413473	0.995865	5.84769e-05	5.84769e-05	-34.4185	-34.2944
FF_sabaeus_05_pygerythrus_08	sabaeus_05	0	2.52284	0.89199	0.10801	0.000127835	0.000127835	-152.854	-156.993
FF_sabaeus_05_pygerythrus_08	pygerythrus_08	0	3.54396	0.971789	0.0282111	0.000198174	0.000198174	-9521.83	-9536.98
FF_sabaeus_05_pygerythrus_10	FF	0	2.39703	0.851951	0.148049	8.69158e-05	8.69158e-05	-62.9592	-65.4183
FF_sabaeus_05_pygerythrus_10	sabaeus_05	0	1.09477	0.716149	0.283851	0.000161979	0.000161979	-178.592	-182.988
FF_sabaeus_05_pygerythrus_10	pygerythrus_10	0	3.54249	0.972187	0.0278126	0.000198256	0.000198256	-9506.37	-9521.4
FF_sabaeus_05_pygerythrus_02	FF	0	0	0	0	0	0	0	0
FF_sabaeus_05_pygerythrus_02	sabaeus_05	0	0	0	0	0	0	0	0
FF_sabaeus_05_pygerythrus_02	pygerythrus_02	0	3.54005	0.972121	0.0278786	0.000198393	0.000198393	-9535.5	-9550.63
FF_sabaeus_05_pygerythrus_07	FF	0	1.21959	0.470569	0.529431	0.000125161	0.000125161	-45.4319	-46.8168
FF_sabaeus_05_pygerythrus_07	sabaeus_05	0	1.19159	0.678081	0.321919	0.000115031	0.000115031	-139.417	-143.068
FF_sabaeus_05_pygerythrus_07	pygerythrus_07	0	3.53653	0.97167	0.0283305	0.00019859	0.00019859	-9504.06	-9519.27
FF_sabaeus_05_cynosuros_03	FF	0	3.02363	0.866876	0.133124	6.36573e-05	6.36573e-05	-99.1876	-102.152
FF_sabaeus_05_cynosuros_03	sabaeus_05	0	2.11934	0.883822	0.116178	0.00012742	0.00012742	-452.855	-458.778
FF_sabaeus_05_cynosuros_03	cynosuros_03	0	3.51545	0.971411	0.0285895	0.000199781	0.000199781	-9391.14	-9406.46
FF_sabaeus_05_pygerythrus_03	FF	0	2.45295	0.918	0.0820001	0.000182147	0.000182147	-205.279	-210.461
FF_sabaeus_05_pygerythrus_03	sabaeus_05	0	1.09674	0.776162	0.223838	0.000158639	0.000158639	-903.418	-910.291
FF_sabaeus_05_pygerythrus_03	pygerythrus_03	0	3.36861	0.969802	0.0301985	0.000196372	0.000196372	-9337.55	-9352.66
FF_sabaeus_05_cynosuros_05	FF	0	0.587915	0.0917025	0.908297	7.83984e-05	7.83984e-05	-115.124	-116.406
FF_sabaeus_05_cynosuros_05	sabaeus_05	0	2.13675	0.901177	0.0988235	0.000103711	0.000103711	-237.438	-242.509
FF_sabaeus_05_cynosuros_05	cynosuros_05	0	3.54877	0.972054	0.0279465	0.000197906	0.000197906	-9523.61	-9538.7
FF_sabaeus_05_cynosuros_06	FF	0	2.15792	0.791138	0.208862	8.91952e-05	8.91952e-05	-47.0265	-48.8495
FF_sabaeus_05_cynosuros_06	sabaeus_05	0	1.95265	0.935416	0.0645842	0.000119548	0.000119548	-519.556	-526.602
FF_sabaeus_05_cynosuros_06	cynosuros_06	0	3.53311	0.971295	0.0287048	0.000198782	0.000198782	-9442.62	-9457.87
FF_sabaeus_05_pygerythrus_04	FF	0	1.84578	0.812521	0.187479	4.68625e-05	4.68625e-05	-102.639	-105.828
FF_sabaeus_05_pygerythrus_04	sabaeus_05	0	1.71656	0.745502	0.254498	0.00018788	0.00018788	-145.692	-149.292
FF_sabaeus_05_pygerythrus_04	pygerythrus_04	0	3.34904	0.97159	0.0284103	0.000198067	0.000198067	-9522.53	-9537.67
FF_sabaeus_05_pygerythrus_09	FF	0	0.535845	0.0307708	0.969229	0.000140881	0.000140881	-155.48	-155.049
FF_sabaeus_05_pygerythrus_09	sabaeus_05	0	1.94611	0.855288	0.144712	6.96142e-05	6.96142e-05	-148.13	-152.109
FF_sabaeus_05_pygerythrus_09	pygerythrus_09	0	3.35194	0.968262	0.0317379	0.000197896	0.000197896	-9507.92	-9523.71
FF_sabaeus_05_hilgerti_01	FF	0	2.05968	0.913615	0.0863852	9.64837e-05	9.64837e-05	-370.22	-376.187
FF_sabaeus_05_hilgerti_01	sabaeus_05	0	1.07085	0.869658	0.130342	0.000166336	0.000166336	-1648.08	-1658.84
FF_sabaeus_05_hilgerti_01	hilgerti_01	0	3.5425	0.970581	0.0294188	0.000198256	0.000198256	-9430.96	-9446.16
FF_sabaeus_05_hilgerti_04	FF	0	1.1867	0.823834	0.176166	0.000112049	0.000112049	-411.396	-417.764
FF_sabaeus_05_hilgerti_04	sabaeus_05	0	2.66939	0.944409	0.0555909	0.000187188	0.000187188	-1894.34	-1906.18
FF_sabaeus_05_hilgerti_04	hilgerti_04	0	3.3262	0.970882	0.0291178	0.000199427	0.000199427	-9287.97	-9303.41
FF_sabaeus_05_hilgerti_03	FF	0	0.775861	0.620904	0.379096	8.74953e-05	8.74953e-05	-375.52	-380.685
FF_sabaeus_05_hilgerti_03	sabaeus_05	0	1.7466	0.920578	0.079422	0.000160308	0.000160308	-1858.14	-1867.9
FF_sabaeus_05_hilgerti_03	hilgerti_03	0	3.29639	0.967001	0.0329989	0.000200674	0.000200674	-9264.1	-9280.67
FF_sabaeus_05_hilgerti_05	FF	0	0.78094	0.773919	0.226081	0.000252785	0.000252785	-1064.87	-1073.58
FF_sabaeus_05_hilgerti_05	sabaeus_05	0	2.33171	0.936569	0.0634309	0.000341318	0.000341318	-3612.62	-3625.44
FF_sabaeus_05_hilgerti_05	hilgerti_05	0	2.75768	0.956763	0.0432374	0.000189015	0.000189015	-8472.42	-8491.34
FF_sabaeus_05_tantalus_02	FF	0	2.12897	0.939702	0.0602983	0.000103861	0.000103861	-4836.15	-4848.75
FF_sabaeus_05_tantalus_02	sabaeus_05	0	0.945559	0.880111	0.119889	0.000109777	0.000109777	-2223.9	-2235.38
FF_sabaeus_05_tantalus_02	tantalus_02	0	2.44141	0.937345	0.0626548	0.000220679	0.000220679	-7332.98	-7353.25
FF_sabaeus_05_tantalus_03	FF	0	2.15691	0.944643	0.0553575	0.000108152	0.000108152	-4632.4	-4645.83
FF_sabaeus_05_tantalus_03	sabaeus_05	0	2.74251	0.950397	0.0496033	0.000120652	0.000120652	-2488.61	-2498
FF_sabaeus_05_tantalus_03	tantalus_03	0	2.81679	0.941401	0.0585989	0.000220092	0.000220092	-7231.88	-7252
FF_sabaeus_05_tantalus_06	FF	0	2.06782	0.937101	0.0628989	0.000238544	0.000238544	-7495.62	-7510.9
FF_sabaeus_05_tantalus_06	sabaeus_05	0	2.60481	0.943958	0.056042	0.000257806	0.000257806	-3569.27	-3582.56
FF_sabaeus_05_tantalus_06	tantalus_06	0	2.55085	0.936149	0.0638509	0.000204341	0.000204341	-6509.95	-6530.19
FF_sabaeus_05_tantalus_05	FF	0	2.95055	0.950152	0.0498477	0.000121705	0.000121705	-5747.28	-5764.13
FF_sabaeus_05_tantalus_05	sabaeus_05	0	2.69904	0.952746	0.0472542	0.000122203	0.000122203	-2532.82	-2542.06
FF_sabaeus_05_tantalus_05	tantalus_05	0	2.87087	0.941768	0.058232	0.000219742	0.000219742	-7026.52	-7045.74
FF_sabaeus_05_tantalus_01	FF	0	2.93241	0.968458	0.031542	0.000126755	0.000126755	-5578.14	-5591.37
FF_sabaeus_05_tantalus_01	sabaeus_05	0	2.72013	0.930527	0.069473	0.000119838	0.000119838	-2314.15	-2323.54
FF_sabaeus_05_tantalus_01	tantalus_01	0	2.18942	0.926245	0.0737555	0.000215739	0.000215739	-7280.95	-7301.3
FF_sabaeus_05_tantalus_04	FF	0	3.90466	0.971216	0.028784	0.00011354	0.00011354	-4541.54	-4553.37
FF_sabaeus_05_tantalus_04	sabaeus_05	0	2.57846	0.885063	0.114937	0.000126023	0.000126023	-2282.14	-2293
FF_sabaeus_05_tantalus_04	tantalus_04	0	3.04488	0.956298	0.0437017	0.00021725	0.00021725	-7381.14	-7398.51
FF_sabaeus_06_cynosuros_01	FF	0	0.7046	0.485801	0.514199	0.000217866	0.000217866	-231.285	-235.04
FF_sabaeus_06_cynosuros_01	sabaeus_06	0	2.40068	0.933853	0.0661469	0.000222741	0.000222741	-655.941	-663.048
FF_sabaeus_06_cynosuros_01	cynosuros_01	0	2.7116	0.959805	0.0401952	0.000192228	0.000192228	-9210.03	-9228.03
FF_sabaeus_06_cynosuros_02	FF	0	1.33278	0.703059	0.296941	0.000132067	0.000132067	-121.333	-124.836
FF_sabaeus_06_cynosuros_02	sabaeus_06	0	0.552468	0.825573	0.174427	0.000136419	0.000136419	-400.834	-407.53
FF_sabaeus_06_cynosuros_02	cynosuros_02	0	3.26701	0.968774	0.0312262	0.000193002	0.000193002	-9523.88	-9540.31
FF_sabaeus_06_pygerythrus_12	FF	0	0.82545	0.515886	0.484114	0.000118261	0.000118261	-76.1849	-78.8167
FF_sabaeus_06_pygerythrus_12	sabaeus_06	0	3.32972	0.886795	0.113205	0.000329912	0.000329912	-79.5368	-82.4085
FF_sabaeus_06_pygerythrus_12	pygerythrus_12	0	3.23641	0.966168	0.0338317	0.000192487	0.000192487	-9511.83	-9528.57
FF_sabaeus_06_pygerythrus_13	FF	0	0.983742	0.684118	0.315882	3.88193e-05	3.88193e-05	-51.8771	-53.8409
FF_sabaeus_06_pygerythrus_13	sabaeus_06	0	1.15724	0.739887	0.260113	7.63458e-05	7.63458e-05	-163.054	-167.302
FF_sabaeus_06_pygerythrus_13	pygerythrus_13	0	3.28777	0.968383	0.031617	0.000191783	0.000191783	-9562.28	-9578.54
FF_sabaeus_06_cynosuros_04	FF	0	2.59353	0.852217	0.147783	0.000101091	0.000101091	-61.8495	-64.2096
FF_sabaeus_06_cynosuros_04	sabaeus_06	0	0.625734	0.780269	0.219731	0.000121248	0.000121248	-375.371	-381.67
FF_sabaeus_06_cynosuros_04	cynosuros_04	0	3.27786	0.968361	0.0316392	0.000192363	0.000192363	-9543.25	-9559.61
FF_sabaeus_06_pygerythrus_05	FF	0	2.46192	0.864477	0.135523	7.95258e-05	7.95258e-05	-63.6612	-66.1291
FF_sabaeus_06_pygerythrus_05	sabaeus_06	0	1.63961	0.855092	0.144908	7.21584e-05	7.21584e-05	-180.875	-185.408
FF_sabaeus_06_pygerythrus_05	pygerythrus_05	0	3.28143	0.968306	0.0316941	0.000192154	0.000192154	-9559.74	-9576.1
FF_sabaeus_06_pygerythrus_06	FF	0	1.65259	0.669239	0.330761	0.000109922	0.000109922	-30.7534	-31.7698
FF_sabaeus_06_pygerythrus_06	sabaeus_06	0	3.88759	0.888579	0.111421	3.39323e-05	3.39323e-05	-125.462	-128.13
FF_sabaeus_06_pygerythrus_06	pygerythrus_06	0	3.27739	0.968426	0.031574	0.00019239	0.00019239	-9573.18	-9589.65
FF_sabaeus_06_pygerythrus_11	FF	0	1.07489	0.641263	0.358737	0.000168999	0.000168999	-43.1744	-45.0151
FF_sabaeus_06_pygerythrus_11	sabaeus_06	0	4.62113	0.934655	0.0653445	0.000106224	0.000106224	-205.631	-209.334
FF_sabaeus_06_pygerythrus_11	pygerythrus_11	0	3.27964	0.968364	0.0316359	0.000192258	0.000192258	-9559.02	-9575.41
FF_sabaeus_06_pygerythrus_14	FF	0	0	0	0	0	0	0	0
FF_sabaeus_06_pygerythrus_14	sabaeus_06	0	1.22341	0.462754	0.537246	0.000105981	0.000105981	-93.7548	-96.0352
FF_sabaeus_06_pygerythrus_14	pygerythrus_14	0	3.27919	0.969282	0.0307183	0.00019238	0.00019238	-9558.26	-9574.6
FF_sabaeus_06_pygerthrus_01	FF	0	0	0	0	0	0	0	0
FF_sabaeus_06_pygerthrus_01	sabaeus_06	0	3.56284	0.843171	0.156829	6.55196e-05	6.55196e-05	-82.7739	-84.7222
FF_sabaeus_06_pygerthrus_01	pygerthrus_01	0	3.27739	0.968426	0.031574	0.00019239	0.00019239	-9573.18	-9589.65
FF_sabaeus_06_pygerythrus_08	FF	0	0.653048	0.00413473	0.995865	5.84769e-05	5.84769e-05	-34.4185	-34.2944
FF_sabaeus_06_pygerythrus_08	sabaeus_06	0	2.52284	0.89199	0.10801	0.000127835	0.000127835	-152.854	-156.993
FF_sabaeus_06_pygerythrus_08	pygerythrus_08	0	3.27965	0.969032	0.0309682	0.000192353	0.000192353	-9543.33	-9559.67
FF_sabaeus_06_pygerythrus_10	FF	0	2.39703	0.851951	0.148049	8.69158e-05	8.69158e-05	-62.9592	-65.4183
FF_sabaeus_06_pygerythrus_10	sabaeus_06	0	1.09477	0.716149	0.283851	0.000161979	0.000161979	-178.592	-182.988
FF_sabaeus_06_pygerythrus_10	pygerythrus_10	0	3.2784	0.969182	0.0308179	0.000192427	0.000192427	-9527.82	-9544.08
FF_sabaeus_06_pygerythrus_02	FF	0	0	0	0	0	0	0	0
FF_sabaeus_06_pygerythrus_02	sabaeus_06	0	0	0	0	0	0	0	0
FF_sabaeus_06_pygerythrus_02	pygerythrus_02	0	3.27414	0.968368	0.0316324	0.000192581	0.000192581	-9556.79	-9573.28
FF_sabaeus_06_pygerythrus_07	FF	0	1.21959	0.470569	0.529431	0.000125161	0.000125161	-45.4319	-46.8168
FF_sabaeus_06_pygerythrus_07	sabaeus_06	0	1.19159	0.678081	0.321919	0.000115031	0.000115031	-139.417	-143.068
FF_sabaeus_06_pygerythrus_07	pygerythrus_07	0	3.27109	0.967018	0.0329824	0.000192761	0.000192761	-9525.09	-9541.88
FF_sabaeus_06_cynosuros_03	FF	0	3.02363	0.866876	0.133124	6.36573e-05	6.36573e-05	-99.1876	-102.152
FF_sabaeus_06_cynosuros_03	sabaeus_06	0	2.11934	0.883822	0.116178	0.00012742	0.00012742	-452.855	-458.778
FF_sabaeus_06_cynosuros_03	cynosuros_03	0	3.25206	0.96814	0.0318597	0.000193889	0.000193889	-9412.32	-9428.85
FF_sabaeus_06_pygerythrus_03	FF	0	2.60967	0.926323	0.0736773	0.000171208	0.000171208	-192.023	-196.923
FF_sabaeus_06_pygerythrus_03	sabaeus_06	0	1.05168	0.741275	0.258725	0.000165436	0.000165436	-914.377	-920.737
FF_sabaeus_06_pygerythrus_03	pygerythrus_03	0	3.26633	0.966715	0.0332852	0.000190724	0.000190724	-9387.65	-9404.03
FF_sabaeus_06_cynosuros_05	FF	0	0.587915	0.0917025	0.908297	7.83984e-05	7.83984e-05	-115.124	-116.406
FF_sabaeus_06_cynosuros_05	sabaeus_06	0	2.13675	0.901177	0.0988235	0.000103711	0.000103711	-237.438	-242.509
FF_sabaeus_06_cynosuros_05	cynosuros_05	0	3.28424	0.969074	0.0309263	0.000192084	0.000192084	-9545.25	-9561.44
FF_sabaeus_06_cynosuros_06	FF	0	1.50205	0.780931	0.219069	0.000206499	0.000206499	-70.3134	-73.2427
FF_sabaeus_06_cynosuros_06	sabaeus_06	0	1.95265	0.935416	0.0645842	0.000119548	0.000119548	-519.556	-526.602
FF_sabaeus_06_cynosuros_06	cynosuros_06	0	3.26846	0.968099	0.0319006	0.000192916	0.000192916	-9463.92	-9480.45
FF_sabaeus_06_pygerythrus_04	FF	0	3.19643	0.881386	0.118614	0.000142264	0.000142264	-104.835	-108.064
FF_sabaeus_06_pygerythrus_04	sabaeus_06	0	1.71656	0.745502	0.254498	0.00018788	0.00018788	-145.692	-149.292
FF_sabaeus_06_pygerythrus_04	pygerythrus_04	0	3.27986	0.967891	0.0321094	0.000192246	0.000192246	-9543.92	-9560.38
FF_sabaeus_06_pygerythrus_09	FF	0	0.535845	0.0307708	0.969229	0.000140881	0.000140881	-155.48	-155.049
FF_sabaeus_06_pygerythrus_09	sabaeus_06	0	2.16347	0.88985	0.11015	6.26202e-05	6.26202e-05	-184.104	-188.527
FF_sabaeus_06_pygerythrus_09	pygerythrus_09	0	3.24187	0.965652	0.0343482	0.000192164	0.000192164	-9528.74	-9545.81
FF_sabaeus_06_hilgerti_01	FF	0	2.05968	0.913615	0.0863852	9.64837e-05	9.64837e-05	-370.22	-376.187
FF_sabaeus_06_hilgerti_01	sabaeus_06	0	1.07085	0.869658	0.130342	0.000166336	0.000166336	-1648.08	-1658.84
FF_sabaeus_06_hilgerti_01	hilgerti_01	0	3.27921	0.969102	0.0308979	0.000192379	0.000192379	-9452.73	-9468.84
FF_sabaeus_06_hilgerti_04	FF	0	1.1867	0.823834	0.176166	0.000112049	0.000112049	-411.396	-417.764
FF_sabaeus_06_hilgerti_04	sabaeus_06	0	2.71453	0.957021	0.0429786	0.00018475	0.00018475	-1928.71	-1939.85
FF_sabaeus_06_hilgerti_04	hilgerti_04	0	3.21836	0.96776	0.0322402	0.000193567	0.000193567	-9308.64	-9325.23
FF_sabaeus_06_hilgerti_03	FF	0	0.775861	0.620904	0.379096	8.74953e-05	8.74953e-05	-375.52	-380.685
FF_sabaeus_06_hilgerti_03	sabaeus_06	0	1.7466	0.920578	0.079422	0.000160308	0.000160308	-1858.14	-1867.9
FF_sabaeus_06_hilgerti_03	hilgerti_03	0	3.18405	0.966613	0.0333872	0.000194706	0.000194706	-9285.86	-9302.89
FF_sabaeus_06_hilgerti_05	FF	0	0.773547	0.794547	0.205453	0.000255201	0.000255201	-1078.21	-1086.7
FF_sabaeus_06_hilgerti_05	sabaeus_06	0	2.33171	0.936569	0.0634309	0.000341318	0.000341318	-3612.62	-3625.44
FF_sabaeus_06_hilgerti_05	hilgerti_05	0	2.54022	0.949706	0.0502939	0.000182746	0.000182746	-8479.87	-8498.76
FF_sabaeus_06_tantalus_02	FF	0	2.12544	0.939236	0.0607636	0.000104034	0.000104034	-4851.43	-4864.1
FF_sabaeus_06_tantalus_02	sabaeus_06	0	0.940793	0.876501	0.123499	0.000110334	0.000110334	-2206.33	-2217.77
FF_sabaeus_06_tantalus_02	tantalus_02	0	2.20579	0.935677	0.064323	0.000214513	0.000214513	-7303.4	-7321.79
FF_sabaeus_06_tantalus_03	FF	0	2.11496	0.93824	0.0617596	0.000105219	0.000105219	-4632.42	-4645.24
FF_sabaeus_06_tantalus_03	sabaeus_06	0	2.69236	0.951071	0.0489293	0.000123278	0.000123278	-2497.93	-2507.28
FF_sabaeus_06_tantalus_03	tantalus_03	0	2.20986	0.930878	0.0691218	0.000214118	0.000214118	-7229.84	-7249.12
FF_sabaeus_06_tantalus_06	FF	0	1.98651	0.932919	0.0670811	0.000233152	0.000233152	-7491.82	-7504.86
FF_sabaeus_06_tantalus_06	sabaeus_06	0	2.53007	0.933937	0.0660628	0.000261076	0.000261076	-3576.99	-3590.83
FF_sabaeus_06_tantalus_06	tantalus_06	0	2.33734	0.927885	0.0721155	0.000198799	0.000198799	-6503.7	-6524.08
FF_sabaeus_06_tantalus_05	FF	0	2.19883	0.934936	0.0650641	0.000119415	0.000119415	-5745.09	-5761.74
FF_sabaeus_06_tantalus_05	sabaeus_06	0	2.64351	0.950291	0.0497086	0.00012477	0.00012477	-2542.19	-2551.42
FF_sabaeus_06_tantalus_05	tantalus_05	0	2.44041	0.936226	0.0637743	0.000213589	0.000213589	-7023.23	-7042.92
FF_sabaeus_06_tantalus_01	FF	0	2.97244	0.961529	0.0384706	0.000123265	0.000123265	-5580.77	-5594.96
FF_sabaeus_06_tantalus_01	sabaeus_06	0	2.66234	0.933997	0.0660027	0.000122667	0.000122667	-2323.54	-2332.78
FF_sabaeus_06_tantalus_01	tantalus_01	0	2.20964	0.913475	0.0865253	0.000209771	0.000209771	-7276.38	-7298.97
FF_sabaeus_06_tantalus_04	FF	0	3.23293	0.9638	0.0361999	0.000111356	0.000111356	-4534.14	-4548.13
FF_sabaeus_06_tantalus_04	sabaeus_06	0	2.58126	0.89775	0.10225	0.000126285	0.000126285	-2298.02	-2308.34
FF_sabaeus_06_tantalus_04	tantalus_04	0	2.60462	0.94381	0.0561902	0.000211054	0.000211054	-7362.78	-7382.56
FF_cynosuros_01_cynosuros_02	FF	0	2.56649	0.956509	0.0434908	0.000161871	0.000161871	-4619.08	-4631.52
FF_cynosuros_01_cynosuros_02	cynosuros_01	0	0.684733	0.603408	0.396592	0.000116103	0.000116103	-330.568	-335.519
FF_cynosuros_01_cynosuros_02	cynosuros_02	0	3.20388	0.939746	0.0602544	0.00019479	0.00019479	-1030.17	-1036.78
FF_cynosuros_01_pygerythrus_12	FF	0	1.11505	0.766036	0.233964	0.000145394	0.000145394	-554.599	-560.613
FF_cynosuros_01_pygerythrus_12	cynosuros_01	0	5.41705	0.923891	0.0761086	0.000206102	0.000206102	-175.025	-177.206
FF_cynosuros_01_pygerythrus_12	pygerythrus_12	0	3.2653	0.944861	0.0551385	0.000191126	0.000191126	-1138.29	-1145.18
FF_cynosuros_01_pygerythrus_13	FF	0	2.89376	0.958342	0.0416578	0.000125908	0.000125908	-786.46	-794.084
FF_cynosuros_01_pygerythrus_13	cynosuros_01	0	0.954441	0.778308	0.221692	9.25677e-05	9.25677e-05	-175.295	-179.929
FF_cynosuros_01_pygerythrus_13	pygerythrus_13	0	3.26067	0.955483	0.0445167	0.000189705	0.000189705	-1138.72	-1146.32
FF_cynosuros_01_cynosuros_04	FF	0	1.70039	0.912504	0.0874959	0.000155365	0.000155365	-3479.29	-3490.96
FF_cynosuros_01_cynosuros_04	cynosuros_01	0	0.619634	0.672615	0.327385	0.000117195	0.000117195	-313.624	-319.071
FF_cynosuros_01_cynosuros_04	cynosuros_04	0	3.08151	0.941008	0.0589921	0.000202526	0.000202526	-1009.46	-1016.41
FF_cynosuros_01_pygerythrus_05	FF	0	2.72976	0.94054	0.0594596	0.00011054	0.00011054	-428.261	-434.651
FF_cynosuros_01_pygerythrus_05	cynosuros_01	0	1.7371	0.845229	0.154771	6.81087e-05	6.81087e-05	-215.844	-220.89
FF_cynosuros_01_pygerythrus_05	pygerythrus_05	0	3.27346	0.944498	0.0555016	0.00019065	0.00019065	-1138.71	-1145.56
FF_cynosuros_01_pygerythrus_06	FF	0	0.969912	0.499749	0.500251	9.70021e-05	9.70021e-05	-323.199	-326.635
FF_cynosuros_01_pygerythrus_06	cynosuros_01	0	4.07872	0.901658	0.0983419	3.23422e-05	3.23422e-05	-144.479	-147.347
FF_cynosuros_01_pygerythrus_06	pygerythrus_06	0	3.25545	0.947302	0.0526983	0.000191705	0.000191705	-1152.76	-1159.83
FF_cynosuros_01_pygerythrus_11	FF	0	0.734994	0.787894	0.212106	0.000141642	0.000141642	-445.881	-452.641
FF_cynosuros_01_pygerythrus_11	cynosuros_01	0	2.80383	0.915469	0.0845306	0.000119856	0.000119856	-217.425	-222.179
FF_cynosuros_01_pygerythrus_11	pygerythrus_11	0	3.25545	0.947302	0.0526983	0.000191705	0.000191705	-1152.76	-1159.83
FF_cynosuros_01_pygerythrus_14	FF	0	1.68014	0.862769	0.137231	0.000113241	0.000113241	-202.717	-207.671
FF_cynosuros_01_pygerythrus_14	cynosuros_01	0	1.50117	0.737397	0.262603	9.37161e-05	9.37161e-05	-126.892	-130.324
FF_cynosuros_01_pygerythrus_14	pygerythrus_14	0	3.27899	0.947078	0.0529217	0.000190328	0.000190328	-1153.93	-1160.94
FF_cynosuros_01_pygerthrus_01	FF	0	0.522295	0.296066	0.703934	7.75914e-05	7.75914e-05	-315.961	-318.69
FF_cynosuros_01_pygerthrus_01	cynosuros_01	0	4.01542	0.861827	0.138173	5.81349e-05	5.81349e-05	-101.312	-103.241
FF_cynosuros_01_pygerthrus_01	pygerthrus_01	0	3.25545	0.947302	0.0526983	0.000191705	0.000191705	-1152.76	-1159.83
FF_cynosuros_01_pygerythrus_08	FF	0	1.24853	0.693164	0.306836	0.000108389	0.000108389	-317.494	-322.195
FF_cynosuros_01_pygerythrus_08	cynosuros_01	0	0.685336	0.811663	0.188337	9.81417e-05	9.81417e-05	-238.735	-244.165
FF_cynosuros_01_pygerythrus_08	pygerythrus_08	0	3.2653	0.944861	0.0551385	0.000191126	0.000191126	-1138.29	-1145.18
FF_cynosuros_01_pygerythrus_10	FF	0	0.582331	0.422587	0.577413	0.000114577	0.000114577	-493.475	-497.171
FF_cynosuros_01_pygerythrus_10	cynosuros_01	0	0.759445	0.746088	0.253912	0.000129398	0.000129398	-246.4	-251.711
FF_cynosuros_01_pygerythrus_10	pygerythrus_10	0	3.31392	0.945565	0.054435	0.000188322	0.000188322	-1140.62	-1147.43
FF_cynosuros_01_pygerythrus_02	FF	0	1.36797	0.846582	0.153418	0.00010785	0.00010785	-204.014	-208.939
FF_cynosuros_01_pygerythrus_02	cynosuros_01	0	1.69453	0.672546	0.327454	5.45222e-05	5.45222e-05	-33.5785	-34.5745
FF_cynosuros_01_pygerythrus_02	pygerythrus_02	0	3.21474	0.947928	0.052072	0.000194132	0.000194132	-1135.62	-1142.81
FF_cynosuros_01_pygerythrus_07	FF	0	1.72484	0.898885	0.101115	0.000193185	0.000193185	-443.123	-449.71
FF_cynosuros_01_pygerythrus_07	cynosuros_01	0	1.65062	0.814003	0.185997	9.32034e-05	9.32034e-05	-175.498	-179.778
FF_cynosuros_01_pygerythrus_07	pygerythrus_07	0	3.20995	0.946197	0.053803	0.000194422	0.000194422	-1105.36	-1112.43
FF_cynosuros_01_cynosuros_03	FF	0	2.11096	0.9444	0.0555995	0.000174539	0.000174539	-5826.14	-5841.22
FF_cynosuros_01_cynosuros_03	cynosuros_01	0	2.16973	0.892096	0.107904	0.000124461	0.000124461	-406.403	-412.301
FF_cynosuros_01_cynosuros_03	cynosuros_03	0	2.91069	0.947183	0.0528166	0.000214411	0.000214411	-912.011	-919.377
FF_cynosuros_01_pygerythrus_03	FF	0	2.80412	0.950175	0.0498252	0.000212256	0.000212256	-5050.22	-5065.42
FF_cynosuros_01_pygerythrus_03	cynosuros_01	0	1.6768	0.88685	0.11315	0.000175355	0.000175355	-905.109	-913.749
FF_cynosuros_01_pygerythrus_03	pygerythrus_03	0	3.04095	0.929963	0.0700373	0.000203412	0.000203412	-859.704	-865.972
FF_cynosuros_01_cynosuros_05	FF	0	1.68387	0.899483	0.100517	0.000128385	0.000128385	-3280.76	-3290.3
FF_cynosuros_01_cynosuros_05	cynosuros_01	0	0.670387	0.78229	0.21771	0.000108322	0.000108322	-171.723	-176.471
FF_cynosuros_01_cynosuros_05	cynosuros_05	0	3.1662	0.943122	0.0568781	0.000197108	0.000197108	-1043.3	-1050.2
FF_cynosuros_01_cynosuros_06	FF	0	2.90488	0.962259	0.0377414	0.000198177	0.000198177	-8423.3	-8438.23
FF_cynosuros_01_cynosuros_06	cynosuros_01	0	1.31717	0.8517	0.1483	0.000116156	0.000116156	-329.706	-335.5
FF_cynosuros_01_cynosuros_06	cynosuros_06	0	2.96264	0.931447	0.0685532	0.000210652	0.000210652	-855.361	-861.915
FF_cynosuros_01_pygerythrus_04	FF	0	1.77234	0.917911	0.0820892	0.000160664	0.000160664	-408.013	-414.459
FF_cynosuros_01_pygerythrus_04	cynosuros_01	0	2.03585	0.805272	0.194728	0.000158415	0.000158415	-225.731	-229.801
FF_cynosuros_01_pygerythrus_04	pygerythrus_04	0	3.25545	0.947302	0.0526983	0.000191705	0.000191705	-1152.76	-1159.83
FF_cynosuros_01_pygerythrus_09	FF	0	2.73078	0.96237	0.0376304	0.000144938	0.000144938	-2712.84	-2722.88
FF_cynosuros_01_pygerythrus_09	cynosuros_01	0	3.7872	0.930948	0.069052	9.56831e-05	9.56831e-05	-158.848	-162.787
FF_cynosuros_01_pygerythrus_09	pygerythrus_09	0	2.98726	0.951713	0.0482869	0.000207068	0.000207068	-1020.67	-1028.35
FF_cynosuros_01_hilgerti_01	FF	0	2.19601	0.925855	0.0741448	0.000114326	0.000114326	-1261.73	-1271.71
FF_cynosuros_01_hilgerti_01	cynosuros_01	0	0.759165	0.804818	0.195182	0.000150739	0.000150739	-1841.63	-1851.61
FF_cynosuros_01_hilgerti_01	hilgerti_01	0	3.17549	0.941062	0.0589382	0.000196532	0.000196532	-998.726	-1005.44
FF_cynosuros_01_hilgerti_04	FF	0	2.90017	0.955782	0.0442178	0.000150799	0.000150799	-1842.07	-1851.52
FF_cynosuros_01_hilgerti_04	cynosuros_01	0	2.82827	0.965447	0.0345535	0.000171392	0.000171392	-2116.46	-2127.76
FF_cynosuros_01_hilgerti_04	hilgerti_04	0	2.87517	0.937557	0.0624432	0.00021706	0.00021706	-836.661	-843.585
FF_cynosuros_01_hilgerti_03	FF	0	2.43901	0.888227	0.111773	0.000127981	0.000127981	-1290.26	-1301.63
FF_cynosuros_01_hilgerti_03	cynosuros_01	0	1.9527	0.936495	0.0635051	0.000144213	0.000144213	-2165.69	-2175.76
FF_cynosuros_01_hilgerti_03	hilgerti_03	0	2.99087	0.940236	0.0597645	0.000208663	0.000208663	-945.61	-952.614
FF_cynosuros_01_hilgerti_05	FF	0	1.6224	0.869688	0.130312	0.000301006	0.000301006	-3896.34	-3903.99
FF_cynosuros_01_hilgerti_05	cynosuros_01	0	2.8359	0.96367	0.0363302	0.00029599	0.00029599	-4754.35	-4768.06
FF_cynosuros_01_hilgerti_05	hilgerti_05	0	3.06885	0.90879	0.0912103	0.000197736	0.000197736	-383.051	-388.228
FF_cynosuros_01_tantalus_02	FF	0	1.3526	0.544309	0.455691	0.000112853	0.000112853	-61.4304	-63.3291
FF_cynosuros_01_tantalus_02	cynosuros_01	0	1.40539	0.888993	0.111007	0.000102334	0.000102334	-4791.87	-4808.43
FF_cynosuros_01_tantalus_02	tantalus_02	0	3.0259	0.944044	0.0559555	0.000204424	0.000204424	-947.961	-955.241
FF_cynosuros_01_tantalus_03	FF	0	1.62344	0.778812	0.221188	0.00011374	0.00011374	-92.0222	-95.1874
FF_cynosuros_01_tantalus_03	cynosuros_01	0	2.94561	0.961424	0.0385761	0.000112333	0.000112333	-5178.26	-5190.61
FF_cynosuros_01_tantalus_03	tantalus_03	0	2.80914	0.943847	0.0561528	0.000222162	0.000222162	-892.756	-900.166
FF_cynosuros_01_tantalus_06	FF	0	1.67969	0.840857	0.159143	0.000329386	0.000329386	-271.999	-277.735
FF_cynosuros_01_tantalus_06	cynosuros_01	0	3.9094	0.977815	0.022185	0.000205975	0.000205975	-6961.88	-6972.44
FF_cynosuros_01_tantalus_06	tantalus_06	0	2.64533	0.935315	0.0646851	0.000201774	0.000201774	-739.73	-746.924
FF_cynosuros_01_tantalus_05	FF	0	1.48859	0.675987	0.324013	0.000129825	0.000129825	-106.348	-109.345
FF_cynosuros_01_tantalus_05	cynosuros_01	0	2.82512	0.959508	0.040492	0.000117321	0.000117321	-5471.5	-5484.68
FF_cynosuros_01_tantalus_05	tantalus_05	0	2.83611	0.944553	0.0554465	0.000220049	0.000220049	-908.742	-916.159
FF_cynosuros_01_tantalus_01	FF	0	2.625	0.885825	0.114175	0.000198553	0.000198553	-70.7109	-73.6351
FF_cynosuros_01_tantalus_01	cynosuros_01	0	2.86095	0.95285	0.0471504	0.000114151	0.000114151	-5135.53	-5147.99
FF_cynosuros_01_tantalus_01	tantalus_01	0	2.78791	0.944208	0.0557922	0.000223854	0.000223854	-891.745	-899.24
FF_cynosuros_01_tantalus_04	FF	0	0.826238	0.659885	0.340115	0.000107239	0.000107239	-124.379	-128.168
FF_cynosuros_01_tantalus_04	cynosuros_01	0	2.82447	0.948153	0.0518472	0.000115046	0.000115046	-4871.73	-4884.81
FF_cynosuros_01_tantalus_04	tantalus_04	0	2.89275	0.942834	0.0571664	0.000215741	0.000215741	-926.201	-933.477
FF_cynosuros_02_pygerythrus_12	FF	0	2.55521	0.955495	0.0445049	0.000162302	0.000162302	-1793.54	-1803.13
FF_cynosuros_02_pygerythrus_12	cynosuros_02	0	5.35796	0.930853	0.0691473	0.000208375	0.000208375	-189.222	-191.816
FF_cynosuros_02_pygerythrus_12	pygerythrus_12	0	3.41208	0.963098	0.0369015	0.000134246	0.000134246	-433.493	-439.955
FF_cynosuros_02_pygerythrus_13	FF	0	2.4146	0.93826	0.0617397	0.00017872	0.00017872	-1588.31	-1597.58
FF_cynosuros_02_pygerythrus_13	cynosuros_02	0	2.17573	0.895773	0.104227	9.64099e-05	9.64099e-05	-207.048	-211.855
FF_cynosuros_02_pygerythrus_13	pygerythrus_13	0	3.3881	0.963758	0.0362422	0.000135196	0.000135196	-417.425	-423.779
FF_cynosuros_02_cynosuros_04	FF	0	1.79153	0.887853	0.112147	0.00018427	0.00018427	-6208.89	-6225.25
FF_cynosuros_02_cynosuros_04	cynosuros_02	0	0.986953	0.861426	0.138574	0.000125604	0.000125604	-357.715	-364.054
FF_cynosuros_02_cynosuros_04	cynosuros_04	0	4.87615	0.962543	0.0374573	0.000144103	0.000144103	-352.487	-357.734
FF_cynosuros_02_pygerythrus_05	FF	0	3.03359	0.977592	0.0224081	0.000162897	0.000162897	-1684.38	-1694.23
FF_cynosuros_02_pygerythrus_05	cynosuros_02	0	2.14526	0.90709	0.0929105	8.2661e-05	8.2661e-05	-227.155	-232.582
FF_cynosuros_02_pygerythrus_05	pygerythrus_05	0	3.41208	0.963098	0.0369015	0.000134246	0.000134246	-433.493	-439.955
FF_cynosuros_02_pygerythrus_06	FF	0	2.41546	0.9604	0.0396004	0.000153644	0.000153644	-1480.17	-1489.36
FF_cynosuros_02_pygerythrus_06	cynosuros_02	0	4.07872	0.901658	0.0983419	3.23422e-05	3.23422e-05	-144.479	-147.347
FF_cynosuros_02_pygerythrus_06	pygerythrus_06	0	3.41208	0.963098	0.0369015	0.000134246	0.000134246	-433.493	-439.955
FF_cynosuros_02_pygerythrus_11	FF	0	2.42029	0.94818	0.0518201	0.000151114	0.000151114	-1436.55	-1445.8
FF_cynosuros_02_pygerythrus_11	cynosuros_02	0	2.8846	0.907573	0.0924265	0.0001165	0.0001165	-218.367	-222.974
FF_cynosuros_02_pygerythrus_11	pygerythrus_11	0	3.33186	0.958776	0.0412242	0.000137478	0.000137478	-416.418	-422.875
FF_cynosuros_02_pygerythrus_14	FF	0	1.99505	0.92996	0.0700402	0.000138188	0.000138188	-1264.67	-1273.28
FF_cynosuros_02_pygerythrus_14	cynosuros_02	0	1.48872	0.719559	0.280441	9.44997e-05	9.44997e-05	-143.021	-146.607
FF_cynosuros_02_pygerythrus_14	pygerythrus_14	0	3.29478	0.953343	0.0466572	0.000139025	0.000139025	-415.716	-422.271
FF_cynosuros_02_pygerthrus_01	FF	0	3.23183	0.97649	0.0235095	0.000180311	0.000180311	-1160.41	-1169.26
FF_cynosuros_02_pygerthrus_01	cynosuros_02	0	4.01542	0.861827	0.138173	5.81349e-05	5.81349e-05	-101.312	-103.241
FF_cynosuros_02_pygerthrus_01	pygerthrus_01	0	3.41208	0.963098	0.0369015	0.000134246	0.000134246	-433.493	-439.955
FF_cynosuros_02_pygerythrus_08	FF	0	0.863122	0.778716	0.221284	0.000152129	0.000152129	-1978.97	-1989.59
FF_cynosuros_02_pygerythrus_08	cynosuros_02	0	0.630154	0.809383	0.190617	0.000106736	0.000106736	-252.303	-257.872
FF_cynosuros_02_pygerythrus_08	pygerythrus_08	0	3.41208	0.963098	0.0369015	0.000134246	0.000134246	-433.493	-439.955
FF_cynosuros_02_pygerythrus_10	FF	0	3.47137	0.972424	0.0275759	0.000198466	0.000198466	-2017.55	-2026.82
FF_cynosuros_02_pygerythrus_10	cynosuros_02	0	0.713259	0.731278	0.268722	0.000137777	0.000137777	-260.024	-265.423
FF_cynosuros_02_pygerythrus_10	pygerythrus_10	0	1.71766	0.940008	0.0599918	0.000127927	0.000127927	-435.955	-442.655
FF_cynosuros_02_pygerythrus_02	FF	0	2.18263	0.927571	0.0724294	0.000138448	0.000138448	-887.079	-894.849
FF_cynosuros_02_pygerythrus_02	cynosuros_02	0	1.58926	0.658246	0.341754	5.81336e-05	5.81336e-05	-33.2794	-34.3179
FF_cynosuros_02_pygerythrus_02	pygerythrus_02	0	3.41208	0.963098	0.0369015	0.000134246	0.000134246	-433.493	-439.955
FF_cynosuros_02_pygerythrus_07	FF	0	1.99089	0.938506	0.061494	0.000132102	0.000132102	-1746.49	-1756.18
FF_cynosuros_02_pygerythrus_07	cynosuros_02	0	1.53926	0.830253	0.169747	9.99464e-05	9.99464e-05	-222.399	-227.265
FF_cynosuros_02_pygerythrus_07	pygerythrus_07	0	3.41208	0.963098	0.0369015	0.000134246	0.000134246	-433.493	-439.955
FF_cynosuros_02_cynosuros_03	FF	0	1.37144	0.834826	0.165174	0.00025106	0.00025106	-9724.36	-9732.69
FF_cynosuros_02_cynosuros_03	cynosuros_02	0	2.64543	0.916458	0.0835421	0.000122514	0.000122514	-550.715	-556.954
FF_cynosuros_02_cynosuros_03	cynosuros_03	0	0.473423	0.586739	0.413261	0.000159196	0.000159196	-316.972	-322.261
FF_cynosuros_02_pygerythrus_03	FF	0	2.03477	0.92108	0.0789195	0.000200118	0.000200118	-6249.98	-6262.81
FF_cynosuros_02_pygerythrus_03	cynosuros_02	0	1.74595	0.897633	0.102367	0.000166224	0.000166224	-1172.61	-1181.79
FF_cynosuros_02_pygerythrus_03	pygerythrus_03	0	1.42988	0.906106	0.0938936	0.000153673	0.000153673	-302.274	-308.231
FF_cynosuros_02_cynosuros_05	FF	0	1.94528	0.907934	0.0920657	0.00019276	0.00019276	-6052.82	-6067.47
FF_cynosuros_02_cynosuros_05	cynosuros_02	0	2.67922	0.928773	0.0712275	0.000129472	0.000129472	-230.602	-235.853
FF_cynosuros_02_cynosuros_05	cynosuros_05	0	0.560531	0.812401	0.187599	0.000141829	0.000141829	-383.271	-389.826
FF_cynosuros_02_cynosuros_06	FF	0	2.29906	0.932114	0.0678863	0.000197822	0.000197822	-8721.69	-8741.33
FF_cynosuros_02_cynosuros_06	cynosuros_02	0	1.17899	0.834087	0.165913	0.000129769	0.000129769	-530.401	-537.057
FF_cynosuros_02_cynosuros_06	cynosuros_06	0	0.520049	0.816043	0.183957	0.000144923	0.000144923	-335.532	-341.838
FF_cynosuros_02_pygerythrus_04	FF	0	1.91273	0.925925	0.0740749	0.000168072	0.000168072	-2092.71	-2102.45
FF_cynosuros_02_pygerythrus_04	cynosuros_02	0	2.03585	0.805272	0.194728	0.000158415	0.000158415	-225.731	-229.801
FF_cynosuros_02_pygerythrus_04	pygerythrus_04	0	3.41208	0.963098	0.0369015	0.000134246	0.000134246	-433.493	-439.955
FF_cynosuros_02_pygerythrus_09	FF	0	2.60799	0.949771	0.0502291	0.000137952	0.000137952	-4272.53	-4285.8
FF_cynosuros_02_pygerythrus_09	cynosuros_02	0	1.49533	0.929769	0.0702307	8.67095e-05	8.67095e-05	-258.937	-264.522
FF_cynosuros_02_pygerythrus_09	pygerythrus_09	0	1.5375	0.935706	0.0642942	0.000142917	0.000142917	-398.43	-405.111
FF_cynosuros_02_hilgerti_01	FF	0	0.807609	0.705675	0.294325	0.00016516	0.00016516	-2532.28	-2538.73
FF_cynosuros_02_hilgerti_01	cynosuros_02	0	1.0396	0.859688	0.140312	0.000155374	0.000155374	-1910.56	-1922.06
FF_cynosuros_02_hilgerti_01	hilgerti_01	0	1.44662	0.930824	0.0691762	0.000151895	0.000151895	-348.979	-355.311
FF_cynosuros_02_hilgerti_04	FF	0	1.58647	0.846522	0.153478	0.000147645	0.000147645	-1878.76	-1887.81
FF_cynosuros_02_hilgerti_04	cynosuros_02	0	2.97211	0.969298	0.0307022	0.000168809	0.000168809	-2320.78	-2331.75
FF_cynosuros_02_hilgerti_04	hilgerti_04	0	1.41781	0.871696	0.128304	0.000152648	0.000152648	-318.139	-324.025
FF_cynosuros_02_hilgerti_03	FF	0	1.90398	0.8853	0.1147	0.000177802	0.000177802	-2152.29	-2163.34
FF_cynosuros_02_hilgerti_03	cynosuros_02	0	1.92946	0.932771	0.0672287	0.000145649	0.000145649	-2257.05	-2266.97
FF_cynosuros_02_hilgerti_03	hilgerti_03	0	1.47537	0.935678	0.0643217	0.000148935	0.000148935	-349.891	-356.216
FF_cynosuros_02_hilgerti_05	FF	0	1.54011	0.911099	0.0889013	0.000165466	0.000165466	-2079.1	-2091.32
FF_cynosuros_02_hilgerti_05	cynosuros_02	0	2.84486	0.965665	0.0343346	0.000295058	0.000295058	-5156.51	-5169.28
FF_cynosuros_02_hilgerti_05	hilgerti_05	0	1.49249	0.804807	0.195193	0.000139211	0.000139211	-228.831	-233.678
FF_cynosuros_02_tantalus_02	FF	0	3.42269	0.847753	0.152247	0.000174803	0.000174803	-72.7739	-74.9091
FF_cynosuros_02_tantalus_02	cynosuros_02	0	1.85836	0.905436	0.0945637	0.000104359	0.000104359	-4924.09	-4943.89
FF_cynosuros_02_tantalus_02	tantalus_02	0	0.593696	0.844116	0.155884	0.000133906	0.000133906	-417.521	-424.296
FF_cynosuros_02_tantalus_03	FF	0	0.945843	0.51856	0.48144	3.73601e-05	3.73601e-05	-70.1257	-72.173
FF_cynosuros_02_tantalus_03	cynosuros_02	0	2.94799	0.967179	0.0328215	0.000112242	0.000112242	-5340.8	-5352.99
FF_cynosuros_02_tantalus_03	tantalus_03	0	0.628551	0.869122	0.130878	0.0001301	0.0001301	-434.781	-441.711
FF_cynosuros_02_tantalus_06	FF	0	1.89148	0.830175	0.169825	0.000229206	0.000229206	-112.271	-116.015
FF_cynosuros_02_tantalus_06	cynosuros_02	0	3.72178	0.976707	0.023293	0.000208272	0.000208272	-7190.78	-7201.33
FF_cynosuros_02_tantalus_06	tantalus_06	0	0.746925	0.847606	0.152394	0.000145383	0.000145383	-366.434	-372.957
FF_cynosuros_02_tantalus_05	FF	0	2.05067	0.886164	0.113836	0.000113384	0.000113384	-123.351	-127.276
FF_cynosuros_02_tantalus_05	cynosuros_02	0	2.83797	0.961253	0.0387472	0.00011679	0.00011679	-5603.47	-5616.63
FF_cynosuros_02_tantalus_05	tantalus_05	0	0.585617	0.807723	0.192277	0.000135753	0.000135753	-385.497	-392.015
FF_cynosuros_02_tantalus_01	FF	0	1.25539	0.583981	0.416019	9.81636e-05	9.81636e-05	-62.3122	-64.4447
FF_cynosuros_02_tantalus_01	cynosuros_02	0	2.87191	0.95927	0.0407301	0.000113716	0.000113716	-5283.67	-5295.87
FF_cynosuros_02_tantalus_01	tantalus_01	0	0.58435	0.85433	0.14567	0.000136048	0.000136048	-400.932	-407.672
FF_cynosuros_02_tantalus_04	FF	0	1.28923	0.45809	0.54191	6.87272e-05	6.87272e-05	-65.8812	-67.2966
FF_cynosuros_02_tantalus_04	cynosuros_02	0	2.82305	0.955196	0.0448042	0.000115104	0.000115104	-5016.96	-5029.73
FF_cynosuros_02_tantalus_04	tantalus_04	0	0.628551	0.869122	0.130878	0.0001301	0.0001301	-434.781	-441.711
FF_pygerythrus_12_pygerythrus_13	FF	0	2.69668	0.937412	0.0625882	0.000189003	0.000189003	-5747.57	-5765.25
FF_pygerythrus_12_pygerythrus_13	pygerythrus_12	0	1.30889	0.759668	0.240332	9.93453e-05	9.93453e-05	-206.453	-211.075
FF_pygerythrus_12_pygerythrus_13	pygerythrus_13	0	5.07783	0.926882	0.0731176	0.00021987	0.00021987	-172.883	-175.654
FF_pygerythrus_12_cynosuros_04	FF	0	2.50972	0.939748	0.0602521	0.000149376	0.000149376	-2514.73	-2525.04
FF_pygerythrus_12_cynosuros_04	pygerythrus_12	0	3.21351	0.954509	0.0454913	0.000123459	0.000123459	-422.413	-428.683
FF_pygerythrus_12_cynosuros_04	cynosuros_04	0	5.35796	0.930853	0.0691473	0.000208375	0.000208375	-189.222	-191.816
FF_pygerythrus_12_pygerythrus_05	FF	0	2.95151	0.955285	0.0447147	0.000185861	0.000185861	-5685.59	-5702.13
FF_pygerythrus_12_pygerythrus_05	pygerythrus_12	0	2.08995	0.92162	0.0783804	8.48486e-05	8.48486e-05	-193.605	-198.506
FF_pygerythrus_12_pygerythrus_05	pygerythrus_05	0	5.21347	0.925616	0.0743842	0.00021415	0.00021415	-173.747	-176.287
FF_pygerythrus_12_pygerythrus_06	FF	0	2.3037	0.945475	0.054525	0.000196316	0.000196316	-5358.03	-5374.67
FF_pygerythrus_12_pygerythrus_06	pygerythrus_12	0	4.07872	0.901658	0.0983419	3.23422e-05	3.23422e-05	-144.479	-147.347
FF_pygerythrus_12_pygerythrus_06	pygerythrus_06	0	5.35796	0.930853	0.0691473	0.000208375	0.000208375	-189.222	-191.816
FF_pygerythrus_12_pygerythrus_11	FF	0	1.91518	0.914168	0.0858322	0.000203739	0.000203739	-5268.58	-5288.2
FF_pygerythrus_12_pygerythrus_11	pygerythrus_12	0	2.68777	0.891697	0.108303	0.000125032	0.000125032	-184.878	-189.202
FF_pygerythrus_12_pygerythrus_11	pygerythrus_11	0	4.85176	0.921746	0.0782535	0.000230115	0.000230115	-157.072	-159.895
FF_pygerythrus_12_pygerythrus_14	FF	0	3.70558	0.963289	0.0367106	0.000154318	0.000154318	-3730.2	-3742.79
FF_pygerythrus_12_pygerythrus_14	pygerythrus_12	0	1.21984	0.592454	0.407546	0.000106292	0.000106292	-125.245	-128.31
FF_pygerythrus_12_pygerythrus_14	pygerythrus_14	0	4.95563	0.928286	0.0717137	0.000225292	0.000225292	-172.092	-175.07
FF_pygerythrus_12_pygerthrus_01	FF	0	2.72809	0.966818	0.0331818	0.000191826	0.000191826	-5075.15	-5088.89
FF_pygerythrus_12_pygerthrus_01	pygerythrus_12	0	4.01542	0.861827	0.138173	5.81349e-05	5.81349e-05	-101.312	-103.241
FF_pygerythrus_12_pygerthrus_01	pygerthrus_01	0	5.35796	0.930853	0.0691473	0.000208375	0.000208375	-189.222	-191.816
FF_pygerythrus_12_pygerythrus_08	FF	0	1.60106	0.843617	0.156383	0.000344489	0.000344489	-16699	-16715.2
FF_pygerythrus_12_pygerythrus_08	pygerythrus_12	0	0.72457	0.83122	0.16878	9.28274e-05	9.28274e-05	-158.766	-163.393
FF_pygerythrus_12_pygerythrus_08	pygerythrus_08	0	4.05066	0.884247	0.115753	0.000275625	0.000275625	-96.3733	-98.8047
FF_pygerythrus_12_pygerythrus_10	FF	0	1.77633	0.915576	0.084424	0.000230253	0.000230253	-8611.09	-8623.94
FF_pygerythrus_12_pygerythrus_10	pygerythrus_12	0	1.19027	0.748335	0.251665	0.000148982	0.000148982	-211.308	-216.088
FF_pygerythrus_12_pygerythrus_10	pygerythrus_10	0	4.41584	0.908476	0.0915236	0.000252832	0.000252832	-126.106	-128.893
FF_pygerythrus_12_pygerythrus_02	FF	0	2.34673	0.948406	0.0515937	0.000143216	0.000143216	-3358.04	-3370.63
FF_pygerythrus_12_pygerythrus_02	pygerythrus_12	0	0	0	0	0	0	0	0
FF_pygerythrus_12_pygerythrus_02	pygerythrus_02	0	5.12045	0.926436	0.0735639	0.00021804	0.00021804	-173.156	-175.855
FF_pygerythrus_12_pygerythrus_07	FF	0	3.82693	0.976251	0.0237494	0.000184164	0.000184164	-5650.82	-5663.44
FF_pygerythrus_12_pygerythrus_07	pygerythrus_12	0	1.39301	0.760449	0.239551	0.000110439	0.000110439	-187.825	-192.18
FF_pygerythrus_12_pygerythrus_07	pygerythrus_07	0	4.66095	0.924562	0.0754384	0.000239536	0.000239536	-155.88	-159.012
FF_pygerythrus_12_cynosuros_03	FF	0	1.58829	0.900486	0.0995141	0.000174474	0.000174474	-1408.54	-1419.06
FF_pygerythrus_12_cynosuros_03	pygerythrus_12	0	2.76262	0.924468	0.0755319	0.000117317	0.000117317	-633.81	-640.361
FF_pygerythrus_12_cynosuros_03	cynosuros_03	0	4.96611	0.928158	0.0718416	0.000224817	0.000224817	-172.161	-175.12
FF_pygerythrus_12_pygerythrus_03	FF	0	2.0089	0.929363	0.0706375	0.000206076	0.000206076	-3874.99	-3887.82
FF_pygerythrus_12_pygerythrus_03	pygerythrus_12	0	1.17878	0.837395	0.162605	0.000162803	0.000162803	-1222.95	-1231.29
FF_pygerythrus_12_pygerythrus_03	pygerythrus_03	0	4.46903	0.906939	0.0930607	0.000249822	0.000249822	-126.413	-129.108
FF_pygerythrus_12_cynosuros_05	FF	0	1.73894	0.892832	0.107168	0.000158495	0.000158495	-2523.5	-2536.83
FF_pygerythrus_12_cynosuros_05	pygerythrus_12	0	2.8971	0.947575	0.0524254	0.000119735	0.000119735	-280.639	-286.198
FF_pygerythrus_12_cynosuros_05	cynosuros_05	0	5.35796	0.930853	0.0691473	0.000208375	0.000208375	-189.222	-191.816
FF_pygerythrus_12_cynosuros_06	FF	0	0.716921	0.747117	0.252883	0.000167652	0.000167652	-1064.78	-1072.86
FF_pygerythrus_12_cynosuros_06	pygerythrus_12	0	1.91781	0.917853	0.0821467	0.00012172	0.00012172	-614.128	-621.412
FF_pygerythrus_12_cynosuros_06	cynosuros_06	0	5.41705	0.923891	0.0761086	0.000206102	0.000206102	-175.025	-177.206
FF_pygerythrus_12_pygerythrus_04	FF	0	1.83379	0.908631	0.091369	0.000287751	0.000287751	-11048.8	-11066.8
FF_pygerythrus_12_pygerythrus_04	pygerythrus_12	0	2.34969	0.884332	0.115668	0.000137255	0.000137255	-198.054	-202.67
FF_pygerythrus_12_pygerythrus_04	pygerythrus_04	0	0.324097	0.678492	0.321508	0.000211697	0.000211697	-142.433	-146.904
FF_pygerythrus_12_pygerythrus_09	FF	0	1.42683	0.845217	0.154783	0.000126266	0.000126266	-1487.77	-1495.15
FF_pygerythrus_12_pygerythrus_09	pygerythrus_12	0	4.5601	0.960239	0.0397612	7.94656e-05	7.94656e-05	-296.002	-300.956
FF_pygerythrus_12_pygerythrus_09	pygerythrus_09	0	5.35796	0.930853	0.0691473	0.000208375	0.000208375	-189.222	-191.816
FF_pygerythrus_12_hilgerti_01	FF	0	0.951303	0.773934	0.226066	0.000121245	0.000121245	-742.857	-749.813
FF_pygerythrus_12_hilgerti_01	pygerythrus_12	0	1.49865	0.874501	0.125499	0.000154804	0.000154804	-1909.64	-1922.97
FF_pygerythrus_12_hilgerti_01	hilgerti_01	0	4.70502	0.914601	0.0853986	0.000237292	0.000237292	-141.912	-144.622
FF_pygerythrus_12_hilgerti_04	FF	0	4.99557	0.961895	0.038105	0.000169119	0.000169119	-667.249	-672.488
FF_pygerythrus_12_hilgerti_04	pygerythrus_12	0	3.02337	0.969105	0.0308949	0.000165947	0.000165947	-2387.51	-2398.55
FF_pygerythrus_12_hilgerti_04	hilgerti_04	0	5.61904	0.922696	0.0773039	0.000198693	0.000198693	-176.264	-178.085
FF_pygerythrus_12_hilgerti_03	FF	0	1.02597	0.872914	0.127086	0.000159678	0.000159678	-515.727	-522.953
FF_pygerythrus_12_hilgerti_03	pygerythrus_12	0	1.94878	0.936423	0.0635766	0.000144205	0.000144205	-2275.33	-2285.55
FF_pygerythrus_12_hilgerti_03	hilgerti_03	0	4.83247	0.913046	0.0869541	0.000231034	0.000231034	-142.654	-145.156
FF_pygerythrus_12_hilgerti_05	FF	0	1.01332	0.687568	0.312432	0.000191268	0.000191268	-928.231	-933.54
FF_pygerythrus_12_hilgerti_05	pygerythrus_12	0	2.81369	0.965209	0.0347905	0.000293644	0.000293644	-5245.81	-5258.35
FF_pygerythrus_12_hilgerti_05	hilgerti_05	0	3.90586	0.906847	0.0931534	0.000285844	0.000285844	-109.368	-112.482
FF_pygerythrus_12_tantalus_02	FF	0	1.10709	0.636073	0.363927	4.76101e-05	4.76101e-05	-50.8104	-52.6162
FF_pygerythrus_12_tantalus_02	pygerythrus_12	0	1.8574	0.90673	0.09327	0.000103973	0.000103973	-4958.84	-4978.82
FF_pygerythrus_12_tantalus_02	tantalus_02	0	4.62342	0.925184	0.0748161	0.000241481	0.000241481	-155.642	-158.834
FF_pygerythrus_12_tantalus_03	FF	0	1.10709	0.636073	0.363927	4.76101e-05	4.76101e-05	-50.8104	-52.6162
FF_pygerythrus_12_tantalus_03	pygerythrus_12	0	2.95186	0.966887	0.0331133	0.000112095	0.000112095	-5357.78	-5370.05
FF_pygerythrus_12_tantalus_03	tantalus_03	0	4.62342	0.925184	0.0748161	0.000241481	0.000241481	-155.642	-158.834
FF_pygerythrus_12_tantalus_06	FF	0	0.409236	0.0527475	0.947253	0.000128798	0.000128798	-45.736	-46.645
FF_pygerythrus_12_tantalus_06	pygerythrus_12	0	3.8737	0.977271	0.0227288	0.000207874	0.000207874	-7222.86	-7233.08
FF_pygerythrus_12_tantalus_06	tantalus_06	0	0.983882	0.822454	0.177546	0.000266267	0.000266267	-137.749	-142.318
FF_pygerythrus_12_tantalus_05	FF	0	1.41503	0.598247	0.401753	6.13709e-05	6.13709e-05	-66.1445	-68.2023
FF_pygerythrus_12_tantalus_05	pygerythrus_12	0	2.83738	0.961193	0.0388067	0.000116419	0.000116419	-5654.01	-5667.19
FF_pygerythrus_12_tantalus_05	tantalus_05	0	4.35456	0.920802	0.0791978	0.00025639	0.00025639	-139.817	-143.074
FF_pygerythrus_12_tantalus_01	FF	0	1.10709	0.636073	0.363927	4.76101e-05	4.76101e-05	-50.8104	-52.6162
FF_pygerythrus_12_tantalus_01	pygerythrus_12	0	2.8744	0.962564	0.037436	0.000113617	0.000113617	-5284.55	-5296.44
FF_pygerythrus_12_tantalus_01	tantalus_01	0	4.09311	0.91544	0.0845598	0.000272767	0.000272767	-124.265	-127.527
FF_pygerythrus_12_tantalus_04	FF	0	1.88284	0.667325	0.332675	2.79943e-05	2.79943e-05	-36.3809	-37.2409
FF_pygerythrus_12_tantalus_04	pygerythrus_12	0	2.8271	0.955442	0.0445584	0.000114939	0.000114939	-5033.94	-5046.77
FF_pygerythrus_12_tantalus_04	tantalus_04	0	4.62342	0.925184	0.0748161	0.000241481	0.000241481	-155.642	-158.834
FF_pygerythrus_13_cynosuros_04	FF	0	1.22914	0.881087	0.118913	0.000173408	0.000173408	-2282.02	-2292.95
FF_pygerythrus_13_cynosuros_04	pygerythrus_13	0	0.635456	0.81335	0.18665	0.000119393	0.000119393	-407.917	-414.463
FF_pygerythrus_13_cynosuros_04	cynosuros_04	0	2.03699	0.871356	0.128644	0.000102976	0.000102976	-173.203	-177.584
FF_pygerythrus_13_pygerythrus_05	FF	0	2.17319	0.946905	0.0530946	0.000259438	0.000259438	-9614.18	-9630.79
FF_pygerythrus_13_pygerythrus_05	pygerythrus_13	0	2.06522	0.916298	0.0837024	8.58646e-05	8.58646e-05	-209.677	-214.866
FF_pygerythrus_13_pygerythrus_05	pygerythrus_05	0	1.17561	0.702618	0.297382	0.000110075	0.000110075	-187.735	-192.259
FF_pygerythrus_13_pygerythrus_06	FF	0	2.2271	0.950049	0.0499512	0.000212644	0.000212644	-8596.17	-8612.65
FF_pygerythrus_13_pygerythrus_06	pygerythrus_13	0	4.07872	0.901658	0.0983419	3.23422e-05	3.23422e-05	-144.479	-147.347
FF_pygerythrus_13_pygerythrus_06	pygerythrus_06	0	1.2412	0.782989	0.217011	0.000104763	0.000104763	-204.859	-209.694
FF_pygerythrus_13_pygerythrus_11	FF	0	2.70878	0.964	0.0359999	0.000208909	0.000208909	-8406.31	-8423.9
FF_pygerythrus_13_pygerythrus_11	pygerythrus_13	0	2.60639	0.920292	0.0797076	0.000128936	0.000128936	-199.519	-204.296
FF_pygerythrus_13_pygerythrus_11	pygerythrus_11	0	0.880284	0.55976	0.44024	0.000113341	0.000113341	-187.483	-191.558
FF_pygerythrus_13_pygerythrus_14	FF	0	2.01271	0.929006	0.0709938	0.00019823	0.00019823	-7127.53	-7143.62
FF_pygerythrus_13_pygerythrus_14	pygerythrus_13	0	1.47967	0.722942	0.277058	9.5078e-05	9.5078e-05	-142.882	-146.497
FF_pygerythrus_13_pygerythrus_14	pygerythrus_14	0	1.2412	0.782989	0.217011	0.000104763	0.000104763	-204.859	-209.694
FF_pygerythrus_13_pygerthrus_01	FF	0	3.04209	0.961339	0.0386613	0.000195242	0.000195242	-8391.32	-8409.73
FF_pygerythrus_13_pygerthrus_01	pygerythrus_13	0	4.01542	0.861827	0.138173	5.81349e-05	5.81349e-05	-101.312	-103.241
FF_pygerythrus_13_pygerthrus_01	pygerthrus_01	0	1.2412	0.782989	0.217011	0.000104763	0.000104763	-204.859	-209.694
FF_pygerythrus_13_pygerythrus_08	FF	0	2.7373	0.960552	0.0394485	0.000208216	0.000208216	-5631.63	-5646.63
FF_pygerythrus_13_pygerythrus_08	pygerythrus_13	0	0.630154	0.809383	0.190617	0.000106736	0.000106736	-252.303	-257.872
FF_pygerythrus_13_pygerythrus_08	pygerythrus_08	0	1.2412	0.782989	0.217011	0.000104763	0.000104763	-204.859	-209.694
FF_pygerythrus_13_pygerythrus_10	FF	0	2.14452	0.939513	0.0604873	0.000194766	0.000194766	-5684.39	-5697.11
FF_pygerythrus_13_pygerythrus_10	pygerythrus_13	0	1.93167	0.888039	0.111961	0.000145771	0.000145771	-258.073	-263.505
FF_pygerythrus_13_pygerythrus_10	pygerythrus_10	0	1.17561	0.702618	0.297382	0.000110075	0.000110075	-187.735	-192.259
FF_pygerythrus_13_pygerythrus_02	FF	0	2.62834	0.956621	0.043379	0.000181867	0.000181867	-6433.65	-6449.13
FF_pygerythrus_13_pygerythrus_02	pygerythrus_13	0	0	0	0	0	0	0	0
FF_pygerythrus_13_pygerythrus_02	pygerythrus_02	0	0.894794	0.615801	0.384199	0.000111503	0.000111503	-187.733	-191.95
FF_pygerythrus_13_pygerythrus_07	FF	0	2.29877	0.951695	0.0483046	0.000244088	0.000244088	-9254.31	-9272.75
FF_pygerythrus_13_pygerythrus_07	pygerythrus_13	0	1.38353	0.740015	0.259985	0.000111196	0.000111196	-187.709	-192.016
FF_pygerythrus_13_pygerythrus_07	pygerythrus_07	0	0.846165	0.531206	0.468794	0.000117911	0.000117911	-170.904	-174.605
FF_pygerythrus_13_cynosuros_03	FF	0	0.536502	0.749028	0.250972	0.00018785	0.00018785	-1048.63	-1056.93
FF_pygerythrus_13_cynosuros_03	pygerythrus_13	0	2.76204	0.924531	0.0754689	0.000117342	0.000117342	-633.791	-640.345
FF_pygerythrus_13_cynosuros_03	cynosuros_03	0	1.25047	0.803309	0.196691	0.000103987	0.000103987	-205.027	-209.887
FF_pygerythrus_13_pygerythrus_03	FF	0	3.22396	0.963968	0.0360318	0.000217681	0.000217681	-4144.97	-4156.55
FF_pygerythrus_13_pygerythrus_03	pygerythrus_13	0	1.39245	0.843973	0.156027	0.000161792	0.000161792	-1253.97	-1263.18
FF_pygerythrus_13_pygerythrus_03	pygerythrus_03	0	2.01665	0.870089	0.129911	0.000104015	0.000104015	-172.971	-177.364
FF_pygerythrus_13_cynosuros_05	FF	0	1.99121	0.932719	0.067281	0.000185841	0.000185841	-2352.75	-2363.22
FF_pygerythrus_13_cynosuros_05	pygerythrus_13	0	2.86896	0.940549	0.0594506	0.000120909	0.000120909	-264.471	-269.863
FF_pygerythrus_13_cynosuros_05	cynosuros_05	0	1.99433	0.879178	0.120822	0.000105179	0.000105179	-188.677	-193.351
FF_pygerythrus_13_cynosuros_06	FF	0	1.48859	0.855583	0.144417	0.000131379	0.000131379	-766.773	-773.976
FF_pygerythrus_13_cynosuros_06	pygerythrus_13	0	1.85521	0.902638	0.0973619	0.000125827	0.000125827	-611.809	-618.823
FF_pygerythrus_13_cynosuros_06	cynosuros_06	0	1.21294	0.781777	0.218223	0.000107204	0.000107204	-188.285	-192.894
FF_pygerythrus_13_pygerythrus_04	FF	0	2.02071	0.942361	0.0576392	0.000204352	0.000204352	-6199.13	-6215.38
FF_pygerythrus_13_pygerythrus_04	pygerythrus_13	0	1.90158	0.793014	0.206986	0.0001696	0.0001696	-208.394	-212.459
FF_pygerythrus_13_pygerythrus_04	pygerythrus_04	0	0.880284	0.55976	0.44024	0.000113341	0.000113341	-187.483	-191.558
FF_pygerythrus_13_pygerythrus_09	FF	0	2.29816	0.948067	0.0519327	0.000142846	0.000142846	-1760.49	-1770.22
FF_pygerythrus_13_pygerythrus_09	pygerythrus_13	0	4.5601	0.960239	0.0397612	7.94656e-05	7.94656e-05	-296.002	-300.956
FF_pygerythrus_13_pygerythrus_09	pygerythrus_09	0	1.2412	0.782989	0.217011	0.000104763	0.000104763	-204.859	-209.694
FF_pygerythrus_13_hilgerti_01	FF	0	2.96668	0.924908	0.0750916	0.000164262	0.000164262	-499.694	-505.631
FF_pygerythrus_13_hilgerti_01	pygerythrus_13	0	0.737338	0.820418	0.179582	0.000155202	0.000155202	-1880.96	-1891.27
FF_pygerythrus_13_hilgerti_01	hilgerti_01	0	2.43611	0.880302	0.119698	8.49899e-05	8.49899e-05	-144.587	-148.516
FF_pygerythrus_13_hilgerti_04	FF	0	3.11681	0.952771	0.047229	0.000150011	0.000150011	-738.154	-745.389
FF_pygerythrus_13_hilgerti_04	pygerythrus_13	0	2.98899	0.963856	0.0361441	0.000167785	0.000167785	-2368.36	-2379.73
FF_pygerythrus_13_hilgerti_04	hilgerti_04	0	1.99544	0.861601	0.138399	0.00010512	0.00010512	-172.735	-177.131
FF_pygerythrus_13_hilgerti_03	FF	0	1.75402	0.898606	0.101394	0.000150042	0.000150042	-737.217	-745.37
FF_pygerythrus_13_hilgerti_03	pygerythrus_13	0	1.95055	0.934768	0.065232	0.000144074	0.000144074	-2307.16	-2317.18
FF_pygerythrus_13_hilgerti_03	hilgerti_03	0	2.04228	0.82263	0.17737	0.000102709	0.000102709	-189.115	-193.922
FF_pygerythrus_13_hilgerti_05	FF	0	2.28098	0.92036	0.0796399	0.000193956	0.000193956	-1088.65	-1097.7
FF_pygerythrus_13_hilgerti_05	pygerythrus_13	0	2.87079	0.966817	0.033183	0.000292393	0.000292393	-5277.28	-5290.04
FF_pygerythrus_13_hilgerti_05	hilgerti_05	0	1.97352	0.858518	0.141482	0.000106288	0.000106288	-156.509	-160.685
FF_pygerythrus_13_tantalus_02	FF	0	2.31833	0.787944	0.212056	4.31656e-05	4.31656e-05	-51.4837	-53.2042
FF_pygerythrus_13_tantalus_02	pygerythrus_13	0	1.91283	0.911614	0.0883865	0.000104145	0.000104145	-4958.36	-4977.81
FF_pygerythrus_13_tantalus_02	tantalus_02	0	1.2412	0.782989	0.217011	0.000104763	0.000104763	-204.859	-209.694
FF_pygerythrus_13_tantalus_03	FF	0	2.32555	0.787441	0.212559	4.3628e-05	4.3628e-05	-51.4259	-53.1403
FF_pygerythrus_13_tantalus_03	pygerythrus_13	0	2.95121	0.965568	0.034432	0.00011212	0.00011212	-5325.15	-5337.52
FF_pygerythrus_13_tantalus_03	tantalus_03	0	1.42034	0.737683	0.262317	9.11093e-05	9.11093e-05	-192.083	-196.798
FF_pygerythrus_13_tantalus_06	FF	0	0.991193	0.715595	0.284405	4.60987e-05	4.60987e-05	-67.8478	-70.4915
FF_pygerythrus_13_tantalus_06	pygerythrus_13	0	3.74044	0.976813	0.0231866	0.000207233	0.000207233	-7225.48	-7236.07
FF_pygerythrus_13_tantalus_06	tantalus_06	0	1.19023	0.785811	0.214189	8.38264e-05	8.38264e-05	-193.888	-198.797
FF_pygerythrus_13_tantalus_05	FF	0	1.77708	0.673198	0.326802	1.47125e-05	1.47125e-05	-38.8697	-39.8141
FF_pygerythrus_13_tantalus_05	pygerythrus_13	0	2.80909	0.959528	0.0404717	0.000116441	0.000116441	-5653.6	-5667.05
FF_pygerythrus_13_tantalus_05	tantalus_05	0	2.05537	0.857315	0.142685	0.000102055	0.000102055	-189.38	-194.075
FF_pygerythrus_13_tantalus_01	FF	0	2.38706	0.782931	0.217069	4.80063e-05	4.80063e-05	-50.9066	-52.5665
FF_pygerythrus_13_tantalus_01	pygerythrus_13	0	2.87555	0.957928	0.0420719	0.000113361	0.000113361	-5285.53	-5297.93
FF_pygerythrus_13_tantalus_01	tantalus_01	0	0.884649	0.675591	0.324409	8.53137e-05	8.53137e-05	-193.875	-198.375
FF_pygerythrus_13_tantalus_04	FF	0	2.66706	0.760616	0.239384	8.83786e-05	8.83786e-05	-47.5474	-48.9047
FF_pygerythrus_13_tantalus_04	pygerythrus_13	0	2.8227	0.95486	0.0451404	0.000115119	0.000115119	-5000.7	-5013.52
FF_pygerythrus_13_tantalus_04	tantalus_04	0	1.48189	0.819655	0.180345	8.73249e-05	8.73249e-05	-209.506	-214.428
FF_cynosuros_04_pygerythrus_05	FF	0	1.48947	0.828319	0.171681	0.000178259	0.000178259	-2423.59	-2437.25
FF_cynosuros_04_pygerythrus_05	cynosuros_04	0	2.14526	0.90709	0.0929105	8.2661e-05	8.2661e-05	-227.155	-232.582
FF_cynosuros_04_pygerythrus_05	pygerythrus_05	0	3.21351	0.954509	0.0454913	0.000123459	0.000123459	-422.413	-428.683
FF_cynosuros_04_pygerythrus_06	FF	0	3.09147	0.953619	0.0463813	0.000125335	0.000125335	-1919.25	-1927.46
FF_cynosuros_04_pygerythrus_06	cynosuros_04	0	4.07872	0.901658	0.0983419	3.23422e-05	3.23422e-05	-144.479	-147.347
FF_cynosuros_04_pygerythrus_06	pygerythrus_06	0	3.21351	0.954509	0.0454913	0.000123459	0.000123459	-422.413	-428.683
FF_cynosuros_04_pygerythrus_11	FF	0	2.74069	0.950968	0.0490323	0.000119133	0.000119133	-2187.9	-2196.74
FF_cynosuros_04_pygerythrus_11	cynosuros_04	0	2.80383	0.915469	0.0845306	0.000119856	0.000119856	-217.425	-222.179
FF_cynosuros_04_pygerythrus_11	pygerythrus_11	0	3.21351	0.954509	0.0454913	0.000123459	0.000123459	-422.413	-428.683
FF_cynosuros_04_pygerythrus_14	FF	0	1.71757	0.927429	0.0725707	0.000142115	0.000142115	-1524.62	-1535.75
FF_cynosuros_04_pygerythrus_14	cynosuros_04	0	1.47967	0.722942	0.277058	9.5078e-05	9.5078e-05	-142.882	-146.497
FF_cynosuros_04_pygerythrus_14	pygerythrus_14	0	3.21351	0.954509	0.0454913	0.000123459	0.000123459	-422.413	-428.683
FF_cynosuros_04_pygerthrus_01	FF	0	2.4975	0.958545	0.041455	0.000134582	0.000134582	-1679.35	-1688.78
FF_cynosuros_04_pygerthrus_01	cynosuros_04	0	4.01542	0.861827	0.138173	5.81349e-05	5.81349e-05	-101.312	-103.241
FF_cynosuros_04_pygerthrus_01	pygerthrus_01	0	3.21351	0.954509	0.0454913	0.000123459	0.000123459	-422.413	-428.683
FF_cynosuros_04_pygerythrus_08	FF	0	1.57457	0.897644	0.102356	0.000144753	0.000144753	-2477.47	-2488.2
FF_cynosuros_04_pygerythrus_08	cynosuros_04	0	0.630154	0.809383	0.190617	0.000106736	0.000106736	-252.303	-257.872
FF_cynosuros_04_pygerythrus_08	pygerythrus_08	0	3.21351	0.954509	0.0454913	0.000123459	0.000123459	-422.413	-428.683
FF_cynosuros_04_pygerythrus_10	FF	0	2.1518	0.932072	0.0679277	0.000165177	0.000165177	-2372.72	-2384.59
FF_cynosuros_04_pygerythrus_10	cynosuros_04	0	1.91814	0.885323	0.114677	0.0001468	0.0001468	-257.806	-263.266
FF_cynosuros_04_pygerythrus_10	pygerythrus_10	0	3.11648	0.952069	0.0479309	0.000127303	0.000127303	-404.85	-411.127
FF_cynosuros_04_pygerythrus_02	FF	0	1.11275	0.90667	0.0933304	0.000120576	0.000120576	-1237.8	-1247.27
FF_cynosuros_04_pygerythrus_02	cynosuros_04	0	1.58926	0.658246	0.341754	5.81336e-05	5.81336e-05	-33.2794	-34.3179
FF_cynosuros_04_pygerythrus_02	pygerythrus_02	0	3.21351	0.954509	0.0454913	0.000123459	0.000123459	-422.413	-428.683
FF_cynosuros_04_pygerythrus_07	FF	0	1.50465	0.923193	0.0768071	0.000173047	0.000173047	-2022.88	-2033.19
FF_cynosuros_04_pygerythrus_07	cynosuros_04	0	1.53926	0.830253	0.169747	9.99464e-05	9.99464e-05	-222.399	-227.265
FF_cynosuros_04_pygerythrus_07	pygerythrus_07	0	3.21351	0.954509	0.0454913	0.000123459	0.000123459	-422.413	-428.683
FF_cynosuros_04_cynosuros_03	FF	0	1.71373	0.870003	0.129997	0.000171475	0.000171475	-5911.05	-5931.45
FF_cynosuros_04_cynosuros_03	cynosuros_04	0	2.40394	0.910187	0.089813	0.000112335	0.000112335	-605.086	-611.508
FF_cynosuros_04_cynosuros_03	cynosuros_03	0	0.602059	0.716044	0.283956	0.000126016	0.000126016	-357.954	-363.903
FF_cynosuros_04_pygerythrus_03	FF	0	2.13338	0.933351	0.0666491	0.000232533	0.000232533	-7153.21	-7168.76
FF_cynosuros_04_pygerythrus_03	cynosuros_04	0	1.79795	0.898052	0.101948	0.000163539	0.000163539	-1113.21	-1122.6
FF_cynosuros_04_pygerythrus_03	pygerythrus_03	0	0.764178	0.769948	0.230052	9.9282e-05	9.9282e-05	-287.351	-292.941
FF_cynosuros_04_cynosuros_05	FF	0	0.962661	0.602132	0.397868	0.000404868	0.000404868	-26691.7	-26572.6
FF_cynosuros_04_cynosuros_05	cynosuros_04	0	1.48812	0.801066	0.198934	0.000159546	0.000159546	-87.8767	-91.1264
FF_cynosuros_04_cynosuros_05	cynosuros_05	0	2.7868	0.933948	0.0660519	0.000142363	0.000142363	-227.905	-233.006
FF_cynosuros_04_cynosuros_06	FF	0	2.24124	0.951787	0.0482132	0.000170999	0.000170999	-5966.22	-5979.64
FF_cynosuros_04_cynosuros_06	cynosuros_04	0	1.90533	0.919031	0.0809686	0.000122518	0.000122518	-565.995	-572.939
FF_cynosuros_04_cynosuros_06	cynosuros_06	0	0.65942	0.74741	0.25259	0.000115054	0.000115054	-378.081	-384.187
FF_cynosuros_04_pygerythrus_04	FF	0	1.60305	0.893095	0.106905	0.000157882	0.000157882	-2863.96	-2879.14
FF_cynosuros_04_pygerythrus_04	cynosuros_04	0	1.75578	0.735255	0.264745	0.000183684	0.000183684	-176.465	-179.97
FF_cynosuros_04_pygerythrus_04	pygerythrus_04	0	3.01187	0.949777	0.0502231	0.000131724	0.000131724	-371.58	-377.692
FF_cynosuros_04_pygerythrus_09	FF	0	2.44475	0.952213	0.0477867	0.000177522	0.000177522	-3600.69	-3614.19
FF_cynosuros_04_pygerythrus_09	cynosuros_04	0	4.3545	0.957541	0.0424586	8.32176e-05	8.32176e-05	-277.544	-282.565
FF_cynosuros_04_pygerythrus_09	pygerythrus_09	0	0.594564	0.761334	0.238666	0.000127605	0.000127605	-404.691	-411.004
FF_cynosuros_04_hilgerti_01	FF	0	3.57018	0.936269	0.0637305	0.000131172	0.000131172	-1652.96	-1662.54
FF_cynosuros_04_hilgerti_01	cynosuros_04	0	1.48302	0.894925	0.105075	0.000153207	0.000153207	-1897.26	-1909.98
FF_cynosuros_04_hilgerti_01	hilgerti_01	0	0.602065	0.705424	0.294576	0.000126015	0.000126015	-326.34	-332.078
FF_cynosuros_04_hilgerti_04	FF	0	2.46332	0.9411	0.0588997	0.000123449	0.000123449	-1378.06	-1387.48
FF_cynosuros_04_hilgerti_04	cynosuros_04	0	3.04826	0.970285	0.0297152	0.000164523	0.000164523	-2374.69	-2385.82
FF_cynosuros_04_hilgerti_04	hilgerti_04	0	3.02601	0.929341	0.0706594	0.000131109	0.000131109	-309.182	-314.584
FF_cynosuros_04_hilgerti_03	FF	0	2.24953	0.93113	0.0688704	0.000155659	0.000155659	-1384.08	-1393.71
FF_cynosuros_04_hilgerti_03	cynosuros_04	0	1.95852	0.936448	0.0635519	0.000143785	0.000143785	-2260.71	-2270.71
FF_cynosuros_04_hilgerti_03	hilgerti_03	0	0.607402	0.831543	0.168457	0.000124081	0.000124081	-342.336	-348.67
FF_cynosuros_04_hilgerti_05	FF	0	2.4904	0.93743	0.0625697	0.000165735	0.000165735	-1881.3	-1890.65
FF_cynosuros_04_hilgerti_05	cynosuros_04	0	2.88342	0.967557	0.0324426	0.000291111	0.000291111	-5223.71	-5236.18
FF_cynosuros_04_hilgerti_05	hilgerti_05	0	0.75665	0.756404	0.243596	9.96063e-05	9.96063e-05	-222.278	-227.361
FF_cynosuros_04_tantalus_02	FF	0	1.59439	0.759571	0.240429	3.60396e-05	3.60396e-05	-87.8898	-90.6995
FF_cynosuros_04_tantalus_02	cynosuros_04	0	1.51109	0.906049	0.0939506	0.000103891	0.000103891	-4962.27	-4979.3
FF_cynosuros_04_tantalus_02	tantalus_02	0	3.16811	0.953185	0.0468151	0.000125228	0.000125228	-405.793	-411.981
FF_cynosuros_04_tantalus_03	FF	0	1.0206	0.660009	0.339991	3.6007e-05	3.6007e-05	-105.941	-108.99
FF_cynosuros_04_tantalus_03	cynosuros_04	0	2.95383	0.965655	0.0343446	0.00011202	0.00011202	-5358.14	-5370.49
FF_cynosuros_04_tantalus_03	tantalus_03	0	3.16811	0.953185	0.0468151	0.000125228	0.000125228	-405.793	-411.981
FF_cynosuros_04_tantalus_06	FF	0	2.82271	0.827584	0.172416	0.000186393	0.000186393	-116.497	-119.323
FF_cynosuros_04_tantalus_06	cynosuros_04	0	3.88262	0.976988	0.0230122	0.000207396	0.000207396	-7225.2	-7235.31
FF_cynosuros_04_tantalus_06	tantalus_06	0	3.24551	0.949561	0.0504391	0.000122242	0.000122242	-391.258	-397.257
FF_cynosuros_04_tantalus_05	FF	0	0.829796	0.758678	0.241322	6.92475e-05	6.92475e-05	-131.17	-135.166
FF_cynosuros_04_tantalus_05	cynosuros_04	0	2.85039	0.961755	0.0382454	0.000116281	0.000116281	-5671	-5684.14
FF_cynosuros_04_tantalus_05	tantalus_05	0	3.16811	0.953185	0.0468151	0.000125228	0.000125228	-405.793	-411.981
FF_cynosuros_04_tantalus_01	FF	0	1.59663	0.733388	0.266612	3.59892e-05	3.59892e-05	-70.203	-72.472
FF_cynosuros_04_tantalus_01	cynosuros_04	0	2.87235	0.960636	0.0393641	0.000113698	0.000113698	-5316.13	-5328.3
FF_cynosuros_04_tantalus_01	tantalus_01	0	3.21351	0.954509	0.0454913	0.000123459	0.000123459	-422.413	-428.683
FF_cynosuros_04_tantalus_04	FF	0	1.81409	0.826894	0.173106	0.000120617	0.000120617	-106.823	-110.375
FF_cynosuros_04_tantalus_04	cynosuros_04	0	2.82906	0.9555	0.0444999	0.00011486	0.00011486	-5034.39	-5047.2
FF_cynosuros_04_tantalus_04	tantalus_04	0	3.16811	0.953185	0.0468151	0.000125228	0.000125228	-405.793	-411.981
FF_pygerythrus_05_pygerythrus_06	FF	0	3.00898	0.970333	0.0296665	0.000210261	0.000210261	-8044.82	-8058.24
FF_pygerythrus_05_pygerythrus_06	pygerythrus_05	0	3.42961	0.846317	0.153683	3.84635e-05	3.84635e-05	-87.9305	-90.0486
FF_pygerythrus_05_pygerythrus_06	pygerythrus_06	0	1.19306	0.7698	0.2302	9.91667e-05	9.91667e-05	-173.88	-178.414
FF_pygerythrus_05_pygerythrus_11	FF	0	2.6391	0.966714	0.0332863	0.000216461	0.000216461	-8042.19	-8056.61
FF_pygerythrus_05_pygerythrus_11	pygerythrus_05	0	2.38488	0.903471	0.0965294	0.000140911	0.000140911	-166.228	-170.684
FF_pygerythrus_05_pygerythrus_11	pygerythrus_11	0	1.55191	0.864277	0.135723	9.35717e-05	9.35717e-05	-175.019	-179.691
FF_pygerythrus_05_pygerythrus_14	FF	0	2.50758	0.956797	0.0432028	0.000217023	0.000217023	-7742.13	-7756.41
FF_pygerythrus_05_pygerythrus_14	pygerythrus_05	0	1.12581	0.467794	0.532206	0.000115169	0.000115169	-108.692	-111.022
FF_pygerythrus_05_pygerythrus_14	pygerythrus_14	0	0.743249	0.672314	0.327686	9.23115e-05	9.23115e-05	-191.906	-196.483
FF_pygerythrus_05_pygerthrus_01	FF	0	2.5219	0.952283	0.0477169	0.000190014	0.000190014	-7605.18	-7622.74
FF_pygerythrus_05_pygerthrus_01	pygerythrus_05	0	2.47994	0.776365	0.223635	9.41297e-05	9.41297e-05	-46.9552	-48.5264
FF_pygerythrus_05_pygerthrus_01	pygerthrus_01	0	1.19306	0.7698	0.2302	9.91667e-05	9.91667e-05	-173.88	-178.414
FF_pygerythrus_05_pygerythrus_08	FF	0	2.1201	0.942947	0.0570533	0.000195597	0.000195597	-6178.07	-6191.41
FF_pygerythrus_05_pygerythrus_08	pygerythrus_05	0	0.726456	0.761515	0.238485	0.000123861	0.000123861	-200.294	-205.34
FF_pygerythrus_05_pygerythrus_08	pygerythrus_08	0	2.00811	0.907158	0.0928424	8.83065e-05	8.83065e-05	-192.535	-197.548
FF_pygerythrus_05_pygerythrus_10	FF	0	2.46858	0.955197	0.0448027	0.00017976	0.00017976	-5500.52	-5513.8
FF_pygerythrus_05_pygerythrus_10	pygerythrus_05	0	0.726515	0.696617	0.303383	0.000135263	0.000135263	-229.541	-234.541
FF_pygerythrus_05_pygerythrus_10	pygerythrus_10	0	1.16188	0.760408	0.239592	6.06428e-05	6.06428e-05	-184.827	-189.233
FF_pygerythrus_05_pygerythrus_02	FF	0	2.97275	0.960303	0.0396971	0.000194545	0.000194545	-7039.54	-7055.83
FF_pygerythrus_05_pygerythrus_02	pygerythrus_05	0	1.58926	0.658246	0.341754	5.81336e-05	5.81336e-05	-33.2794	-34.3179
FF_pygerythrus_05_pygerythrus_02	pygerythrus_02	0	2.14526	0.90709	0.0929105	8.2661e-05	8.2661e-05	-227.155	-232.582
FF_pygerythrus_05_pygerythrus_07	FF	0	2.38541	0.94931	0.0506897	0.000236829	0.000236829	-9043.96	-9061.22
FF_pygerythrus_05_pygerythrus_07	pygerythrus_05	0	1.34167	0.708875	0.291125	0.000114666	0.000114666	-171.254	-175.219
FF_pygerythrus_05_pygerythrus_07	pygerythrus_07	0	1.56708	0.869885	0.130115	9.26659e-05	9.26659e-05	-175.246	-179.905
FF_pygerythrus_05_cynosuros_03	FF	0	1.49594	0.871117	0.128883	0.000192931	0.000192931	-1225.26	-1234.31
FF_pygerythrus_05_cynosuros_03	pygerythrus_05	0	2.82502	0.924145	0.0758548	0.000114726	0.000114726	-651.778	-658.27
FF_pygerythrus_05_cynosuros_03	cynosuros_03	0	2.14526	0.90709	0.0929105	8.2661e-05	8.2661e-05	-227.155	-232.582
FF_pygerythrus_05_pygerythrus_03	FF	0	3.1166	0.96746	0.0325405	0.00019015	0.00019015	-3994.95	-4005.3
FF_pygerythrus_05_pygerythrus_03	pygerythrus_05	0	1.17542	0.82456	0.17544	0.000163134	0.000163134	-1222.68	-1230.97
FF_pygerythrus_05_pygerythrus_03	pygerythrus_03	0	1.47223	0.781504	0.218496	8.03626e-05	8.03626e-05	-145.572	-149.524
FF_pygerythrus_05_cynosuros_05	FF	0	1.01081	0.771117	0.228883	0.000156728	0.000156728	-2346.28	-2354.32
FF_pygerythrus_05_cynosuros_05	pygerythrus_05	0	2.77614	0.942846	0.0571537	0.000124952	0.000124952	-263.239	-268.745
FF_pygerythrus_05_cynosuros_05	cynosuros_05	0	1.67625	0.853847	0.146153	8.6631e-05	8.6631e-05	-209.415	-214.635
FF_pygerythrus_05_cynosuros_06	FF	0	1.8784	0.859758	0.140242	0.000138061	0.000138061	-793.617	-800.625
FF_pygerythrus_05_cynosuros_06	pygerythrus_05	0	1.87396	0.908298	0.0917024	0.000124568	0.000124568	-628.448	-635.564
FF_pygerythrus_05_cynosuros_06	cynosuros_06	0	2.14526	0.90709	0.0929105	8.2661e-05	8.2661e-05	-227.155	-232.582
FF_pygerythrus_05_pygerythrus_04	FF	0	3.24205	0.971444	0.028556	0.000209067	0.000209067	-7063.99	-7078.11
FF_pygerythrus_05_pygerythrus_04	pygerythrus_05	0	1.79498	0.785925	0.214075	0.000163182	0.000163182	-209.47	-213.539
FF_pygerythrus_05_pygerythrus_04	pygerythrus_04	0	1.63533	0.898241	0.101759	8.87985e-05	8.87985e-05	-192.518	-197.414
FF_pygerythrus_05_pygerythrus_09	FF	0	0.677186	0.855233	0.144767	0.000135664	0.000135664	-1771.37	-1781.88
FF_pygerythrus_05_pygerythrus_09	pygerythrus_05	0	4.5601	0.960239	0.0397612	7.94656e-05	7.94656e-05	-296.002	-300.956
FF_pygerythrus_05_pygerythrus_09	pygerythrus_09	0	2.14526	0.90709	0.0929105	8.2661e-05	8.2661e-05	-227.155	-232.582
FF_pygerythrus_05_hilgerti_01	FF	0	4.55863	0.964526	0.0354743	0.000154805	0.000154805	-627.672	-633.701
FF_pygerythrus_05_hilgerti_01	pygerythrus_05	0	1.01198	0.818286	0.181714	0.00015833	0.00015833	-1859	-1870.9
FF_pygerythrus_05_hilgerti_01	hilgerti_01	0	1.26983	0.859475	0.140525	8.7065e-05	8.7065e-05	-143.786	-148.082
FF_pygerythrus_05_hilgerti_04	FF	0	0.692999	0.770062	0.229938	0.00013927	0.00013927	-619.233	-626.639
FF_pygerythrus_05_hilgerti_04	pygerythrus_05	0	3.01476	0.973913	0.026087	0.000166421	0.000166421	-2371.52	-2382.26
FF_pygerythrus_05_hilgerti_04	hilgerti_04	0	1.14228	0.79739	0.20261	6.16832e-05	6.16832e-05	-201.381	-206.159
FF_pygerythrus_05_hilgerti_03	FF	0	2.18259	0.892657	0.107343	0.000126945	0.000126945	-834.444	-841.036
FF_pygerythrus_05_hilgerti_03	pygerythrus_05	0	1.92739	0.935033	0.0649669	0.000145805	0.000145805	-2256.69	-2266.66
FF_pygerythrus_05_hilgerti_03	hilgerti_03	0	1.43652	0.910914	0.0890858	7.69624e-05	7.69624e-05	-179.218	-183.99
FF_pygerythrus_05_hilgerti_05	FF	0	2.09681	0.920014	0.0799857	0.000173598	0.000173598	-632.55	-639.599
FF_pygerythrus_05_hilgerti_05	pygerythrus_05	0	2.80558	0.965656	0.0343441	0.000294492	0.000294492	-5229.33	-5241.96
FF_pygerythrus_05_hilgerti_05	hilgerti_05	0	2.11775	0.844855	0.155145	8.37348e-05	8.37348e-05	-144.887	-148.784
FF_pygerythrus_05_tantalus_02	FF	0	1.89514	0.666344	0.333656	3.12771e-05	3.12771e-05	-35.9484	-36.7974
FF_pygerythrus_05_tantalus_02	pygerythrus_05	0	1.87724	0.91287	0.0871303	0.000103924	0.000103924	-4911	-4930.09
FF_pygerythrus_05_tantalus_02	tantalus_02	0	2.23998	0.848458	0.151542	6.48288e-05	6.48288e-05	-199.909	-204.965
FF_pygerythrus_05_tantalus_03	FF	0	1.26548	0.615179	0.384821	4.68396e-05	4.68396e-05	-68.1257	-70.364
FF_pygerythrus_05_tantalus_03	pygerythrus_05	0	2.95316	0.965674	0.0343262	0.000112046	0.000112046	-5325.58	-5337.96
FF_pygerythrus_05_tantalus_03	tantalus_03	0	0.978378	0.705408	0.294592	7.20168e-05	7.20168e-05	-197.908	-202.442
FF_pygerythrus_05_tantalus_06	FF	0	0.825663	0.00067302	0.999327	5.53406e-05	5.53406e-05	-52.489	-51.7134
FF_pygerythrus_05_tantalus_06	pygerythrus_05	0	3.87521	0.977221	0.022779	0.000207793	0.000207793	-7223.25	-7233.46
FF_pygerythrus_05_tantalus_06	tantalus_06	0	1.43479	0.757366	0.242634	8.24594e-05	8.24594e-05	-210.836	-215.918
FF_pygerythrus_05_tantalus_05	FF	0	2.27358	0.788493	0.211507	8.61134e-05	8.61134e-05	-47.3106	-49.0605
FF_pygerythrus_05_tantalus_05	pygerythrus_05	0	2.84921	0.961677	0.0383234	0.000116329	0.000116329	-5638.38	-5651.62
FF_pygerythrus_05_tantalus_05	tantalus_05	0	0.978378	0.705408	0.294592	7.20168e-05	7.20168e-05	-197.908	-202.442
FF_pygerythrus_05_tantalus_01	FF	0	2.06491	0.789522	0.210478	6.6896e-05	6.6896e-05	-48.7077	-50.5756
FF_pygerythrus_05_tantalus_01	pygerythrus_05	0	2.87982	0.961165	0.0388355	0.000113581	0.000113581	-5268.38	-5280.49
FF_pygerythrus_05_tantalus_01	tantalus_01	0	2.23998	0.848458	0.151542	6.48288e-05	6.48288e-05	-199.909	-204.965
FF_pygerythrus_05_tantalus_04	FF	0	2.27358	0.788493	0.211507	8.61134e-05	8.61134e-05	-47.3106	-49.0605
FF_pygerythrus_05_tantalus_04	pygerythrus_05	0	2.83689	0.956095	0.043905	0.000114905	0.000114905	-5001.84	-5014.67
FF_pygerythrus_05_tantalus_04	tantalus_04	0	0.978378	0.705408	0.294592	7.20168e-05	7.20168e-05	-197.908	-202.442
FF_pygerythrus_06_pygerythrus_11	FF	0	2.35039	0.933923	0.0660766	0.000289683	0.000289683	-16843	-16873.5
FF_pygerythrus_06_pygerythrus_11	pygerythrus_06	0	2.45712	0.918354	0.081646	0.000136769	0.000136769	-182.364	-187.048
FF_pygerythrus_06_pygerythrus_11	pygerythrus_11	0	3.56567	0.875687	0.124313	3.69959e-05	3.69959e-05	-106.09	-108.665
FF_pygerythrus_06_pygerythrus_14	FF	0	2.12395	0.948814	0.0511856	0.000156543	0.000156543	-5909.72	-5924.36
FF_pygerythrus_06_pygerythrus_14	pygerythrus_06	0	1.12581	0.467794	0.532206	0.000115169	0.000115169	-108.692	-111.022
FF_pygerythrus_06_pygerythrus_14	pygerythrus_14	0	3.78301	0.867288	0.132712	3.48704e-05	3.48704e-05	-107.107	-109.375
FF_pygerythrus_06_pygerthrus_01	FF	0	1.69452	0.886502	0.113498	0.000282238	0.000282238	-16545.1	-16576.4
FF_pygerythrus_06_pygerthrus_01	pygerythrus_06	0	1.70715	0.673083	0.326917	0.00013674	0.00013674	-29.9076	-30.8966
FF_pygerythrus_06_pygerthrus_01	pygerthrus_01	0	2.87697	0.825552	0.174448	4.5852e-05	4.5852e-05	-68.4806	-70.5344
FF_pygerythrus_06_pygerythrus_08	FF	0	4.07403	0.975251	0.0247495	0.000210727	0.000210727	-6105.72	-6115.24
FF_pygerythrus_06_pygerythrus_08	pygerythrus_06	0	0.5982	0.745276	0.254724	0.000112437	0.000112437	-234.814	-240.085
FF_pygerythrus_06_pygerythrus_08	pygerythrus_08	0	3.88759	0.888579	0.111421	3.39323e-05	3.39323e-05	-125.462	-128.13
FF_pygerythrus_06_pygerythrus_10	FF	0	1.94466	0.929193	0.0708066	0.000154286	0.000154286	-4756.96	-4769.17
FF_pygerythrus_06_pygerythrus_10	pygerythrus_06	0	2.012	0.904543	0.0954567	0.000139952	0.000139952	-275.033	-280.581
FF_pygerythrus_06_pygerythrus_10	pygerythrus_10	0	4.07872	0.901658	0.0983419	3.23422e-05	3.23422e-05	-144.479	-147.347
FF_pygerythrus_06_pygerythrus_02	FF	0	2.86358	0.958787	0.0412132	0.000149751	0.000149751	-4649.52	-4662.61
FF_pygerythrus_06_pygerythrus_02	pygerythrus_06	0	1.58926	0.658246	0.341754	5.81336e-05	5.81336e-05	-33.2794	-34.3179
FF_pygerythrus_06_pygerythrus_02	pygerythrus_02	0	4.07872	0.901658	0.0983419	3.23422e-05	3.23422e-05	-144.479	-147.347
FF_pygerythrus_06_pygerythrus_07	FF	0	2.40809	0.949505	0.0504951	0.000182914	0.000182914	-7096.6	-7113.53
FF_pygerythrus_06_pygerythrus_07	pygerythrus_06	0	1.45882	0.793847	0.206153	0.000105457	0.000105457	-204.906	-209.522
FF_pygerythrus_06_pygerythrus_07	pygerythrus_07	0	4.00724	0.885148	0.114852	3.29191e-05	3.29191e-05	-126.061	-128.554
FF_pygerythrus_06_cynosuros_03	FF	0	4.16152	0.955978	0.0440218	0.000181728	0.000181728	-948.553	-955.094
FF_pygerythrus_06_cynosuros_03	pygerythrus_06	0	2.82502	0.924145	0.0758548	0.000114726	0.000114726	-651.778	-658.27
FF_pygerythrus_06_cynosuros_03	cynosuros_03	0	4.07872	0.901658	0.0983419	3.23422e-05	3.23422e-05	-144.479	-147.347
FF_pygerythrus_06_pygerythrus_03	FF	0	2.24169	0.947633	0.0523672	0.000169831	0.000169831	-3485.55	-3496.97
FF_pygerythrus_06_pygerythrus_03	pygerythrus_06	0	1.18197	0.834445	0.165555	0.000162364	0.000162364	-1269.68	-1278.04
FF_pygerythrus_06_pygerythrus_03	pygerythrus_03	0	3.6895	0.895623	0.104377	3.57542e-05	3.57542e-05	-124.456	-127.398
FF_pygerythrus_06_cynosuros_05	FF	0	2.97761	0.96955	0.0304496	0.000152974	0.000152974	-1854.21	-1863.67
FF_pygerythrus_06_cynosuros_05	pygerythrus_06	0	2.8971	0.947575	0.0524254	0.000119735	0.000119735	-280.639	-286.198
FF_pygerythrus_06_cynosuros_05	cynosuros_05	0	4.07872	0.901658	0.0983419	3.23422e-05	3.23422e-05	-144.479	-147.347
FF_pygerythrus_06_cynosuros_06	FF	0	1.26605	0.842708	0.157292	0.000141432	0.000141432	-681.247	-688.221
FF_pygerythrus_06_cynosuros_06	pygerythrus_06	0	1.87396	0.908298	0.0917024	0.000124568	0.000124568	-628.448	-635.564
FF_pygerythrus_06_cynosuros_06	cynosuros_06	0	4.07872	0.901658	0.0983419	3.23422e-05	3.23422e-05	-144.479	-147.347
FF_pygerythrus_06_pygerythrus_04	FF	0	2.68272	0.975633	0.0243668	0.000184256	0.000184256	-5512.53	-5526.31
FF_pygerythrus_06_pygerythrus_04	pygerythrus_06	0	1.91724	0.790494	0.209506	0.000168215	0.000168215	-208.679	-212.688
FF_pygerythrus_06_pygerythrus_04	pygerythrus_04	0	3.88759	0.888579	0.111421	3.39323e-05	3.39323e-05	-125.462	-128.13
FF_pygerythrus_06_pygerythrus_09	FF	0	1.93661	0.930707	0.0692927	0.000129763	0.000129763	-1036.12	-1045.18
FF_pygerythrus_06_pygerythrus_09	pygerythrus_06	0	4.5601	0.960239	0.0397612	7.94656e-05	7.94656e-05	-296.002	-300.956
FF_pygerythrus_06_pygerythrus_09	pygerythrus_09	0	4.07872	0.901658	0.0983419	3.23422e-05	3.23422e-05	-144.479	-147.347
FF_pygerythrus_06_hilgerti_01	FF	0	1.38546	0.859293	0.140707	0.00015719	0.00015719	-378.587	-384.684
FF_pygerythrus_06_hilgerti_01	pygerythrus_06	0	1.13371	0.851235	0.148765	0.000157114	0.000157114	-1907.11	-1919.3
FF_pygerythrus_06_hilgerti_01	hilgerti_01	0	3.78301	0.867288	0.132712	3.48704e-05	3.48704e-05	-107.107	-109.375
FF_pygerythrus_06_hilgerti_04	FF	0	8.90935	0.96899	0.0310096	0.000158439	0.000158439	-493.163	-492.543
FF_pygerythrus_06_hilgerti_04	pygerythrus_06	0	2.98498	0.966235	0.0337653	0.000168011	0.000168011	-2383.36	-2394.69
FF_pygerythrus_06_hilgerti_04	hilgerti_04	0	0.231181	0.535808	0.464192	3.65897e-05	3.65897e-05	-124.003	-127.075
FF_pygerythrus_06_hilgerti_03	FF	0	4.6658	0.937965	0.0620347	0.000162868	0.000162868	-595.334	-598.697
FF_pygerythrus_06_hilgerti_03	pygerythrus_06	0	1.92932	0.935834	0.0641658	0.00014566	0.00014566	-2288.18	-2298.27
FF_pygerythrus_06_hilgerti_03	hilgerti_03	0	4.22971	0.880387	0.119613	3.11877e-05	3.11877e-05	-127.152	-129.311
FF_pygerythrus_06_hilgerti_05	FF	0	2.21574	0.952232	0.0477677	0.000133737	0.000133737	-527.799	-535.009
FF_pygerythrus_06_hilgerti_05	pygerythrus_06	0	2.81073	0.965525	0.0344746	0.000293953	0.000293953	-5259.21	-5271.83
FF_pygerythrus_06_hilgerti_05	hilgerti_05	0	4.24621	0.822528	0.177472	4.89307e-05	4.89307e-05	-86.7885	-87.6416
FF_pygerythrus_06_tantalus_02	FF	0	0	0	0	0	0	0	0
FF_pygerythrus_06_tantalus_02	pygerythrus_06	0	1.55868	0.903036	0.096964	0.00010439	0.00010439	-4942.3	-4960.05
FF_pygerythrus_06_tantalus_02	tantalus_02	0	3.45527	0.880416	0.119584	3.81779e-05	3.81779e-05	-105.57	-108.287
FF_pygerythrus_06_tantalus_03	FF	0	0	0	0	0	0	0	0
FF_pygerythrus_06_tantalus_03	pygerythrus_06	0	2.94116	0.967237	0.0327629	0.000112503	0.000112503	-5339.18	-5351.45
FF_pygerythrus_06_tantalus_03	tantalus_03	0	3.45527	0.880416	0.119584	3.81779e-05	3.81779e-05	-105.57	-108.287
FF_pygerythrus_06_tantalus_06	FF	0	1.90342	0.665657	0.334343	0.000473123	0.000473123	-25.09	-25.9315
FF_pygerythrus_06_tantalus_06	pygerythrus_06	0	3.87307	0.977379	0.0226211	0.000207907	0.000207907	-7237.6	-7247.88
FF_pygerythrus_06_tantalus_06	tantalus_06	0	3.32936	0.884842	0.115158	6.24054e-05	6.24054e-05	-116.44	-119.6
FF_pygerythrus_06_tantalus_05	FF	0	1.97329	0.659215	0.340785	0.000122778	0.000122778	-30.5533	-31.3274
FF_pygerythrus_06_tantalus_05	pygerythrus_06	0	2.82942	0.960881	0.0391187	0.000116747	0.000116747	-5651.93	-5665.21
FF_pygerythrus_06_tantalus_05	tantalus_05	0	3.45527	0.880416	0.119584	3.81779e-05	3.81779e-05	-105.57	-108.287
FF_pygerythrus_06_tantalus_01	FF	0	1.9175	0.664447	0.335553	3.97534e-05	3.97534e-05	-35.0096	-35.8381
FF_pygerythrus_06_tantalus_01	pygerythrus_06	0	2.86591	0.960576	0.0394244	0.000113954	0.000113954	-5298.47	-5310.66
FF_pygerythrus_06_tantalus_01	tantalus_01	0	3.45527	0.880416	0.119584	3.81779e-05	3.81779e-05	-105.57	-108.287
FF_pygerythrus_06_tantalus_04	FF	0	1.92834	0.663482	0.336518	4.57666e-05	4.57666e-05	-34.4564	-35.2747
FF_pygerythrus_06_tantalus_04	pygerythrus_06	0	2.81627	0.954753	0.0452469	0.000115381	0.000115381	-5015.32	-5028.23
FF_pygerythrus_06_tantalus_04	tantalus_04	0	3.45527	0.880416	0.119584	3.81779e-05	3.81779e-05	-105.57	-108.287
FF_pygerythrus_11_pygerythrus_14	FF	0	1.79275	0.901501	0.0984986	0.000161426	0.000161426	-5851.9	-5869.97
FF_pygerythrus_11_pygerythrus_14	pygerythrus_11	0	1.25366	0.618489	0.381511	0.000103425	0.000103425	-125.664	-128.747
FF_pygerythrus_11_pygerythrus_14	pygerythrus_14	0	2.64823	0.9151	0.0848999	0.000126899	0.000126899	-199.998	-204.71
FF_pygerythrus_11_pygerthrus_01	FF	0	1.88311	0.909575	0.0904247	0.000300698	0.000300698	-17424.9	-17453.6
FF_pygerythrus_11_pygerthrus_01	pygerythrus_11	0	3.32931	0.803001	0.196999	7.01154e-05	7.01154e-05	-65.6538	-67.1366
FF_pygerythrus_11_pygerthrus_01	pygerthrus_01	0	2.50533	0.911875	0.0881251	0.000134137	0.000134137	-182.899	-187.515
FF_pygerythrus_11_pygerythrus_08	FF	0	2.29445	0.930773	0.0692267	0.000188285	0.000188285	-6371.81	-6389.41
FF_pygerythrus_11_pygerythrus_08	pygerythrus_11	0	2.95128	0.916378	0.0836219	0.000109277	0.000109277	-236.126	-240.941
FF_pygerythrus_11_pygerythrus_08	pygerythrus_08	0	2.71455	0.907677	0.0923235	0.000123798	0.000123798	-200.75	-205.353
FF_pygerythrus_11_pygerythrus_10	FF	0	2.85233	0.966331	0.033669	0.000171218	0.000171218	-4384.3	-4398.4
FF_pygerythrus_11_pygerythrus_10	pygerythrus_11	0	2.012	0.904543	0.0954567	0.000139952	0.000139952	-275.033	-280.581
FF_pygerythrus_11_pygerythrus_10	pygerythrus_10	0	2.80383	0.915469	0.0845306	0.000119856	0.000119856	-217.425	-222.179
FF_pygerythrus_11_pygerythrus_02	FF	0	2.09553	0.930226	0.0697739	0.000153916	0.000153916	-4504.31	-4521.76
FF_pygerythrus_11_pygerythrus_02	pygerythrus_11	0	1.58926	0.658246	0.341754	5.81336e-05	5.81336e-05	-33.2794	-34.3179
FF_pygerythrus_11_pygerythrus_02	pygerythrus_02	0	2.80383	0.915469	0.0845306	0.000119856	0.000119856	-217.425	-222.179
FF_pygerythrus_11_pygerythrus_07	FF	0	2.45614	0.946409	0.0535907	0.000190288	0.000190288	-7180.69	-7197.59
FF_pygerythrus_11_pygerythrus_07	pygerythrus_11	0	1.41755	0.764214	0.235786	0.000108528	0.000108528	-188.274	-192.599
FF_pygerythrus_11_pygerythrus_07	pygerythrus_07	0	2.5506	0.906381	0.0936188	0.000131756	0.000131756	-183.395	-187.944
FF_pygerythrus_11_cynosuros_03	FF	0	1.92605	0.943296	0.0567038	0.00015185	0.00015185	-891.08	-899.883
FF_pygerythrus_11_cynosuros_03	pygerythrus_11	0	2.82502	0.924145	0.0758548	0.000114726	0.000114726	-651.778	-658.27
FF_pygerythrus_11_cynosuros_03	cynosuros_03	0	2.80383	0.915469	0.0845306	0.000119856	0.000119856	-217.425	-222.179
FF_pygerythrus_11_pygerythrus_03	FF	0	2.7042	0.959251	0.0407491	0.000175604	0.000175604	-3347.86	-3359.41
FF_pygerythrus_11_pygerythrus_03	pygerythrus_11	0	1.14676	0.807129	0.192871	0.000167349	0.000167349	-1203.58	-1211.51
FF_pygerythrus_11_pygerythrus_03	pygerythrus_03	0	2.37682	0.878156	0.121844	0.000141389	0.000141389	-150.867	-154.977
FF_pygerythrus_11_cynosuros_05	FF	0	3.10668	0.982091	0.0179088	0.000128837	0.000128837	-2005.94	-2016.22
FF_pygerythrus_11_cynosuros_05	pygerythrus_11	0	2.77614	0.942846	0.0571537	0.000124952	0.000124952	-263.239	-268.745
FF_pygerythrus_11_cynosuros_05	cynosuros_05	0	2.65264	0.914573	0.0854275	0.000126687	0.000126687	-200.048	-204.754
FF_pygerythrus_11_cynosuros_06	FF	0	1.83229	0.852546	0.147454	0.000157052	0.000157052	-688.398	-694.497
FF_pygerythrus_11_cynosuros_06	pygerythrus_11	0	1.87396	0.908298	0.0917024	0.000124568	0.000124568	-628.448	-635.564
FF_pygerythrus_11_cynosuros_06	cynosuros_06	0	2.80383	0.915469	0.0845306	0.000119856	0.000119856	-217.425	-222.179
FF_pygerythrus_11_pygerythrus_04	FF	0	2.53387	0.95433	0.04567	0.000187599	0.000187599	-5423.24	-5437.42
FF_pygerythrus_11_pygerythrus_04	pygerythrus_11	0	1.90158	0.793014	0.206986	0.0001696	0.0001696	-208.394	-212.459
FF_pygerythrus_11_pygerythrus_04	pygerythrus_04	0	2.60639	0.920292	0.0797076	0.000128936	0.000128936	-199.519	-204.296
FF_pygerythrus_11_pygerythrus_09	FF	0	3.29694	0.962993	0.037007	0.00014441	0.00014441	-1351.15	-1360.19
FF_pygerythrus_11_pygerythrus_09	pygerythrus_11	0	4.5601	0.960239	0.0397612	7.94656e-05	7.94656e-05	-296.002	-300.956
FF_pygerythrus_11_pygerythrus_09	pygerythrus_09	0	2.80383	0.915469	0.0845306	0.000119856	0.000119856	-217.425	-222.179
FF_pygerythrus_11_hilgerti_01	FF	0	1.7709	0.923191	0.0768092	0.000141264	0.000141264	-461.696	-468.492
FF_pygerythrus_11_hilgerti_01	pygerythrus_11	0	1.52707	0.877692	0.122308	0.000156692	0.000156692	-1891.44	-1904.45
FF_pygerythrus_11_hilgerti_01	hilgerti_01	0	2.78387	0.869874	0.130126	0.000118292	0.000118292	-186.526	-190.532
FF_pygerythrus_11_hilgerti_04	FF	0	2.59861	0.932842	0.0671581	8.39007e-05	8.39007e-05	-493.426	-499.751
FF_pygerythrus_11_hilgerti_04	pygerythrus_11	0	3.00908	0.971404	0.0285961	0.000166735	0.000166735	-2386.13	-2397.07
FF_pygerythrus_11_hilgerti_04	hilgerti_04	0	2.89969	0.880088	0.119912	0.000113568	0.000113568	-203.464	-207.596
FF_pygerythrus_11_hilgerti_03	FF	0	2.00155	0.891032	0.108968	0.000131486	0.000131486	-529.131	-536.163
FF_pygerythrus_11_hilgerti_03	pygerythrus_11	0	1.94069	0.938738	0.0612617	0.000145106	0.000145106	-2226.71	-2236.72
FF_pygerythrus_11_hilgerti_03	hilgerti_03	0	3.37514	0.849492	0.150508	9.75692e-05	9.75692e-05	-159.837	-162.396
FF_pygerythrus_11_hilgerti_05	FF	0	2.50321	0.943992	0.0560083	0.000153633	0.000153633	-487.342	-494.515
FF_pygerythrus_11_hilgerti_05	pygerythrus_11	0	2.81559	0.965281	0.0347189	0.000293445	0.000293445	-5246.3	-5258.85
FF_pygerythrus_11_hilgerti_05	hilgerti_05	0	2.27205	0.874645	0.125355	0.00011825	0.00011825	-154.372	-158.552
FF_pygerythrus_11_tantalus_02	FF	0	1.91942	0.664278	0.335722	4.0701e-05	4.0701e-05	-34.9172	-35.7439
FF_pygerythrus_11_tantalus_02	pygerythrus_11	0	1.91334	0.912143	0.0878571	0.000104118	0.000104118	-4958.59	-4977.97
FF_pygerythrus_11_tantalus_02	tantalus_02	0	2.61675	0.918976	0.0810239	0.000128425	0.000128425	-199.638	-204.399
FF_pygerythrus_11_tantalus_03	FF	0	1.8449	0.670026	0.329974	2.11455e-05	2.11455e-05	-37.4708	-38.3632
FF_pygerythrus_11_tantalus_03	pygerythrus_11	0	2.94836	0.967261	0.0327393	0.000112228	0.000112228	-5357.02	-5369.26
FF_pygerythrus_11_tantalus_03	tantalus_03	0	2.61675	0.918976	0.0810239	0.000128425	0.000128425	-199.638	-204.399
FF_pygerythrus_11_tantalus_06	FF	0	0	0	0	0	0	0	0
FF_pygerythrus_11_tantalus_06	pygerythrus_11	0	3.87464	0.977236	0.0227642	0.000207823	0.000207823	-7223.1	-7233.32
FF_pygerythrus_11_tantalus_06	tantalus_06	0	3.97026	0.948384	0.0516158	0.000123638	0.000123638	-200.833	-205.387
FF_pygerythrus_11_tantalus_05	FF	0	0	0	0	0	0	0	0
FF_pygerythrus_11_tantalus_05	pygerythrus_11	0	2.8487	0.963636	0.0363641	0.00011635	0.00011635	-5654.67	-5667.61
FF_pygerythrus_11_tantalus_05	tantalus_05	0	4.23023	0.942673	0.0573273	0.00011604	0.00011604	-202.781	-207.036
FF_pygerythrus_11_tantalus_01	FF	0	0	0	0	0	0	0	0
FF_pygerythrus_11_tantalus_01	pygerythrus_11	0	2.87264	0.960444	0.0395555	0.000113687	0.000113687	-5300.1	-5312.2
FF_pygerythrus_11_tantalus_01	tantalus_01	0	2.58417	0.903956	0.0960445	0.000130045	0.000130045	-183.751	-188.258
FF_pygerythrus_11_tantalus_04	FF	0	1.96302	0.660223	0.339777	8.86854e-05	8.86854e-05	-31.8441	-32.6285
FF_pygerythrus_11_tantalus_04	pygerythrus_11	0	2.82364	0.95564	0.0443601	0.00011508	0.00011508	-5033.19	-5046
FF_pygerythrus_11_tantalus_04	tantalus_04	0	2.61675	0.918976	0.0810239	0.000128425	0.000128425	-199.638	-204.399
FF_pygerythrus_14_pygerthrus_01	FF	0	2.40949	0.953747	0.0462534	0.000155029	0.000155029	-5777.64	-5791.92
FF_pygerythrus_14_pygerthrus_01	pygerythrus_14	0	3.11982	0.813903	0.186097	7.48235e-05	7.48235e-05	-64.8441	-66.6167
FF_pygerythrus_14_pygerthrus_01	pygerthrus_01	0	1.12581	0.467794	0.532206	0.000115169	0.000115169	-108.692	-111.022
FF_pygerythrus_14_pygerythrus_08	FF	0	1.82623	0.882856	0.117144	0.000150326	0.000150326	-4035.32	-4051.84
FF_pygerythrus_14_pygerythrus_08	pygerythrus_14	0	0.5982	0.745276	0.254724	0.000112437	0.000112437	-234.814	-240.085
FF_pygerythrus_14_pygerythrus_08	pygerythrus_08	0	1.243	0.610128	0.389872	0.000104311	0.000104311	-125.537	-128.611
FF_pygerythrus_14_pygerythrus_10	FF	0	2.81981	0.96314	0.0368598	0.000137096	0.000137096	-4214.13	-4226.04
FF_pygerythrus_14_pygerythrus_10	pygerythrus_14	0	1.90428	0.886438	0.113562	0.000147868	0.000147868	-257.536	-263.019
FF_pygerythrus_14_pygerythrus_10	pygerythrus_10	0	1.21984	0.592454	0.407546	0.000106292	0.000106292	-125.245	-128.31
FF_pygerythrus_14_pygerythrus_02	FF	0	2.08379	0.935684	0.0643162	0.000151762	0.000151762	-5838.37	-5854.56
FF_pygerythrus_14_pygerythrus_02	pygerythrus_14	0	1.58926	0.658246	0.341754	5.81336e-05	5.81336e-05	-33.2794	-34.3179
FF_pygerythrus_14_pygerythrus_02	pygerythrus_02	0	1.47967	0.722942	0.277058	9.5078e-05	9.5078e-05	-142.882	-146.497
FF_pygerythrus_14_pygerythrus_07	FF	0	2.07786	0.921938	0.0780621	0.000225595	0.000225595	-9810.71	-9831.2
FF_pygerythrus_14_pygerythrus_07	pygerythrus_14	0	1.22835	0.665553	0.334447	0.000104967	0.000104967	-189.362	-193.4
FF_pygerythrus_14_pygerythrus_07	pygerythrus_07	0	1.17882	0.48599	0.51401	0.000119343	0.000119343	-92.3375	-94.6103
FF_pygerythrus_14_cynosuros_03	FF	0	0.681754	0.752084	0.247916	0.000171062	0.000171062	-923.864	-932.055
FF_pygerythrus_14_cynosuros_03	pygerythrus_14	0	2.85264	0.918105	0.081895	0.000113615	0.000113615	-636.685	-642.927
FF_pygerythrus_14_cynosuros_03	cynosuros_03	0	1.67529	0.80793	0.19207	7.7395e-05	7.7395e-05	-146.312	-150.201
FF_pygerythrus_14_pygerythrus_03	FF	0	2.76159	0.952295	0.0477051	0.000168519	0.000168519	-2982.04	-2993.23
FF_pygerythrus_14_pygerythrus_03	pygerythrus_14	0	1.19058	0.843009	0.156991	0.000161189	0.000161189	-1270.86	-1279.25
FF_pygerythrus_14_pygerythrus_03	pygerythrus_03	0	1.50117	0.737397	0.262603	9.37161e-05	9.37161e-05	-126.892	-130.324
FF_pygerythrus_14_cynosuros_05	FF	0	3.8164	0.970925	0.0290749	0.00013106	0.00013106	-1527.18	-1535.76
FF_pygerythrus_14_cynosuros_05	pygerythrus_14	0	2.8971	0.947575	0.0524254	0.000119735	0.000119735	-280.639	-286.198
FF_pygerythrus_14_cynosuros_05	cynosuros_05	0	1.47967	0.722942	0.277058	9.5078e-05	9.5078e-05	-142.882	-146.497
FF_pygerythrus_14_cynosuros_06	FF	0	1.09994	0.742335	0.257665	0.00014008	0.00014008	-478.956	-484.71
FF_pygerythrus_14_cynosuros_06	pygerythrus_14	0	1.87396	0.908298	0.0917024	0.000124568	0.000124568	-628.448	-635.564
FF_pygerythrus_14_cynosuros_06	cynosuros_06	0	1.47967	0.722942	0.277058	9.5078e-05	9.5078e-05	-142.882	-146.497
FF_pygerythrus_14_pygerythrus_04	FF	0	5.46486	0.976059	0.0239413	0.000185353	0.000185353	-4578.07	-4580.61
FF_pygerythrus_14_pygerythrus_04	pygerythrus_14	0	1.78436	0.771326	0.228674	0.000180742	0.000180742	-191.575	-195.515
FF_pygerythrus_14_pygerythrus_04	pygerythrus_04	0	1.09467	0.394052	0.605948	0.000118446	0.000118446	-108.457	-110.629
FF_pygerythrus_14_pygerythrus_09	FF	0	0.605759	0.68288	0.31712	0.000103771	0.000103771	-1393.79	-1401.36
FF_pygerythrus_14_pygerythrus_09	pygerythrus_14	0	0.35741	0.563458	0.436542	7.6513e-05	7.6513e-05	-280.488	-285.42
FF_pygerythrus_14_pygerythrus_09	pygerythrus_09	0	1.92575	0.819077	0.180923	9.07554e-05	9.07554e-05	-127.133	-130.838
FF_pygerythrus_14_hilgerti_01	FF	0	1.05726	0.77793	0.22207	0.000119938	0.000119938	-728.046	-734.796
FF_pygerythrus_14_hilgerti_01	pygerythrus_14	0	1.14023	0.848667	0.151333	0.000156216	0.000156216	-1908.55	-1920.72
FF_pygerythrus_14_hilgerti_01	hilgerti_01	0	0.933004	0.0817418	0.918258	0.000138969	0.000138969	-76.6936	-77.2031
FF_pygerythrus_14_hilgerti_04	FF	0	1.21608	0.88018	0.11982	0.000179933	0.000179933	-386.676	-393.134
FF_pygerythrus_14_hilgerti_04	pygerythrus_14	0	3.02021	0.971053	0.0289472	0.000166121	0.000166121	-2371.95	-2382.82
FF_pygerythrus_14_hilgerti_04	hilgerti_04	0	2.67424	0.9069	0.0931005	6.5354e-05	6.5354e-05	-98.4837	-101.837
FF_pygerythrus_14_hilgerti_03	FF	0	2.11389	0.946822	0.0531785	0.000136549	0.000136549	-558.076	-565.132
FF_pygerythrus_14_hilgerti_03	pygerythrus_14	0	1.95159	0.938949	0.0610515	0.000144295	0.000144295	-2290.97	-2301.04
FF_pygerythrus_14_hilgerti_03	hilgerti_03	0	1.70592	0.744847	0.255153	0.000102451	0.000102451	-93.442	-96.4418
FF_pygerythrus_14_hilgerti_05	FF	0	2.37093	0.916789	0.0832109	0.000201188	0.000201188	-441.043	-447.275
FF_pygerythrus_14_hilgerti_05	pygerythrus_14	0	2.81615	0.965368	0.0346319	0.000293387	0.000293387	-5260.7	-5273.26
FF_pygerythrus_14_hilgerti_05	hilgerti_05	0	1.10568	0.247565	0.752435	0.000158068	0.000158068	-59.6208	-60.6336
FF_pygerythrus_14_tantalus_02	FF	0	1.96947	0.659592	0.340408	0.000107414	0.000107414	-31.0841	-31.8621
FF_pygerythrus_14_tantalus_02	pygerythrus_14	0	1.50372	0.899128	0.100872	0.0001044	0.0001044	-4942.46	-4959.99
FF_pygerythrus_14_tantalus_02	tantalus_02	0	1.09467	0.394052	0.605948	0.000118446	0.000118446	-108.457	-110.629
FF_pygerythrus_14_tantalus_03	FF	0	1.8449	0.670026	0.329974	2.11455e-05	2.11455e-05	-37.4708	-38.3632
FF_pygerythrus_14_tantalus_03	pygerythrus_14	0	2.90718	0.96519	0.0348104	0.000112512	0.000112512	-5339.06	-5351.4
FF_pygerythrus_14_tantalus_03	tantalus_03	0	1.09467	0.394052	0.605948	0.000118446	0.000118446	-108.457	-110.629
FF_pygerythrus_14_tantalus_06	FF	0	0	0	0	0	0	0	0
FF_pygerythrus_14_tantalus_06	pygerythrus_14	0	3.87	0.977287	0.0227132	0.000208073	0.000208073	-7206.96	-7217.2
FF_pygerythrus_14_tantalus_06	tantalus_06	0	1.11491	0.51233	0.48767	0.000116295	0.000116295	-92.2554	-94.9208
FF_pygerythrus_14_tantalus_05	FF	0	1.9608	0.660438	0.339562	8.36729e-05	8.36729e-05	-32.0746	-32.8612
FF_pygerythrus_14_tantalus_05	pygerythrus_14	0	2.80352	0.960097	0.0399027	0.000116673	0.000116673	-5635.87	-5649.55
FF_pygerythrus_14_tantalus_05	tantalus_05	0	1.13863	0.500621	0.499379	0.000113872	0.000113872	-92.5883	-95.1734
FF_pygerythrus_14_tantalus_01	FF	0	1.44965	0.582216	0.417784	5.9593e-06	5.9593e-06	-42.399	-43.4291
FF_pygerythrus_14_tantalus_01	pygerythrus_14	0	2.86341	0.959115	0.0408848	0.000114053	0.000114053	-5265.54	-5277.78
FF_pygerythrus_14_tantalus_01	tantalus_01	0	1.23351	0.458666	0.541334	0.000105114	0.000105114	-93.8914	-96.1338
FF_pygerythrus_14_tantalus_04	FF	0	1.96759	0.659776	0.340224	0.000101204	0.000101204	-31.3205	-32.1003
FF_pygerythrus_14_tantalus_04	pygerythrus_14	0	2.81603	0.954754	0.0452458	0.000115391	0.000115391	-5015.26	-5028.18
FF_pygerythrus_14_tantalus_04	tantalus_04	0	1.09467	0.394052	0.605948	0.000118446	0.000118446	-108.457	-110.629
FF_pygerthrus_01_pygerythrus_08	FF	0	2.81777	0.966758	0.0332418	0.000172296	0.000172296	-5791.48	-5805.12
FF_pygerthrus_01_pygerythrus_08	pygerthrus_01	0	0.5982	0.745276	0.254724	0.000112437	0.000112437	-234.814	-240.085
FF_pygerthrus_01_pygerythrus_08	pygerythrus_08	0	3.56284	0.843171	0.156829	6.55196e-05	6.55196e-05	-82.7739	-84.7222
FF_pygerthrus_01_pygerythrus_10	FF	0	2.74206	0.966225	0.0337754	0.000168819	0.000168819	-4103.1	-4114.47
FF_pygerthrus_01_pygerythrus_10	pygerthrus_01	0	2.012	0.904543	0.0954567	0.000139952	0.000139952	-275.033	-280.581
FF_pygerthrus_01_pygerythrus_10	pygerythrus_10	0	4.01542	0.861827	0.138173	5.81349e-05	5.81349e-05	-101.312	-103.241
FF_pygerthrus_01_pygerythrus_02	FF	0	2.668	0.962133	0.0378671	0.000158519	0.000158519	-3780.15	-3791.82
FF_pygerthrus_01_pygerythrus_02	pygerthrus_01	0	1.58926	0.658246	0.341754	5.81336e-05	5.81336e-05	-33.2794	-34.3179
FF_pygerthrus_01_pygerythrus_02	pygerythrus_02	0	4.01542	0.861827	0.138173	5.81349e-05	5.81349e-05	-101.312	-103.241
FF_pygerthrus_01_pygerythrus_07	FF	0	2.37802	0.947528	0.0524721	0.000172105	0.000172105	-7169.19	-7185.88
FF_pygerthrus_01_pygerythrus_07	pygerthrus_01	0	1.446	0.789226	0.210774	9.47925e-05	9.47925e-05	-191.406	-195.847
FF_pygerthrus_01_pygerythrus_07	pygerythrus_07	0	0.776605	0.118461	0.881539	2.17674e-05	2.17674e-05	-75.1834	-76.4945
FF_pygerthrus_01_cynosuros_03	FF	0	1.34364	0.857516	0.142484	0.000159489	0.000159489	-1010.19	-1017.96
FF_pygerthrus_01_cynosuros_03	pygerthrus_01	0	2.85768	0.918126	0.0818739	0.000113415	0.000113415	-636.836	-643.068
FF_pygerthrus_01_cynosuros_03	cynosuros_03	0	0.558383	0.177774	0.822226	3.02744e-05	3.02744e-05	-109.207	-111.071
FF_pygerthrus_01_pygerythrus_03	FF	0	3.4649	0.965337	0.034663	0.000178264	0.000178264	-3738.13	-3749.56
FF_pygerthrus_01_pygerythrus_03	pygerthrus_01	0	1.20203	0.851218	0.148782	0.000159653	0.000159653	-1272.21	-1280.84
FF_pygerthrus_01_pygerythrus_03	pygerythrus_03	0	0.732607	0.0942558	0.905744	2.30747e-05	2.30747e-05	-94.0448	-95.1583
FF_pygerthrus_01_cynosuros_05	FF	0	2.97556	0.958158	0.0418425	0.000150084	0.000150084	-2108.91	-2117.86
FF_pygerthrus_01_cynosuros_05	pygerthrus_01	0	2.8971	0.947575	0.0524254	0.000119735	0.000119735	-280.639	-286.198
FF_pygerthrus_01_cynosuros_05	cynosuros_05	0	4.01542	0.861827	0.138173	5.81349e-05	5.81349e-05	-101.312	-103.241
FF_pygerthrus_01_cynosuros_06	FF	0	1.89348	0.89908	0.10092	0.000129524	0.000129524	-752.083	-759.486
FF_pygerthrus_01_cynosuros_06	pygerthrus_01	0	1.93507	0.918884	0.0811165	0.000121777	0.000121777	-614.082	-621.376
FF_pygerthrus_01_cynosuros_06	cynosuros_06	0	0.732607	0.0942558	0.905744	2.30747e-05	2.30747e-05	-94.0448	-95.1583
FF_pygerthrus_01_pygerythrus_04	FF	0	2.73271	0.966269	0.0337313	0.000169256	0.000169256	-5636.81	-5649.59
FF_pygerthrus_01_pygerythrus_04	pygerthrus_01	0	1.91724	0.790494	0.209506	0.000168215	0.000168215	-208.679	-212.688
FF_pygerthrus_01_pygerythrus_04	pygerythrus_04	0	3.56284	0.843171	0.156829	6.55196e-05	6.55196e-05	-82.7739	-84.7222
FF_pygerthrus_01_pygerythrus_09	FF	0	1.53679	0.898891	0.101109	0.000115613	0.000115613	-1293.01	-1302.18
FF_pygerthrus_01_pygerythrus_09	pygerthrus_01	0	4.5601	0.960239	0.0397612	7.94656e-05	7.94656e-05	-296.002	-300.956
FF_pygerthrus_01_pygerythrus_09	pygerythrus_09	0	4.01542	0.861827	0.138173	5.81349e-05	5.81349e-05	-101.312	-103.241
FF_pygerthrus_01_hilgerti_01	FF	0	1.47647	0.905468	0.094532	0.000155903	0.000155903	-532.971	-540.084
FF_pygerthrus_01_hilgerti_01	pygerthrus_01	0	1.13371	0.851235	0.148765	0.000157114	0.000157114	-1907.11	-1919.3
FF_pygerthrus_01_hilgerti_01	hilgerti_01	0	3.11982	0.813903	0.186097	7.48235e-05	7.48235e-05	-64.8441	-66.6167
FF_pygerthrus_01_hilgerti_04	FF	0	7.53931	0.970064	0.0299359	0.000158276	0.000158276	-505.929	-508.081
FF_pygerthrus_01_hilgerti_04	pygerthrus_01	0	3.00967	0.970628	0.0293723	0.000166702	0.000166702	-2401.49	-2412.52
FF_pygerthrus_01_hilgerti_04	hilgerti_04	0	3.78015	0.835269	0.164731	6.17531e-05	6.17531e-05	-83.6918	-85.3142
FF_pygerthrus_01_hilgerti_03	FF	0	2.65934	0.90618	0.0938201	0.000102267	0.000102267	-596.343	-602.296
FF_pygerthrus_01_hilgerti_03	pygerthrus_01	0	1.92928	0.935836	0.0641637	0.000145662	0.000145662	-2288.17	-2298.27
FF_pygerthrus_01_hilgerti_03	hilgerti_03	0	3.78015	0.835269	0.164731	6.17531e-05	6.17531e-05	-83.6918	-85.3142
FF_pygerthrus_01_hilgerti_05	FF	0	2.99435	0.946399	0.053601	0.00013668	0.00013668	-605.405	-612.37
FF_pygerthrus_01_hilgerti_05	pygerthrus_01	0	2.81334	0.965538	0.0344616	0.00029368	0.00029368	-5259.94	-5272.52
FF_pygerthrus_01_hilgerti_05	hilgerti_05	0	2.66846	0.760991	0.239009	7.78614e-05	7.78614e-05	-48.3075	-49.6649
FF_pygerthrus_01_tantalus_02	FF	0	0	0	0	0	0	0	0
FF_pygerthrus_01_tantalus_02	pygerthrus_01	0	1.53414	0.902649	0.0973515	0.000104418	0.000104418	-4942.36	-4959.88
FF_pygerthrus_01_tantalus_02	tantalus_02	0	3.56284	0.843171	0.156829	6.55196e-05	6.55196e-05	-82.7739	-84.7222
FF_pygerthrus_01_tantalus_03	FF	0	0	0	0	0	0	0	0
FF_pygerthrus_01_tantalus_03	pygerthrus_01	0	2.94049	0.967257	0.0327427	0.000112529	0.000112529	-5339.02	-5351.3
FF_pygerthrus_01_tantalus_03	tantalus_03	0	3.56284	0.843171	0.156829	6.55196e-05	6.55196e-05	-82.7739	-84.7222
FF_pygerthrus_01_tantalus_06	FF	0	0	0	0	0	0	0	0
FF_pygerthrus_01_tantalus_06	pygerthrus_01	0	3.87275	0.97739	0.02261	0.000207925	0.000207925	-7237.52	-7247.8
FF_pygerthrus_01_tantalus_06	tantalus_06	0	2.32853	0.796487	0.203513	8.9228e-05	8.9228e-05	-95.4349	-98.1
FF_pygerthrus_01_tantalus_05	FF	0	0	0	0	0	0	0	0
FF_pygerthrus_01_tantalus_05	pygerthrus_01	0	2.82884	0.960891	0.0391093	0.000116771	0.000116771	-5651.78	-5665.06
FF_pygerthrus_01_tantalus_05	tantalus_05	0	3.56284	0.843171	0.156829	6.55196e-05	6.55196e-05	-82.7739	-84.7222
FF_pygerthrus_01_tantalus_01	FF	0	1.90344	0.665656	0.334344	3.39643e-05	3.39643e-05	-35.6262	-36.4677
FF_pygerthrus_01_tantalus_01	pygerthrus_01	0	2.86526	0.960453	0.0395466	0.000113979	0.000113979	-5298.3	-5310.51
FF_pygerthrus_01_tantalus_01	tantalus_01	0	3.56284	0.843171	0.156829	6.55196e-05	6.55196e-05	-82.7739	-84.7222
FF_pygerthrus_01_tantalus_04	FF	0	1.96449	0.660079	0.339921	9.23534e-05	9.23534e-05	-31.6834	-32.4664
FF_pygerthrus_01_tantalus_04	pygerthrus_01	0	2.81561	0.954751	0.0452495	0.000115408	0.000115408	-5015.16	-5028.09
FF_pygerthrus_01_tantalus_04	tantalus_04	0	3.56284	0.843171	0.156829	6.55196e-05	6.55196e-05	-82.7739	-84.7222
FF_pygerythrus_08_pygerythrus_10	FF	0	2.62014	0.961132	0.0388675	0.000230818	0.000230818	-8678.52	-8694.8
FF_pygerythrus_08_pygerythrus_10	pygerythrus_08	0	1.2406	0.787884	0.212116	0.000142938	0.000142938	-212.397	-217.248
FF_pygerythrus_08_pygerythrus_10	pygerythrus_10	0	0.678382	0.81162	0.18838	9.91477e-05	9.91477e-05	-189.772	-194.769
FF_pygerythrus_08_pygerythrus_02	FF	0	2.37473	0.949399	0.0506014	0.000142564	0.000142564	-3281.64	-3294.06
FF_pygerythrus_08_pygerythrus_02	pygerythrus_08	0	0	0	0	0	0	0	0
FF_pygerythrus_08_pygerythrus_02	pygerythrus_02	0	2.99472	0.909763	0.0902371	0.000107692	0.000107692	-236.639	-241.379
FF_pygerythrus_08_pygerythrus_07	FF	0	2.21138	0.928734	0.0712661	0.000177782	0.000177782	-5776.97	-5796.62
FF_pygerythrus_08_pygerythrus_07	pygerythrus_08	0	1.50301	0.806709	0.193291	0.000102357	0.000102357	-205.689	-210.298
FF_pygerythrus_08_pygerythrus_07	pygerythrus_07	0	2.95128	0.916378	0.0836219	0.000109277	0.000109277	-236.126	-240.941
FF_pygerythrus_08_cynosuros_03	FF	0	1.42213	0.890511	0.109489	0.00015185	0.00015185	-1357.03	-1367.02
FF_pygerythrus_08_cynosuros_03	pygerythrus_08	0	2.76262	0.924468	0.0755319	0.000117317	0.000117317	-633.81	-640.361
FF_pygerythrus_08_cynosuros_03	cynosuros_03	0	0.594625	0.711985	0.288015	0.000113113	0.000113113	-234.699	-239.906
FF_pygerythrus_08_pygerythrus_03	FF	0	1.54845	0.897713	0.102287	0.000195882	0.000195882	-4051.58	-4064.92
FF_pygerythrus_08_pygerythrus_03	pygerythrus_08	0	1.36232	0.837795	0.162205	0.000163641	0.000163641	-1190.32	-1199.63
FF_pygerythrus_08_pygerythrus_03	pygerythrus_03	0	3.26728	0.85521	0.14479	9.87083e-05	9.87083e-05	-159.32	-162.164
FF_pygerythrus_08_cynosuros_05	FF	0	2.27653	0.925228	0.0747716	0.000150104	0.000150104	-2559.64	-2570.27
FF_pygerythrus_08_cynosuros_05	pygerythrus_08	0	2.8971	0.947575	0.0524254	0.000119735	0.000119735	-280.639	-286.198
FF_pygerythrus_08_cynosuros_05	cynosuros_05	0	0.630154	0.809383	0.190617	0.000106736	0.000106736	-252.303	-257.872
FF_pygerythrus_08_cynosuros_06	FF	0	1.27364	0.77271	0.22729	0.000118259	0.000118259	-986.42	-993.16
FF_pygerythrus_08_cynosuros_06	pygerythrus_08	0	1.94736	0.924419	0.0755808	0.000119873	0.000119873	-599.336	-606.572
FF_pygerythrus_08_cynosuros_06	cynosuros_06	0	3.52684	0.901312	0.0986882	9.1444e-05	9.1444e-05	-225.973	-229.755
FF_pygerythrus_08_pygerythrus_04	FF	0	2.19263	0.923778	0.0762225	0.000274893	0.000274893	-9773.97	-9798.69
FF_pygerythrus_08_pygerythrus_04	pygerythrus_08	0	2.40147	0.840191	0.159809	0.0001431	0.0001431	-166.379	-170.345
FF_pygerythrus_08_pygerythrus_04	pygerythrus_04	0	1.12215	0.820121	0.179879	8.23324e-05	8.23324e-05	-177.876	-182.507
FF_pygerythrus_08_pygerythrus_09	FF	0	1.20008	0.816139	0.183861	0.000132965	0.000132965	-1794.25	-1802.26
FF_pygerythrus_08_pygerythrus_09	pygerythrus_08	0	4.5601	0.960239	0.0397612	7.94656e-05	7.94656e-05	-296.002	-300.956
FF_pygerythrus_08_pygerythrus_09	pygerythrus_09	0	0.630154	0.809383	0.190617	0.000106736	0.000106736	-252.303	-257.872
FF_pygerythrus_08_hilgerti_01	FF	0	1.25986	0.812571	0.187429	0.000178331	0.000178331	-645.396	-652.58
FF_pygerythrus_08_hilgerti_01	pygerythrus_08	0	1.02257	0.847699	0.152301	0.000158	0.000158	-1891.08	-1902.4
FF_pygerythrus_08_hilgerti_01	hilgerti_01	0	0.726456	0.761515	0.238485	0.000123861	0.000123861	-200.294	-205.34
FF_pygerythrus_08_hilgerti_04	FF	0	5.90756	0.947147	0.0528534	0.000226059	0.000226059	-527.618	-528.836
FF_pygerythrus_08_hilgerti_04	pygerythrus_08	0	3.02337	0.969105	0.0308949	0.000165947	0.000165947	-2387.51	-2398.55
FF_pygerythrus_08_hilgerti_04	hilgerti_04	0	0.729388	0.780179	0.219821	9.22143e-05	9.22143e-05	-240.721	-246.034
FF_pygerythrus_08_hilgerti_03	FF	0	4.89473	0.946677	0.0533235	0.000183984	0.000183984	-600.204	-604.364
FF_pygerythrus_08_hilgerti_03	pygerythrus_08	0	1.93566	0.935486	0.0645138	0.000145183	0.000145183	-2257.67	-2267.9
FF_pygerythrus_08_hilgerti_03	hilgerti_03	0	0.919053	0.827224	0.172776	0.000100527	0.000100527	-205.631	-210.767
FF_pygerythrus_08_hilgerti_05	FF	0	0.829319	0.635509	0.364491	0.000193919	0.000193919	-790.579	-796.125
FF_pygerythrus_08_hilgerti_05	pygerythrus_08	0	2.81097	0.965489	0.0345112	0.000293927	0.000293927	-5245.07	-5257.64
FF_pygerythrus_08_hilgerti_05	hilgerti_05	0	1.34509	0.786937	0.213063	0.000154465	0.000154465	-133.689	-137.763
FF_pygerythrus_08_tantalus_02	FF	0	1.85025	0.669679	0.330321	2.19009e-05	2.19009e-05	-37.3348	-38.2228
FF_pygerythrus_08_tantalus_02	pygerythrus_08	0	1.50571	0.902106	0.0978937	0.000104263	0.000104263	-4943.61	-4960.79
FF_pygerythrus_08_tantalus_02	tantalus_02	0	0.574402	0.743624	0.256376	0.000117096	0.000117096	-217.703	-222.831
FF_pygerythrus_08_tantalus_03	FF	0	0	0	0	0	0	0	0
FF_pygerythrus_08_tantalus_03	pygerythrus_08	0	2.94422	0.966861	0.0331389	0.000112386	0.000112386	-5339.85	-5352.14
FF_pygerythrus_08_tantalus_03	tantalus_03	0	0.574402	0.743624	0.256376	0.000117096	0.000117096	-217.703	-222.831
FF_pygerythrus_08_tantalus_06	FF	0	1.98528	0.658016	0.341984	0.000453615	0.000453615	-25.338	-26.0999
FF_pygerythrus_08_tantalus_06	pygerythrus_08	0	3.87012	0.977393	0.0226069	0.000208066	0.000208066	-7221.91	-7232.19
FF_pygerythrus_08_tantalus_06	tantalus_06	0	1.8801	0.885206	0.114794	0.000125337	0.000125337	-215.942	-220.927
FF_pygerythrus_08_tantalus_05	FF	0	1.92005	0.664223	0.335777	4.10227e-05	4.10227e-05	-34.8863	-35.7124
FF_pygerythrus_08_tantalus_05	pygerythrus_08	0	2.83041	0.961051	0.0389489	0.000116706	0.000116706	-5636.13	-5649.35
FF_pygerythrus_08_tantalus_05	tantalus_05	0	0.565228	0.796142	0.203858	0.000118996	0.000118996	-201.241	-206.382
FF_pygerythrus_08_tantalus_01	FF	0	1.27519	0.489168	0.510832	5.29935e-05	5.29935e-05	-84.9197	-86.844
FF_pygerythrus_08_tantalus_01	pygerythrus_08	0	2.86723	0.962254	0.0377464	0.000113901	0.000113901	-5282.79	-5294.8
FF_pygerythrus_08_tantalus_01	tantalus_01	0	0.565228	0.796142	0.203858	0.000118996	0.000118996	-201.241	-206.382
FF_pygerythrus_08_tantalus_04	FF	0	1.92005	0.664223	0.335777	4.10227e-05	4.10227e-05	-34.8863	-35.7124
FF_pygerythrus_08_tantalus_04	pygerythrus_08	0	2.82454	0.95449	0.0455096	0.000115044	0.000115044	-5017.21	-5030.06
FF_pygerythrus_08_tantalus_04	tantalus_04	0	2.66576	0.902422	0.0975777	0.000120982	0.000120982	-201.248	-205.952
FF_pygerythrus_10_pygerythrus_02	FF	0	1.61063	0.916891	0.0831088	0.000132973	0.000132973	-3501.79	-3513.46
FF_pygerythrus_10_pygerythrus_02	pygerythrus_10	0	0	0	0	0	0	0	0
FF_pygerythrus_10_pygerythrus_02	pygerythrus_02	0	1.97257	0.891235	0.108765	0.000142749	0.000142749	-258.848	-264.217
FF_pygerythrus_10_pygerythrus_07	FF	0	2.3266	0.951656	0.0483438	0.000167671	0.000167671	-5812.19	-5825.74
FF_pygerythrus_10_pygerythrus_07	pygerythrus_10	0	1.3646	0.704541	0.295459	0.000112739	0.000112739	-187.332	-191.686
FF_pygerythrus_10_pygerythrus_07	pygerythrus_07	0	1.14741	0.756659	0.243341	0.000154547	0.000154547	-240.969	-246.028
FF_pygerythrus_10_cynosuros_03	FF	0	1.87537	0.901862	0.0981377	0.000173393	0.000173393	-1594.56	-1603.94
FF_pygerythrus_10_cynosuros_03	pygerythrus_10	0	2.75505	0.918261	0.0817394	0.00011764	0.00011764	-617.662	-624.071
FF_pygerythrus_10_cynosuros_03	cynosuros_03	0	1.87463	0.877599	0.122401	0.000150208	0.000150208	-241.672	-246.939
FF_pygerythrus_10_pygerythrus_03	FF	0	2.55798	0.948182	0.0518183	0.000188135	0.000188135	-3785.85	-3798.81
FF_pygerythrus_10_pygerythrus_03	pygerythrus_10	0	1.87476	0.924649	0.0753508	0.000157645	0.000157645	-1242.57	-1251.94
FF_pygerythrus_10_pygerythrus_03	pygerythrus_03	0	0.762758	0.76486	0.23514	0.000128836	0.000128836	-215.052	-220.156
FF_pygerythrus_10_cynosuros_05	FF	0	1.74524	0.921368	0.0786325	0.000168892	0.000168892	-2580.78	-2592.82
FF_pygerythrus_10_cynosuros_05	pygerythrus_10	0	2.8971	0.947575	0.0524254	0.000119735	0.000119735	-280.639	-286.198
FF_pygerythrus_10_cynosuros_05	cynosuros_05	0	2.012	0.904543	0.0954567	0.000139952	0.000139952	-275.033	-280.581
FF_pygerythrus_10_cynosuros_06	FF	0	1.0802	0.751346	0.248654	0.000140716	0.000140716	-729.71	-735.814
FF_pygerythrus_10_cynosuros_06	pygerythrus_10	0	1.87396	0.908298	0.0917024	0.000124568	0.000124568	-628.448	-635.564
FF_pygerythrus_10_cynosuros_06	cynosuros_06	0	2.012	0.904543	0.0954567	0.000139952	0.000139952	-275.033	-280.581
FF_pygerythrus_10_pygerythrus_04	FF	0	2.17988	0.9427	0.0573005	0.000306173	0.000306173	-10568.9	-10587.9
FF_pygerythrus_10_pygerythrus_04	pygerythrus_10	0	1.84339	0.788737	0.211263	0.000174954	0.000174954	-162.034	-165.924
FF_pygerythrus_10_pygerythrus_04	pygerythrus_04	0	1.20083	0.757766	0.242234	0.000147672	0.000147672	-211.536	-216.335
FF_pygerythrus_10_pygerythrus_09	FF	0	0.778453	0.765128	0.234872	0.000130136	0.000130136	-1893.74	-1902.48
FF_pygerythrus_10_pygerythrus_09	pygerythrus_10	0	1.83955	0.928006	0.0719941	7.3647e-05	7.3647e-05	-297.966	-303.694
FF_pygerythrus_10_pygerythrus_09	pygerythrus_09	0	1.98266	0.89279	0.10721	0.000142023	0.000142023	-259.033	-264.39
FF_pygerythrus_10_hilgerti_01	FF	0	0.801625	0.540183	0.459817	0.000154221	0.000154221	-676.929	-680.603
FF_pygerythrus_10_hilgerti_01	pygerythrus_10	0	1.6906	0.890478	0.109522	0.00015461	0.00015461	-1910.1	-1923.28
FF_pygerythrus_10_hilgerti_01	hilgerti_01	0	1.82577	0.861216	0.138784	0.000154227	0.000154227	-210.249	-215.119
FF_pygerythrus_10_hilgerti_04	FF	0	2.98324	0.957649	0.0423509	0.000104498	0.000104498	-821.51	-829.036
FF_pygerythrus_10_hilgerti_04	pygerythrus_10	0	3.02575	0.974867	0.0251332	0.000165817	0.000165817	-2357.34	-2367.99
FF_pygerythrus_10_hilgerti_04	hilgerti_04	0	0.74665	0.588276	0.411724	0.000131615	0.000131615	-215.272	-219.558
FF_pygerythrus_10_hilgerti_03	FF	0	1.557	0.790748	0.209252	0.000147118	0.000147118	-678.967	-684.752
FF_pygerythrus_10_hilgerti_03	pygerythrus_10	0	1.95075	0.939224	0.0607759	0.000144059	0.000144059	-2260.05	-2270.16
FF_pygerythrus_10_hilgerti_03	hilgerti_03	0	0.703625	0.574182	0.425818	0.000139663	0.000139663	-213.528	-217.897
FF_pygerythrus_10_hilgerti_05	FF	0	3.93549	0.964683	0.0353165	0.000139708	0.000139708	-713.933	-720.76
FF_pygerythrus_10_hilgerti_05	pygerythrus_10	0	2.82037	0.96561	0.0343897	0.000292948	0.000292948	-5261.81	-5274.37
FF_pygerythrus_10_hilgerti_05	hilgerti_05	0	0.997586	0.516728	0.483272	0.000177758	0.000177758	-177.253	-180.757
FF_pygerythrus_10_tantalus_02	FF	0	1.89999	0.665944	0.334056	3.27928e-05	3.27928e-05	-35.7635	-36.6081
FF_pygerythrus_10_tantalus_02	pygerythrus_10	0	1.50885	0.899638	0.100362	0.000103576	0.000103576	-4947.23	-4964.81
FF_pygerythrus_10_tantalus_02	tantalus_02	0	0.701332	0.58042	0.41958	0.00014012	0.00014012	-244.543	-249.164
FF_pygerythrus_10_tantalus_03	FF	0	0	0	0	0	0	0	0
FF_pygerythrus_10_tantalus_03	pygerythrus_10	0	2.96084	0.966145	0.0338548	0.000111755	0.000111755	-5343.56	-5355.87
FF_pygerythrus_10_tantalus_03	tantalus_03	0	0.701332	0.58042	0.41958	0.00014012	0.00014012	-244.543	-249.164
FF_pygerythrus_10_tantalus_06	FF	0	0.691853	0.00288599	0.997114	0.000318277	0.000318277	-41.4415	-41.2169
FF_pygerythrus_10_tantalus_06	pygerythrus_10	0	3.87816	0.97712	0.0228797	0.000207635	0.000207635	-7224.03	-7234.2
FF_pygerythrus_10_tantalus_06	tantalus_06	0	1.40806	0.809953	0.190047	0.000147331	0.000147331	-242.413	-247.558
FF_pygerythrus_10_tantalus_05	FF	0	1.93808	0.662591	0.337409	5.29664e-05	5.29664e-05	-33.8813	-34.6903
FF_pygerythrus_10_tantalus_05	pygerythrus_10	0	2.85456	0.961759	0.038241	0.000116111	0.000116111	-5639.78	-5652.93
FF_pygerythrus_10_tantalus_05	tantalus_05	0	1.23745	0.821652	0.178348	0.000143302	0.000143302	-227.638	-232.809
FF_pygerythrus_10_tantalus_01	FF	0	1.93456	0.662915	0.337085	5.01165e-05	5.01165e-05	-34.0992	-34.9115
FF_pygerythrus_10_tantalus_01	pygerythrus_10	0	2.88788	0.963629	0.0363712	0.000113265	0.000113265	-5286.58	-5298.48
FF_pygerythrus_10_tantalus_01	tantalus_01	0	1.23745	0.821652	0.178348	0.000143302	0.000143302	-227.638	-232.809
[truncated: 32,442 more rows]

## Sheet: S9 - FF KOBAS Enrichment new
Supplementary Table S9. KOBAS gene enrichment for FF C. djamdjamensis ( corrected p < 0.05). Yellow markings highlight important pathways and GO terms related to high-altitude living and bamboo mtabolism.
##Databases: BioCyc, Gene Ontology, KEGG PATHWAY, OMIM, NHGRI GWAS Catalog, PANTHER, Reactome, KEGG DISEASE
##Statistical test method: hypergeometric test / Fisher's exact test
##FDR correction method: Benjamini and Hochberg
#Term	Database	ID	Input number	Background number	P-Value	Corrected P-Value	Input	Hyperlink
protein binding	Gene Ontology	GO:0005515	891	11779	2.52836e-116	1.78174e-112	TAP1|RNF10|HSPA4|CTC1|RUBCN|TMCO6|PCSK5|IFNAR2|HIPK2|CCDC141|FKBP2|ANKIB1|SEMA4D|CCDC148|SEMA4G|NDUFAB1|SMG7|CBLIF|COPRS|ALMS1|METTL18|LANCL1|TRAV27|DMPK|GLP1R|ABCD4|MTMR4|NPR2|PCCA|LARP4|C2CD6|ALOXE3|PPP2R2B|CEP89|USP33|CLEC2A|OPA1|FAM221B|CEP83|ALS2CL|APOBEC3H|TRAPPC8|UBXN7|LMTK3|COL7A1|FKBPL|PARP14|GRB14|FDXACB1|CEP290|CEP72|ZSCAN12|TCF19|KIFC3|APCS|CD1D|OR2L13|EVL|DIRAS3|INCENP|ITGA1|MX2|ATP6…	http://amigo.geneontology.org/amigo/term/GO:0005515
plasma membrane	Gene Ontology	GO:0005886	360	4619	1.36029e-37	4.79299e-34	IFNAR2|SEMA4D|COPRS|PTGER1|TRAV29DV5|DMPK|GLP1R|SLC9C2|NPR2|CEP89|PIK3C2A|MUC19|TRAPPC8|ADRA1D|CLEC2A|PARP14|GRB14|CD1D|OR2L13|DIRAS3|ITGA1|MX2|ATP6V1H|ITGA6|MX1|OR2W3|OR2W1|CAPN10|OR5D14|APOE|CSDE1|MYPN|GRM2|ABCA3|IL5RA|SLC39A1|THBD|TACR3|TP53I13|OR4E1|SGIP1|SLC22A5|CD14|IGLV4-69|SLC18A2|IL15RA|TRAV19|CACNA1E|POLE|AKAP10|TMPRSS11B|OR6Y1|TMPRSS11E|CLN3|RIMS1|NAT2|GRAMD1C|SLC27A2|TMEM63A|F5|TAS2R7…	http://amigo.geneontology.org/amigo/term/GO:0005886
cytoplasm	Gene Ontology	GO:0005737	358	4624	8.57217e-37	2.0136e-33	RNF10|HIPK2|CCDC141|ANKIB1|SMG7|CCNJL|ESPL1|METTL16|IQCA1|PIK3C2A|CEP112|ADRA1D|PARP14|GRB14|FDXACB1|LMLN|CD1D|MYO3B|EVL|MX2|MX1|APOE|GSX2|TTK|ANKS6|PDLIM4|ZNF225|KIF6|DST|GLMN|TACR3|TP53I13|GZMH|SGIP1|SLC22A5|ZNF425|KRT10|FBXO38|CYP2J2|CEP85L|SMAD1|AUNIP|TAF15|CCDC181|POLN|TRIM56|HINT2|TRIM52|CCNDBP1|ASPM|MAGI3|SETX|DBNDD2|RXRG|RXRB|RTTN|LTF|MOB4|CYP2C9|CYP2C8|AK9|CUL7|APOBEC3H|APOBEC3G|SSTR4|CD…	http://amigo.geneontology.org/amigo/term/GO:0005737
nucleus	Gene Ontology	GO:0005634	384	5208	1.89079e-35	3.33109e-32	RNF10|HSPA4|CTC1|HIPK2|NEK9|TWNK|COPRS|ESPL1|METTL16|OPA1|ARID5B|ADRA1D|TC2N|TOP2B|PARP14|CEP290|PLTP|ZSCAN12|TCF19|ZNF197|TCF4|MX2|MX1|SAP130|ZNF451|APOE|GSX2|SOX17|TTK|MYPN|ZNF513|PDLIM4|TSPYL6|ZFP28|ZNF224|ZNF225|ZNF227|DST|SMG7|PAXIP1|PPARG|NUFIP2|ANAPC4|TFAP4|SPDL1|ATAD5|ZC3H4|ATAD2|ZNF425|PRDM2|KRT10|FBXO38|HES6|ZNF292|TMEM89|SMAD1|POLE|AKAP13|TAF15|FKTN|TRIM55|POLN|TRIM52|CCNDBP1|ASPM|ATOH…	http://amigo.geneontology.org/amigo/term/GO:0005634
nucleoplasm	Gene Ontology	GO:0005654	299	3630	1.43193e-34	2.01816e-31	BPTF|KIN|FAM124B|CCN1|WASHC4|WASHC5|ZFPM2|AKR1E2|NQO2|RUBCN|ATF7IP|HIPK2|TNRC6C|PPWD1|YY1|SOX17|CWC22|SYNE2|TOPORS|NDUFAB1|SPIDR|DNTTIP2|BRD7|DCK|DENND2D|USB1|TSFM|COPRS|DHRS2|ZCCHC9|PRMT7|PCF11|ESRP2|SNRNP35|OAS2|PHC1|MYCBP2|LIG3|ZNF470|MYRF|MYB|LAP3|FAM131B|CENPK|BARD1|PTOV1|TRIM25|RFFL|AK9|TEX10|NRG1|PIK3C2A|TRPS1|ZKSCAN3|SNAPC5|OPA1|ATG2A|COIL|SETD2|MDM4|ANXA13|SETD6|KAT8|OSBPL11|PSRC1|PARP9|…	http://amigo.geneontology.org/amigo/term/GO:0005654
cytosol	Gene Ontology	GO:0005829	370	5095	1.03916e-32	1.2205e-29	HSPA4|RUBCN|EXO5|SMG7|COPRS|ALMS1|ESPL1|DMPK|LARP4|ALOXE3|PPP2R2B|CEP89|PIK3C2A|CEP83|ALS2CL|TRAPPC8|GBA3|FKBPL|PARP14|GRB14|CEP290|CEP72|EVL|MX2|ATP6V1H|MX1|POLR1B|DENND4B|PANK2|CSDE1|TTN|CCDC50|DST|PPARG|NUFIP2|ANAPC4|SPDL1|CAMSAP2|ZC3H4|SGIP1|SLC22A5|KRT10|RRP12|FBXO38|SMAD1|NPHP1|AKAP13|AKAP10|TRIM56|TRIM52|RIMS1|CDCA7L|MOB4|SLC27A2|AK9|ZFYVE27|APOBEC3G|CDK5RAP3|CDK5RAP1|NBEAL1|MAP7|CTTN|EI24…	http://amigo.geneontology.org/amigo/term/GO:0005829
integral component of membrane	Gene Ontology	GO:0016021	278	3643	5.37599e-27	5.41208e-24	MYO9A|OR51F1|OR2AJ1|ILDR2|ADIG|GPAT2|TMCO6|C5AR2|GRAMD1C|MUC21|ATP9B|SYNE1|B3GAT3|ADGRV1|ADAM7|MS4A3|LINGO3|CEMIP2|CERS1|GPR180|OR52J3|CYBRD1|SLC12A5|EXD2|NXPE2|KCNU1|NAALAD2|SPP2|SLC9C2|MYRF|TMEM104|MFSD14B|ABCD4|FMO2|TYRP1|FMO1|TBXAS1|TAP1|WSCD1|TMEM131L|GALNT5|CDH23|SLC41A3|FNDC10|RGSL1|SMIM28|GAPT|OMA1|TEX264|SMIM22|CYP4X1|SLC15A5|TRAPPC8|OR51I2|LMTK3|ITFG1|OR10K2|CLEC2A|SCARB2|RNF182|FREM3|F…	http://amigo.geneontology.org/amigo/term/GO:0016021
ATP binding	Gene Ontology	GO:0005524	153	1463	1.20241e-26	1.05918e-23	TAP1|DNAH17|DNAH10|DNAH11|DNAH12|HSPA4|PCCA|HIPK2|ATP9B|NEK9|ROS1|AXL|KIF2B|TWNK|DCK|KIFC3|OAS3|OAS2|MAGI3|DMPK|LIG3|ABCD4|NPR2|VWA8|PNKP|WNK2|KCNJ1|SCYL3|PIK3C2A|FBH1|LMTK3|DDX60L|PPIP5K1|ATP8B4|MYO5B|MYO15A|CHEK1|TTLL5|MYO3B|EPB42|KIF26B|HELB|TDRD12|ATP7B|IARS1|BMS1|NEK3|TRAP1|FLT3|TTK|CDC42BPG|TTN|IQCA1|TRPM6|TTLL9|GATB|MYO9B|ALPK2|MYO9A|KIF6|SCN8A|SKIV2L|HSPA4L|UBE2E3|DDX60|ABCA10|DNAH3|ABCA1…	http://amigo.geneontology.org/amigo/term/GO:0005524
membrane	Gene Ontology	GO:0016020	173	2075	3.53995e-20	2.77178e-17	TAP1|FKBP15|PRPF40A|CD36|PCSK5|OGFRL1|GIPC1|B3GAT3|ADGRV1|ROS1|FURIN|LGSN|CERS1|A4GNT|MR1|EIF3F|OAS3|OAS2|MAGI3|MYCBP2|MTMR4|MTMR3|BLNK|FMO2|LARP4|SPAG8|PNKP|TMEM131L|DAAM1|RFFL|CDH23|PIK3C2A|EDEM3|OPA1|COIL|OSBPL11|SCARB2|PARP14|CEP290|PLEKHA5|CD302|NCAPH|CD300A|GBF1|DOCK8|NCAPG2|EVL|IKBIP|ITGA1|MX2|MX1|GTF3C1|LONP1|FEN1|CLTC|LMLN|SUCO|ATP7B|IARS1|APOE|TRAP1|ABHD15|GLIPR1|INVS|TTK|TIAM2|CX3CL1|I…	http://amigo.geneontology.org/amigo/term/GO:0016020
metal ion binding	Gene Ontology	GO:0046872	179	2298	4.53832e-18	3.19815e-15	BPTF|PTGS2|RNF10|COL11A2|PCCA|ANKIB1|NEK9|TOPORS|ZNF648|CACNA1D|MR1|CYBRD1|ZNF668|ANKMY1|ZNF266|OAS2|NAALAD2|ZNF786|ZFP69|ZNF263|TRPV5|ZNF470|ARHGAP29|CACNA1S|MTMR3|TYRP1|ZNF550|BARD1|TRIM25|RFFL|OMA1|ZFP82|ZFYVE27|SETD2|TRPM6|KAT8|PJA2|LMTK3|ZNF672|ZNF280D|OVCH2|RNF183|LMLN|FREM3|FREM1|ZKSCAN2|KIN|CYB561|RNF216|TCF19|ZNF561|ZNF560|ZNF215|ZNF197|SMPD3|ITGA1|ZNF692|ITGA6|ERI3|B3GAT3|POLR1B|ARFGAP2…	http://amigo.geneontology.org/amigo/term/GO:0046872
microtubule	Gene Ontology	GO:0005874	50	305	5.62033e-16	3.60059e-13	TTLL5|CCDC66|DNAH10|DNAH11|DNAH12|MAP1A|KIF26B|KIF4B|KIF14|CCDC181|TUBA8|MAP7|PGS1|TRIM55|KIF19|KIF2B|TPX2|GAS2L3|KIF13A|RACGAP1|TUBA1B|INVS|MEFV|FAM110C|SLC8A1|TUBD1|RP1|INCENP|APPBP2|DNAH3|KIF6|TTLL9|HOOK1|KIF18A|DNAH17|PCNT|MDM1|KIFC3|MAP2|TUBAL3|DNAH6|DNAH7|CSPP1|DNAH9|HAUS6|KIF13B|RUSC1|EML3|CDK5RAP3|DNAH8	http://amigo.geneontology.org/amigo/term/GO:0005874
extracellular space	Gene Ontology	GO:0005615	125	1572	2.00456e-13	1.08662e-10	AOC1|CCN4|COL11A2|DAND5|CD36|PCSK5|PODXL|CHI3L2|CHI3L1|SEMA4D|AXL|SEMA4G|IFNW1|LINGO3|CERS1|CTBS|CBLIF|ADAMTS9|SIAE|PLA2G3|IGLV11-55|NUCB2|GP2|IFNK|PLBD1|PSPN|CELA3A|SSH2|APCS|ADAMTS20|F5|COL7A1|PPFIBP2|FREM3|PLTP|APC|CD1D|FKTN|IGLV6-57|IGFL3|APOE|GLDN|IGLV1-51|TNXB|CX3CL1|ANXA13|FURIN|CHEK1|IL5RA|COL4A4|COL4A3|COL4A1|VEGFB|SHH|NELL1|THBD|LAMC1|SCUBE3|PROZ|SCGB1D4|TCN1|CD14|KRT10|IGLV4-69|IL15RA|…	http://amigo.geneontology.org/amigo/term/GO:0005615
extracellular exosome	Gene Ontology	GO:0070062	151	2085	5.67416e-13	2.85613e-10	AOC1|BPTF|GRHPR|HSPA4|NQO2|PODXL|REXO5|CHI3L1|B3GAT3|ADGRV1|AXL|FURIN|PEBP4|CEMIP2|EIF3B|TIAM2|CYBRD1|SIAE|GOLGA4|RACK1|GP2|GBE1|PIK3C2A|ATP6V1B1|GIPC1|SFT2D2|SHMT2|NUCB2|CNTLN|PTPN13|SCARB2|BST1|GGACT|FAT4|MYO5B|MYO15A|CD300A|KIFC3|APCS|ITGA1|DUOX2|FUZ|ATP6V1H|CLTC|LAMB1|ITIH3|IARS1|APOE|IGLV1-51|TNXB|ITIH4|SCNN1G|NID1|TTN|ANXA13|GCA|CD46|PRSS23|MAN2A1|PKHD1|ACO1|LAMC1|F11R|NAA16|PLA2G15|MGA|PRO…	http://amigo.geneontology.org/amigo/term/GO:0070062
extracellular region	Gene Ontology	GO:0005576	138	1843	6.66796e-13	3.04325e-10	AOC1|DNAH11|COL11A2|DAND5|PCSK5|IFNAR2|CHI3L2|RLN2|APOC1|FBLN7|C6orf15|NHLRC3|SPINT3|TEPP|CBLIF|PLA2G7|PLA2G3|GP2|SLIT2|SPEF2|IFNK|LLCFC1|CCDC70|VWA7|CD27|IFI30|AGER|CORIN|MUC19|TEX264|RSPO2|COL7A1|FKBPL|OVCH2|CSF2|CEP290|BST1|APC|PLIN2|APCS|CHI3L1|CNTN3|IGLV6-57|CNTN4|LAMB1|ITIH3|THEM6|APOE|ABHD15|IGLV1-51|TNXB|IGSF10|ITIH4|PRSS36|NID1|TTN|CX3CL1|PLTP|FURIN|SMPD3|GCA|PCYOX1L|PRSS53|WFDC8|COL4A4|…	http://amigo.geneontology.org/amigo/term/GO:0005576
DNA binding	Gene Ontology	GO:0003677	103	1209	6.90961e-13	3.04325e-10	ZFPM2|NOSTRIN|CRY2|TOPORS|TP53|ZNF570|TAF4B|PHC1|ZNF786|LIG3|ZNF470|ZNF521|ZFP82|NUCB2|ZNF672|ZNF280D|ZKSCAN3|ZKSCAN2|KIN|ZSCAN12|ZNF561|ZNF215|ZNF197|TIGD7|KHDRBS1|POLR1B|FEN1|SPZ1|GLYR1|ZNF225|GSX2|EXO1|JUN|ZNF165|EXO5|ZNF397|ZNF513|ZNF284|TOP2B|ZFP28|ZNF224|ZZZ3|TCF3|ZNF227|PPARG|ESR2|TFAP4|ATAD5|PALB2|WDR76|AIFM2|ZNF500|TOP3B|YY1|SMCHD1|ATM|POLE|TIGD4|TAF15|POLN|WDHD1|MLF1|ZNF783|ZHX1|SETX|FA…	http://amigo.geneontology.org/amigo/term/GO:0003677
mitochondrion	Gene Ontology	GO:0005739	103	1258	6.14249e-12	2.40478e-09	PECR|FAM124B|HSPA4|PCCA|GPAT2|CASP14|FDXR|NDUFAB1|TWNK|MALSU1|DCK|TSFM|DHRS2|MR1|PCF11|LIG3|ZNF205|VWA8|PNKP|PPP2R2B|SHMT2|HOGA1|D2HGDH|MCUB|GRIP1|MAVS|GBF1|ACADS|TEFM|FEN1|SFXN3|ATP7B|PDHX|PPM1E|PANK2|CYP2D6|TRAP1|TMEM70|DELE1|CCDC90B|GATB|PARP9|ACO1|TP53|TFAP4|GFM1|MRPS23|LRRC10|ECI2|CRLS1|ALKBH7|ECHDC2|PDZD8|SMAD1|OXSM|AKAP10|ATPSCKMT|HINT2|MRPS30|NDFIP2|VARS1|SLC8A1|RANBP2|MRM3|ACACB|MRPS18A|…	http://amigo.geneontology.org/amigo/term/GO:0005739
microtubule binding	Gene Ontology	GO:0008017	38	252	1.60931e-11	5.67041e-09	CCDC66|MX2|KIF26B|MX1|KIF14|KIF13A|PGS1|CCDC181|KIF19|KIF2B|FAM161A|TPX2|GAS2L3|GAS2L2|RACGAP1|EML3|ALMS1|SKA2|NEFH|RP1|MAP1A|SPAG8|RMDN1|KIF6|DST|HOOK1|KIF18A|MAST2|MDM1|KIFC3|MAP2|PSRC1|KIF4B|FEZ1|SAXO1|SGIP1|CCSER2|KIF13B	http://amigo.geneontology.org/amigo/term/GO:0008017
microtubule-based movement	Gene Ontology	GO:0007018	22	81	2.26969e-11	7.43714e-09	DNAH17|DNAH10|DNAH11|DNAH12|KIF26B|KIF14|KIF19|KIF2B|KTN1|RACGAP1|KIF4B|DNHD1|KIF6|KIF18A|KIFC3|DNAH3|DNAH6|DNAH7|DNAH8|DNAH9|KIF13A|KIF13B	http://amigo.geneontology.org/amigo/term/GO:0007018
intracellular membrane-bounded organelle	Gene Ontology	GO:0043231	74	788	2.3218e-11	7.43714e-09	CYP2J2|GANAB|TGFB3|EPN2|MARF1|SLC7A6|ADAMTS9|NLRP2|SNX8|SNX1|GRB14|PODXL|C5AR1|CSF1R|SEC24D|SMARCA2|PLA2G15|AXL|KIN|DRG1|CYP2D6|CERS1|SUN1|CTTN|TBC1D5|CTNNA1|NDFIP2|OAS3|OAS2|MYCBP2|DSG2|CYP4A22|FANCL|ABCA3|PRCP|ABCA10|ATM|CYP1A1|LIPJ|IFI30|RUBCN|GGA1|PPARG|COL4A3|CDK5RAP3|ATG2A|CYP2C8|SPECC1|AGTPBP1|RRP12|RACK1|CYP2C9|OSBPL11|CNNM3|ABCA13|ZFYVE27|ANKRD2|MANBA|G2E3|ADAM10|CEMIP2|SYT4|MCUB|CSF2|CH…	http://amigo.geneontology.org/amigo/term/GO:0043231
calcium ion binding	Gene Ontology	GO:0005509	67	693	6.65147e-11	2.00821e-08	AOC1|EGFLAM|STAB1|DUOX2|CACNA1E|SHH|ADGRV1|FBLN7|THBD|NDUFAB1|CEMIP2|MMRN1|FAT4|SULF2|ESYT3|CDH9|NID1|ITLN1|LPCAT2|SLIT2|PCDHB15|PCDHB14|DSG2|APCS|ANXA13|NUCB2|SPATA21|DGKG|TTN|GCA|ANXA3|CDH23|LRP1|CUBN|SPOCK3|DST|UMOD|CELSR3|CELSR2|FBN3|SLC8A1|MAN1C1|ADGRL3|ITPR2|NELL1|PADI4|PLA2G4E|DNER|SCUBE3|AOAH|PLSCR2|PROZ|PSPH|CALML3|ARSA|SYT4|CD93|OTOF|NOTCH3|NOTCH4|DNAH7|PCDH15|EFCAB5|APC|SELP|GUCA1C|EDE…	http://amigo.geneontology.org/amigo/term/GO:0005509
cell surface	Gene Ontology	GO:0009986	61	598	6.83938e-11	2.00821e-08	CX3CL1|CD1D|TGFB3|FURIN|ITGA1|LAP3|CD59|AGER|CD36|AIMP1|ADAM10|C5AR1|FGB|ADGRV1|CA4|ROS1|AXL|ITGBL1|FZD1|TEK|FZD4|GLDN|ADAMTS9|SULF2|ITGA6|FCRLA|ITGB8|DSG2|MBL2|GP2|PDGFB|DUOX2|ITGB5|RSPO2|PLA2R1|UNC5C|UMOD|CORIN|NRG1|LTF|SHH|NELL1|THBD|CD46|CD93|IGSF5|SCUBE3|NOTCH4|CD274|MPL|CLEC7A|CSF1R|STX4|NOTCH3|KLRK1|CD14|PTPRC|NRROS|KRT10|IL15RA|VCAM1	http://amigo.geneontology.org/amigo/term/GO:0009986
centrosome	Gene Ontology	GO:0005813	54	506	1.91303e-10	5.39246e-08	CEP85L|CCDC66|ACADS|PKHD1|KAT2B|AUNIP|KIF13A|CDC27|PGS1|PATJ|GNAI3|KIF2B|FAM161A|IFT140|ANKRD7|CCNJL|CCNE2|ASPM|MASTL|ALMS1|CDKL2|ESPL1|NEK9|RPGRIP1L|CUL7|CHEK1|TTLL5|CEP250|ODF2L|NDN|HOOK1|AHI1|CEP89|PCNT|CEP112|CDK5RAP3|MDM1|USP33|RTTN|KIFC3|TP53|CNTLN|CAMSAP2|CSPP1|DDX11|CEP290|HAUS6|BOD1L1|C4orf47|CEP72|SLC18A2|CNTRL|CEP135|SLF1	http://amigo.geneontology.org/amigo/term/GO:0005813
axon	Gene Ontology	GO:0030424	39	310	1.03571e-09	2.51678e-07	KCNC4|SCN7A|MX2|SMAD1|MX1|ADAM10|CYP17A1|MAP7|CNTN4|PGS1|VSTM5|KCNA4|KCNA3|NEK3|GLDN|AVIL|DCC|NELL1|NECTIN3|MYPN|MYCBP2|NRG1|NEFH|SETX|GRM2|MAP1A|ANXA3|SCN8A|TANC2|SLC8A1|ADGRL3|ADAM22|ZFYVE27|SCN9A|LMTK3|VPS16|SYT4|KIF13B|BTBD8	http://amigo.geneontology.org/amigo/term/GO:0030424
oxidation-reduction process	Gene Ontology	GO:0055114	53	525	1.67585e-09	3.80959e-07	AOC1|PTGS2|PECR|D2HGDH|STAB1|PCYOX1L|RPE65|DUOX2|NQO2|GRHPR|LOXHD1|CYP17A1|GLYR1|CBR1|FRRS1|C5orf63|CYP2D6|DPYD|PLOD2|DHRS2|CYBRD1|DHRS7C|SDR42E1|RSBN1L|CYP2J2|KDM4E|DNAJC10|SRD5A3|PRXL2B|CYP4A22|SDR16C5|TBXAS1|CYP2C8|ALOXE3|IFI30|VCAM1|FDXR|CYP4X1|HSD17B2|TYRP1|CYP2C9|CYP1A1|EGLN1|PXDNL|RDH14|MOXD1|AKR1E2|HSD3B1|MTRR|ALKBH7|KDM1B|DUS4L|GSTK1	http://amigo.geneontology.org/amigo/term/GO:0055114
cilium	Gene Ontology	GO:0005929	31	212	2.23908e-09	4.93088e-07	CCDC66|DNAH12|AHI1|CYS1|KIF19|MLF1|IFT140|INVS|ALMS1|SPA17|ANKS6|RPGRIP1L|IFT122|FANK1|TTC23|TTLL5|FAM161A|UMOD|TTLL9|TUBD1|TRIP11|FFAR4|DNAH7|DNAH6|CFAP58|IFT172|CFAP53|TBC1D30|TBC1D32|PKHD1|CFAP221	http://amigo.geneontology.org/amigo/term/GO:0005929
actin binding	Gene Ontology	GO:0003779	35	266	2.58771e-09	5.52594e-07	EPB41L1|MYO3B|EVL|SNTB1|LAP3|FKBP15|LRRC10|GIPC1|PRSS8|SYNE2|GAS2L3|AVIL|MYPN|FBXO25|PDLIM4|MAP1A|HOOK1|MYO9A|DAAM1|DST|ANLN|KIF18A|SSH2|SYNE1|VASP|VPS16|RAI14|MEFV|RUSC1|MYO9B|MYO19|SYNPO2|MYOZ2|WIPF1|LIMCH1	http://amigo.geneontology.org/amigo/term/GO:0003779
integral component of plasma membrane	Gene Ontology	GO:0005887	101	1380	2.93209e-09	6.07718e-07	CD34|AGER|CD36|PODXL|C5AR1|BOC|SEMA4D|ROS1|AXL|SEMA4G|SLC39A12|CEMIP2|RXFP3|PTGER1|SLC12A5|GLP1R|TRPV5|PLXND1|NPR2|CLCN1|VIPR1|CD27|PTH2R|LRRC70|IFNAR2|ADRA1D|ADGRG7|CD300C|SLC19A1|CD1D|SLC7A6|NTSR2|MFSD12|CYSLTR2|TMPRSS11B|ATP7B|FLT3|SCNN1G|LANCL1|TRPM6|SLC24A4|GRM2|THBD|TACR3|PCDH15|SLC18A2|TRAV19|TMC2|GPR75|KCNA4|KLRF2|TMPRSS11E|TEK|FZD4|KTN1|CSF1R|PCDHB15|PCDHB14|SLC8A1|SLC6A17|SLC6A15|LRRC8D…	http://amigo.geneontology.org/amigo/term/GO:0005887
endoplasmic reticulum membrane	Gene Ontology	GO:0005789	77	942	3.23924e-09	6.52197e-07	CYP2J2|PTGS2|CD1D|KTN1|LRRC8D|IKBIP|RPE65|CD59|MX1|EI24|CYP17A1|FKBP2|ALG11|MOXD1|PANX1|TEX2|GNAI3|HSD17B2|GRAMD1C|SREBF2|DNAJB9|ACER1|CYP2D6|CERS1|PLOD2|SLC39A7|ESYT3|ANO5|LPCAT2|DMPK|GORASP2|SRD5A3|MYRF|PJA2|VPS13A|ABCD4|NRROS|FMO2|SEC22C|PIGB|FMO1|ILDR2|TBXAS1|TAP1|CYP1A1|PIGH|ATP10A|DST|TMED5|CD4|PIGP|SEC24D|PIGT|TEX264|ITPR2|SLC39A1|ARV1|CYP4X1|CYP4A22|SLC27A2|CYP2C9|TRAPPC8|PIGW|SMPD4|NOTCH…	http://amigo.geneontology.org/amigo/term/GO:0005789
ATP-dependent microtubule motor activity, minus-end-directed	Gene Ontology	GO:0008569	10	18	3.27403e-08	6.0716e-06	DNAH3|DNAH17|DNAH10|DNAH11|DNAH8|DNAH9|DNAH6|KIFC3|DNHD1|DNAH7	http://amigo.geneontology.org/amigo/term/GO:0008569
ciliary basal body	Gene Ontology	GO:0036064	24	151	3.47276e-08	6.27501e-06	CCDC66|AHI1|TOPORS|MLF1|IFT140|GAS2L2|RPGRIP1L|IFT122|TTLL9|FANK1|FAM161A|ODF2L|DAAM1|CEP250|CPLANE2|TTBK2|RTTN|RAB28|IFT172|DZIP1L|CEP290|TBC1D30|SAXO1|PKHD1	http://amigo.geneontology.org/amigo/term/GO:0036064
nucleolus	Gene Ontology	GO:0005730	68	839	3.64092e-08	6.41439e-06	UTP6|RPP38|TOP2B|SYNE1|ZNF692|DSN1|TEX10|DNAJC21|PODXL|POLR1B|FEN1|TAF15|HELB|POLN|ZNF16|HINT2|KIF2B|DAXX|DNAJB9|BMS1|ZBED6|DDX11|ATM|PNKP|ZCCHC9|REXO5|CERKL|TRMT10A|PPM1E|FBXO25|NACC2|URB2|URB1|UTP18|SETX|KIAA0319L|ESF1|ZZZ3|RBL2|HEATR1|ARL6IP4|DNTTIP2|NLE1|PER2|IFI16|UTP14C|ARFGEF1|SNAPC5|COIL|CDCA7L|AGTPBP1|BRIX1|TP53|RSL1D1|G2E3|SAP130|RNF169|MAPKBP1|NOC3L|GTF3C1|KAT7|L3MBTL3|SHQ1|HSD3B1|RRP1…	http://amigo.geneontology.org/amigo/term/GO:0005730
ATPase activity	Gene Ontology	GO:0016887	30	229	3.77957e-08	6.49626e-06	TAP1|SMCHD1|MYO1C|ATP6V1H|KIF26B|ATF7IP|KIF14|KIF19|KIF2B|MYH4|MYH8|ABCC9|MLH3|ABCA4|MLH1|ABCD4|MYO9B|LONP1|VWA8|KIF6|KIF18A|SLFN11|ABCA10|ABCA13|PEX6|ATAD2|KIF13A|KIF13B|ABCA3|MYO19	http://amigo.geneontology.org/amigo/term/GO:0016887
RNA binding	Gene Ontology	GO:0003723	96	1366	4.51021e-08	7.3915e-06	REXO5|C7orf50|CWC22|DNTTIP2|TSFM|EIF3B|ESRP2|URB1|METTL16|LARP4|BARD1|TRIM25|MRPL39|LRP1|EIF4G3|ERI3|SPEN|MRPS23|KIN|TNRC6C|TEFM|SYF2|KHDRBS1|KHDRBS3|CLTC|HELB|BMS1|CSDE1|UBAP2L|TRAP1|JUN|SKIV2L|DDX60L|GSPT1|RSL1D1|TRDMT1|RPUSD2|ACO1|NUFIP2|GFM1|ZC3H4|TASOR|ASCC3|ASCC1|RBM28|TOP3B|GANAB|YY1|DDX10|TAF15|TRIM56|BRIX1|MRPS30|PRPF40A|NECTIN3|IFI16|UTP18|SETX|RIMS1|RANBP2|MRM3|SPATS2|ARL6IP4|SCAF4|DNA…	http://amigo.geneontology.org/amigo/term/GO:0003723
microtubule motor activity	Gene Ontology	GO:0003777	16	67	5.54437e-08	8.87981e-06	DNAH3|DNAH17|APPBP2|DNAH12|KIF6|DNAH8|KIF18A|KIF4B|KIF26B|KIFC3|KIF14|KIF13A|KIF13B|DNAH7|KIF19|KIF2B	http://amigo.geneontology.org/amigo/term/GO:0003777
cilium assembly	Gene Ontology	GO:0060271	27	194	5.91981e-08	9.06889e-06	CCDC66|FUZ|AHI1|FAM161A|IFT140|IQUB|AVIL|PLA2G3|IFT122|CPLANE2|CEP250|CELSR3|CELSR2|CEP89|CC2D2A|PCNT|TTBK2|CEP83|IFT172|DZIP1L|CFAP53|CEP290|TBC1D32|SEPTIN7|PKHD1|CFAP44|CFAP221	http://amigo.geneontology.org/amigo/term/GO:0060271
cell adhesion	Gene Ontology	GO:0007155	46	478	7.21072e-08	1.08115e-05	CCN4|STAB1|CCN1|PTK7|PGM5|CD36|PODXL|CNTN3|CDSN|LAMB1|PSTPIP1|BOC|SEMA4D|ITGBL1|MYBPH|DDX11|FBLN7|MMRN1|TNXB|CTNNA1|PCDHB15|PCDHB14|DSG2|FGB|JCAD|FARP2|ROM1|ITGB8|DST|CX3CL1|COL4A3|VCAM1|ADAM23|ADAM22|LAMC1|CHST4|CD4|COL7A1|SELP|LMLN|FREM3|PDZD2|PCDH15|VWF|CD300A|MOG	http://amigo.geneontology.org/amigo/term/GO:0007155
endoplasmic reticulum lumen	Gene Ontology	GO:0005788	34	296	8.83319e-08	1.27036e-05	PTGS2|GANAB|COLGALT1|CCN1|KTN1|ADAM10|LAMB1|FLT3|DNAJB9|APOE|COL11A2|DNAJC10|PROZ|SLC27A2|PDGFB|FMO1|COL25A1|CD4|APPL2|COL4A4|COL4A3|EDEM3|COL4A1|SHH|LAMC1|F5|SIL1|COL7A1|ARSA|ARSJ|COL13A1|PRSS23|APC|GBF1	http://amigo.geneontology.org/amigo/term/GO:0005788
proteolysis	Gene Ontology	GO:0006508	43	434	9.10795e-08	1.28368e-05	MMEL1|TYSND1|LAP3|TMPRSS15|FBXO3|CASP14|LTA4H|PRSS8|TMPRSS11B|CAPN10|TMPRSS11E|CFAP44|ADAMTS9|RNPEPL1|NAALAD2|GZMH|TRAPPC12|ESPL1|CUL7|PRSS36|HMCES|PRSS53|TMPRSS2|CELA3A|PIGT|LTF|ADAM23|ADAM22|ADAMTS20|TRABD2A|MMP27|AGTPBP1|PM20D2|ADAM7|KEL|PROZ|CFB|OVCH2|OVCH1|LMLN|PRSS23|APC|PRCP	http://amigo.geneontology.org/amigo/term/GO:0006508
endoplasmic reticulum	Gene Ontology	GO:0005783	75	1018	2.58714e-07	3.50607e-05	TAP1|PTGS2|CD1D|CHI3L1|KTN1|WASHC5|IKBIP|ZFYVE27|DUOX2|ITPR2|AIMP1|EI24|CYP17A1|FKBP2|FKTN|FURIN|PANX1|PLIN2|FLT3|POFUT1|SREBF2|DNAJB9|ACER1|PIGH|APOE|CYP2D6|CERS1|PLOD2|ADAMTS9|SULF2|NDFIP2|CERKL|PRXL2B|DNAJC10|SRD5A3|CLN3|SLC39A7|FGB|PDZD2|SEC22C|PIGB|APOC1|CREB3L4|PDILT|ATP10A|TMEM131L|LPCAT2|TMED5|HSD3B1|TMEM30A|MAN1C1|COL4A3|VCAM1|ACO1|ZDHHC21|NUCB2|SLC27A2|CCDC134|SIL1|TP53|SMPD4|SDR16C5|RN…	http://amigo.geneontology.org/amigo/term/GO:0005783
microtubule cytoskeleton organization	Gene Ontology	GO:0000226	21	133	2.69266e-07	3.54678e-05	TTLL5|MARK1|TUBAL3|GAS2L3|ULK4|GAS2L2|CALML3|TUBA1B|MAP1A|TTLL9|NEFH|MAP2|CAMSAP2|TUBA8|MAP7|EML3|TTBK2|TUBD1|CUL7|CFAP44|PCNT	http://amigo.geneontology.org/amigo/term/GO:0000226
microtubule cytoskeleton	Gene Ontology	GO:0015630	23	158	2.71784e-07	3.54678e-05	TUBA8|MX2|MX1|MAP7|KIF2B|TPX2|GAS2L3|CCSER2|TUBA1B|MARK1|MYCBP2|DST|KIF18A|PSRC1|MAST2|SEPTIN12|SHMT2|TAF1A|KANK4|RUSC1|SEPTIN4|SEPTIN7|ZNF397	http://amigo.geneontology.org/amigo/term/GO:0015630
Golgi apparatus	Gene Ontology	GO:0005794	74	1002	2.8519e-07	3.65407e-05	GANAB|CTTN|TBC1D5|MARF1|GALNT5|GORASP2|SEC14L1|SNX1|CD36|PCSK5|EI24|SMPD4|CEP83|DENND4B|FKTN|B3GAT3|DCLRE1C|ATP7B|ARFGAP2|TMED5|AP3B2|CSDE1|NLRP2|CDK13|AKR1E2|ARHGAP21|SYNE1|NDFIP2|CERKL|GOLGA4|TRAPPC12|TMEM30A|CLN3|MYRF|SLC39A7|VPS13A|CUL7|KIAA0319L|SPEF2|CREB3L4|CUBN|COG1|HERC1|NMT2|RUBCN|GGA1|PIK3C2A|APOE|ARFGEF1|ACO1|TRIP11|ARV1|USP33|KIFC3|MOB4|TJAP1|OSBPL11|ADAM10|NUCB2|SCYL3|G2E3|CAMSAP2|M…	http://amigo.geneontology.org/amigo/term/GO:0005794
cilium movement	Gene Ontology	GO:0003341	12	40	3.23437e-07	4.07011e-05	DNAH17|DNAH7|DNHD1|CFAP61|DNAH9|CELSR2|CFAP53|TTC29|HYDIN|RSPH6A|CFAP221|DNAH11	http://amigo.geneontology.org/amigo/term/GO:0003341
dynein complex	Gene Ontology	GO:0030286	10	25	3.6169e-07	4.47164e-05	DNAH3|DNAH17|DNAH10|DNAH11|DNAH12|DNAH8|DNAH9|DNAH6|DNHD1|DNAH7	http://amigo.geneontology.org/amigo/term/GO:0030286
Golgi membrane	Gene Ontology	GO:0000139	52	616	4.70269e-07	5.71376e-05	GALNT5|FURIN|GORASP2|CD59|SCYL3|ADAM10|SMPD4|ARFGAP2|ST8SIA1|SMPD3|ZDHHC21|B3GAT3|GNAI3|ATP7B|A4GNT|IL15RA|NDFIP2|ARHGAP21|CLN3|GOLGA4|CSGALNACT1|RFFL|KIAA0319L|ARFIP1|PDGFB|COG1|LPCAT2|MAN2A2|MAN2A1|COG4|SEC24D|MAN1C1|ARFGEF1|ARFGEF2|TRIP11|ST6GALNAC5|CHST4|CHST15|F5|CHST13|PJA2|LMTK3|COL7A1|NOTCH4|SCARB2|OTOF|NOTCH3|SREBF2|SLC35B3|CREB3L4|ST8SIA6|GBF1	http://amigo.geneontology.org/amigo/term/GO:0000139
negative regulation of transcription by RNA polymerase II	Gene Ontology	GO:0000122	64	832	5.01609e-07	5.99125e-05	BPTF|KDM1B|YY1|VAX2|ZFPM2|ZNF692|MED25|SMAD1|CD36|ATF7IP|HIPK2|CRY2|SMARCA2|SEMA4D|SAP130|PARP9|KLF11|TRIM37|ZBED6|ANKRD2|SDR16C5|ZNF608|ZHX1|JUN|NPAS1|ZNF668|IFI16|AURKB|ZNF263|NACC2|TBX19|MYB|MTA2|TCF4|ZNF205|ZNF224|ZNF225|TCF3|CYP1A1|KHDRBS1|SOX30|PPARG|PER1|TRPS1|IL33|SHH|TP53|MDM4|E2F6|MGA|DDX20|ESR2|ARID5B|PER2|NOTCH4|MEPCE|NOTCH3|SREBF2|ZKSCAN3|CREBBP|PRDM2|MYOZ2|HES6|SP100	http://amigo.geneontology.org/amigo/term/GO:0000122
positive regulation of ERK1 and ERK2 cascade	Gene Ontology	GO:0070374	26	207	6.17159e-07	7.12971e-05	TNFAIP8L3|CSF1R|NQO2|SCYL3|CD36|CD4|C5AR1|BMPER|CHI3L1|DENND2B|TEK|JUN|FSHR|CX3CL1|FGB|PTPN22|PDGFB|AGER|APOE|NELL1|FFAR4|C5AR2|LRP1|ADRA1D|PTPRC|SSTR4	http://amigo.geneontology.org/amigo/term/GO:0070374
dynein light intermediate chain binding	Gene Ontology	GO:0051959	10	27	6.41578e-07	7.29225e-05	DNAH3|DNAH17|DNAH10|DNAH11|DNAH9|DNAH8|HOOK1|DNAH6|DNHD1|DNAH7	http://amigo.geneontology.org/amigo/term/GO:0051959
protein homodimerization activity	Gene Ontology	GO:0042803	54	660	6.96779e-07	7.73343e-05	AOC1|MYOM3|SNX1|CCDC66|GCA|SMCHD1|PTGS2|NQO2|GRHPR|AIMP1|CD4|FBXO4|CDSN|PDXP|KLRF2|PAPSS1|APOE|FZD4|DCK|TAP1|DPYD|CSF1R|NECTIN3|DEFA4|SLIT2|TYRP1|NACC2|DGKD|EXD2|PDLIM4|HMGCS1|PDGFB|TCF3|BARD1|CUBN|TRIM37|CLCN1|IL6R|APPL2|UHRF1BP1L|SEPTIN12|SYNE1|SHMT2|F11R|RACK1|ADAM10|TFAP4|PSPH|CLEC2A|SCARB2|SYT4|MYO9B|HOGA1|GPD1L	http://amigo.geneontology.org/amigo/term/GO:0042803
structural molecule activity	Gene Ontology	GO:0005198	23	168	7.13315e-07	7.73343e-05	SNTB1|MAP2|NPHP1|MAP7|CLTC|LAMB1|PANX1|APOE|TUBA1B|PPL|KRT23|DST|FGB|EPB41L1|MAP1A|PGM5|SPAG4|COL4A3|CLTCL1|CTNNA1|MAPK8IP2|SEPTIN4|SEPTIN7	http://amigo.geneontology.org/amigo/term/GO:0005198
centriole	Gene Ontology	GO:0005814	21	144	8.61356e-07	9.19693e-05	IFT140|CCHCR1|ODF2L|CNTLN|CEP135|SAXO1|CEP250|DZIP1L|AHI1|CEP290|CEP89|HERC2|PLA2G3|ALMS1|MDM1|TTBK2|TUBD1|CEP83|TOPORS|RTTN|PCNT	http://amigo.geneontology.org/amigo/term/GO:0005814
angiogenesis	Gene Ontology	GO:0001525	55	238	3.38753e-06	0.000135987	PTGS2|MFGE8|EPHB3|NRCAM|HSPG2|EPHA1|NOX5|ADAM15|ZC3H12A|SEMA4A|PLXDC1|PECAM1|APOD|THSD7A|CYP1B1|DYSF|MINAR1|JUN|PIK3CG|PIK3R6|SLC12A6|PLXND1|ADM2|ANPEP|TGFBR3|COL8A2|NOS3|SOX17|RNASE4|ANGPTL1|PRKCA|HOXB3|RAMP3|LEPR|TEP1|SH2D2A|VEGFB|PLCD3|PLCD1|SETD2|FGF1|CCDC134|EPAS1|FHOD3|CSPG4|VAV3|EIF2AK3|HMOX1|ADAM8|TNFAIP2|EFL1|TYMP|FOXC1|PRKD1|RNF213	http://amigo.geneontology.org/amigo/term/GO:0001525
spermatogenesis	Gene Ontology	GO:0007283	38	404	1.58613e-06	0.000153116	RAD23B|GORASP2|KHDRBS1|ADAM10|NLRP14|TDRD12|MYBL1|YY1|SPA17|ROS1|AXL|SHCBP1L|RACGAP1|ASPM|SUN1|MLH1|SOX17|TAF4B|GMCL1|FSHR|SETX|SPAG4|SPEF2|SPAG8|MSH4|TDRD1|TDRD6|HERC2|ADIG|SEPTIN12|SYNE1|LRGUK|RAI14|UTP14C|SEPTIN4|CREB3L4|SEPTIN7|SPATA2	http://amigo.geneontology.org/amigo/term/GO:0007283
regulation of transcription, DNA-templated	Gene Ontology	GO:0006355	59	773	1.74249e-06	0.000165937	ZNF215|ZNF197|ZNF280D|ZNF317|ZNF736|MTERF1|ZNF570|NFYC|ZFP28|SPZ1|ZNF550|MYBL1|ZNF224|SMARCA2|POFUT1|MLF1|DAXX|MLF2|TP53|ZNF648|SOX17|ZNF783|ZNF266|ZNF786|ZFP69|ZNF263|ZNF470|ZNF284|MYB|ZNF282|ZNF248|ZNF205|IFNK|ZNF225|TCF3|ZNF227|ZNF577|CELSR2|USP13|ZNF23|ZFP82|ZNF518B|CDCA7L|SETD2|NSD3|POGK|CREBBP|ESR2|TCF19|ZNF483|KAT7|ZNF561|PRDM2|ZNF500|ASCC1|ZNF549|ZSCAN32|HES6|ZNF560	http://amigo.geneontology.org/amigo/term/GO:0006355
cytoskeleton	Gene Ontology	GO:0005856	38	406	1.76713e-06	0.00016604	EPB41L1|CTTN|EVL|SNTB1|EPB42|NPHP1|NOSTRIN|RAI14|SYNE1|FARP2|PSTPIP1|CYS1|CFAP44|RAB3IP|NEFH|PPL|CDC42BPG|MARK1|IQCA1|PDLIM4|FUZ|EPB41L5|MYO1C|SPAG4|PPP2R2B|CC2D2A|LRP1|SSH2|TRIP11|TRIM67|DDX20|CFAP58|PTPN13|SAXO1|LRRC10|SGIP1|KANK4|CCDC110	http://amigo.geneontology.org/amigo/term/GO:0005856
zinc ion binding	Gene Ontology	GO:0008270	61	820	2.5171e-06	0.00022741	AOC1|MORC3|KDM1B|ZFPM2|NQO2|DNAJC21|RNPEPL1|CD4|LTA4H|POLE|TRIM55|TRIM56|ZZZ3|USP33|MDM4|KAT7|ADAMTS9|MEFV|LTN1|ZCCHC9|LANCL1|PHC1|MYCBP2|LIG3|NRG1|ZCCHC2|TRIM52|ZNF282|MTA2|ZNF205|SREK1IP1|ZNF225|TET1|TRIM37|PPARG|RXRG|SLFN11|RXRB|SLFN13|USP13|HERC2|ADAMTS20|TP53|MMP27|TRPS1|AGTPBP1|SHMT2|TRIM66|TRIM67|TRIT1|ESR2|APOBEC3H|SEC24D|APOBEC3G|SHH|CA4|L3MBTL3|ZNF91|PRDM2|CREBBP|RNF146	http://amigo.geneontology.org/amigo/term/GO:0008270
serine-type endopeptidase activity	Gene Ontology	GO:0004252	22	169	2.60284e-06	0.00023218	TYSND1|PCSK5|PRSS8|TMPRSS11B|TMPRSS11E|FURIN|GZMH|CLPP|PRSS36|LONP1|PRSS53|TMPRSS2|CELA3A|CORIN|LTF|TMPRSS15|PROZ|CFB|OVCH2|OVCH1|PRSS23|APC	http://amigo.geneontology.org/amigo/term/GO:0004252
ciliary basal body-plasma membrane docking	Gene Ontology	GO:0097711	16	95	3.31379e-06	0.000291904	ALMS1|HAUS6|CEP250|AHI1|CEP290|CEP89|CC2D2A|NPHP1|PCNT|CEP72|TTBK2|RPGRIP1L|CNTRL|CEP135|RAB3IP|CEP83	http://amigo.geneontology.org/amigo/term/GO:0097711
defense response to virus	Gene Ontology	GO:0051607	24	200	3.36842e-06	0.000293053	MX2|MX1|IFNAR2|TRIM56|TRIM52|IFNW1|IFI16|OAS3|OAS2|AIMP1|TTC4|IFNK|PARP9|SLFN11|SLFN13|IL33|DDX60|SETD2|APOBEC3H|IFI6|APOBEC3G|PTPRC|ABCC9|MAVS	http://amigo.geneontology.org/amigo/term/GO:0051607
apical plasma membrane	Gene Ontology	GO:0016324	34	354	3.6359e-06	0.000308701	IGSF5|DUOX2|PATJ|AGER|CD36|PODXL|P2RX2|TRPV5|TEK|ASPM|CNKSR3|SCNN1G|DSG2|ATP6V1B1|ANXA13|AQP10|GP2|PDZK1|CUBN|CD34|UMOD|IL6R|TMEM30A|CBLIF|PLB1|TRPM6|MGA|FEZ1|CA4|SLC22A5|SEPTIN7|OXTR|PKHD1|SLC19A1	http://amigo.geneontology.org/amigo/term/GO:0016324
extracellular matrix structural constituent	Gene Ontology	GO:0005201	19	137	5.42657e-06	0.000449895	COL4A4|COL4A1|COL11A2|MMRN2|MMRN1|UMOD|TNXB|FBN3|CD4|NID1|COL13A1|COL4A3|FGB|CHI3L1|LAMB1|VWF|LAMC1|GP2|CCN1	http://amigo.geneontology.org/amigo/term/GO:0005201
cell division	Gene Ontology	GO:0051301	33	346	5.74545e-06	0.000469349	BIRC6|NCAPG2|CCN1|ZWINT|DSN1|KIF14|CLTC|ZNF16|GNAI3|KIF2B|TPX2|NEK3|CCNE2|TUBA1B|HAUS6|MASTL|PRPF40A|NEK9|SKA2|LIG3|HELLS|EVI5|NCAPD3|ANAPC4|DIS3L2|PSRC1|SPDL1|CDC27|TEX14|LMLN|KIF13A|NCAPH|CNTRL	http://amigo.geneontology.org/amigo/term/GO:0051301
integrin binding	Gene Ontology	GO:0005178	19	142	8.61561e-06	0.000682182	CCN4|SFRP2|ITGB5|CCN1|ITGB8|DST|TNXB|LAMB1|ADAM10|NRG1|COL4A3|VCAM1|ADAM23|ADAM22|GRIP1|VWF|CX3CL1|F11R|ITGBL1	http://amigo.geneontology.org/amigo/term/GO:0005178
signaling receptor activity	Gene Ontology	GO:0038023	24	214	9.54052e-06	0.000743818	IL10RA|AGER|CD4|CD302|NOTCH4|SEMA4D|TNFRSF19|TEK|FZD4|PLA2R1|ITGB5|CUBN|ITGB8|CD46|TEX264|THBD|LRP1|KLRK1|GRIK4|CD93|NOTCH3|GRIN2C|PKHD1|CD300A	http://amigo.geneontology.org/amigo/term/GO:0038023
dynein intermediate chain binding	Gene Ontology	GO:0045505	9	30	9.71069e-06	0.000743818	DNAH3|DNAH17|DNAH10|DNAH11|DNAH8|DNAH9|DNAH6|DNHD1|DNAH7	http://amigo.geneontology.org/amigo/term/GO:0045505
calmodulin binding	Gene Ontology	GO:0005516	23	200	1.00425e-05	0.000760962	MYH15|SNTB1|MYO1C|MAP2|MBL2|MYH4|ASPM|MYH8|INVS|SPA17|TTN|TRPV5|CACNA1S|SLC8A1|PCNT|SMTNL1|TJP1|CAMSAP2|MYO9B|MYO5B|MYO15A|ARPP21|CFAP221	http://amigo.geneontology.org/amigo/term/GO:0005516
double-strand break repair via homologous recombination	Gene Ontology	GO:0000724	14	82	1.16792e-05	0.000875568	SPIDR|YY1|RAD54B|PALB2|ATM|AUNIP|RAD51AP2|FEN1|EXD2|LIG3|POLN|NARF|FBH1|MCM9	http://amigo.geneontology.org/amigo/term/GO:0000724
cellular response to DNA damage stimulus	Gene Ontology	GO:0006974	26	248	1.23209e-05	0.000913955	YY1|CTC1|ATM|HELB|WDHD1|TOPORS|SPIDR|DDX11|MASTL|FANCF|FANCL|SETX|CHEK1|HMCES|BARD1|SLFN11|HERC2|FBH1|MCM9|TP53|RNF169|BOD1L1|KIN|ALKBH7|SLF1|WDR76	http://amigo.geneontology.org/amigo/term/GO:0006974
midbody	Gene Ontology	GO:0030496	20	160	1.25228e-05	0.000914971	BIRC6|INCENP|PSRC1|PKN1|DDX11|RACGAP1|ASPM|PDXP|ANLN|TEX14|LAP3|KIF14|KIF13A|AURKB|SEPTIN7|SEPTIN12|URB2|RACK1|GNAI3|TOPORS	http://amigo.geneontology.org/amigo/term/GO:0030496
negative regulation of transcription, DNA-templated	Gene Ontology	GO:0045892	43	536	1.42506e-05	0.00101438	ZFPM2|KHDRBS1|ATF7IP|NOSTRIN|NPAS1|SMARCA2|FZD1|SIX4|ZHX1|JUN|ZKSCAN3|CRY2|IFI16|PHC1|ZNF263|NRG1|MYB|ZNF282|TCF4|PDGFB|ZNF224|ZBED6|DAXX|TSC22D4|PPARG|PER1|NACC2|BRD7|SMTNL1|TRIM66|KAT8|TP53|ARID5B|TFAP4|PER2|ZC3H4|CSF2|KAT7|SPEN|SFRP2|L3MBTL3|ZNF425|ZNF91	http://amigo.geneontology.org/amigo/term/GO:0045892
positive regulation of transcription, DNA-templated	Gene Ontology	GO:0045893	44	556	1.55124e-05	0.00109316	NFATC1|TGFB3|RNF10|CCN1|PDGFB|ATF7IP|CD4|HIPK2|TAF15|MYBL1|SMARCA2|TRIM56|TOPORS|FZD1|APOE|FZD4|SIX4|JUN|SOX17|MYRF|MYB|FANK1|KAT8|PARP9|ZNF225|TCF3|RXRB|PPARG|OPA1|SHH|TP53|BRD7|NAA16|PSRC1|ESR2|TFAP4|NOTCH4|CEP290|DXO|ZKSCAN3|ATAD2|NSD3|CREBBP|SP100	http://amigo.geneontology.org/amigo/term/GO:0045893
extracellular matrix organization	Gene Ontology	GO:0030198	26	252	1.58892e-05	0.00110862	RECK|EGFLAM|CCN1|COL11A2|ITGA1|ITGA6|LAMB1|FURIN|ADAMTS9|NID1|FGB|PDGFB|ITGB5|ITGB8|COL4A4|COL4A3|VCAM1|COL4A1|ADAMTS20|MMP27|LAMC1|F11R|CSGALNACT1|COL7A1|COL13A1|VWF	http://amigo.geneontology.org/amigo/term/GO:0030198
focal adhesion	Gene Ontology	GO:0005925	36	418	1.7562e-05	0.00121333	CTTN|EVL|PTK7|SNTB1|ITGA1|LAP3|CD59|ITGA6|ADAM10|CLTC|PRSS8|EPB41L5|FBLN7|SYNE2|ITGBL1|FZD1|KLF11|TEK|AVIL|PGM5|ITGB5|ITGB8|DST|CD46|NELL1|VASP|USP33|CTNNA1|BCAR3|LRP1|PIP5K1C|SCARB2|LMLN|ARHGAP31|PTPRC|SYNPO2	http://amigo.geneontology.org/amigo/term/GO:0005925
actin filament binding	Gene Ontology	GO:0051015	23	208	1.78017e-05	0.00121795	MYOM3|CTTN|MYH15|MYO1C|RCSD1|ITPRID2|PANX1|PSTPIP1|GAS2L3|GAS2L2|AVIL|TTN|CFL2|MYO16|SYNE1|SYNE2|CTNNA1|MYH4|VPS16|MYO19|MYO5B|MYO15A|MYH8	http://amigo.geneontology.org/amigo/term/GO:0051015
platelet degranulation	Gene Ontology	GO:0002576	17	124	1.90217e-05	0.00126458	PCYOX1L|PDGFB|TGFB3|F5|MMRN1|TEX264|CD36|ITIH4|BRPF3|APPL2|TTN|VEGFB|NRG1|VWF|SELP|ITIH3|FGB	http://amigo.geneontology.org/amigo/term/GO:0002576
semaphorin-plexin signaling pathway	Gene Ontology	GO:0071526	9	34	2.26247e-05	0.00147626	FARP2|SEMA3D|PLXNA2|PLXNA4|SH3BP1|NELL1|PLXND1|SEMA4D|SEMA4G	http://amigo.geneontology.org/amigo/term/GO:0071526
positive regulation of GTPase activity	Gene Ontology	GO:0043547	29	307	2.4244e-05	0.00155316	DOCK8|SCYL3|ITGA6|ARFGAP2|SH3BP1|SEMA4D|ARHGEF10L|NPRL3|PREX1|RACGAP1|DOCK10|JUN|ARHGAP21|BCAR3|EVI5|CX3CL1|RANBP2|AGAP2|ARFGEF1|NELL1|ALS2CL|F11R|RACK1|RGS13|TBC1D30|ARHGAP31|MYO9B|MYO9A|STXBP5L	http://amigo.geneontology.org/amigo/term/GO:0043547
negative regulation of viral process	Gene Ontology	GO:0048525	5	6	2.61786e-05	0.00166199	APCS|APOBEC3G|LTF|APOBEC3H|MBL2	http://amigo.geneontology.org/amigo/term/GO:0048525
cell-cell adhesion	Gene Ontology	GO:0098609	18	142	2.82735e-05	0.00177896	IGSF5|TJP1|PKHD1|PIP5K1C|CD34|CELSR3|CELSR2|ITGA6|CD93|CDH9|CX3CL1|NPHP1|COL13A1|CDSN|FAT4|DSG2|ADGRV1|F11R	http://amigo.geneontology.org/amigo/term/GO:0098609
lamellipodium	Gene Ontology	GO:0030027	21	185	2.8555e-05	0.00178055	PDLIM4|DGKZ|CARMIL1|CTTN|EVL|TIAM2|PTPN13|UNC5C|AVIL|RAB3IP|STX4|SCYL3|PODXL|ARHGAP31|MEFV|SH3BP1|SNX1|PDXP|PLXND1|PSTPIP1|CTNNA1	http://amigo.geneontology.org/amigo/term/GO:0030027
G protein-coupled receptor signaling pathway	Gene Ontology	GO:0007186	73	1132	2.89028e-05	0.00178055	OR51F1|OR6F1|OR2C1|OR51F2|OR10G2|TAS2R20|LAP3|NTSR2|SCYL3|OR51S1|GPR75|OR10K2|C5AR1|AKAP13|RLN2|GIPC1|OR2W3|ADGRV1|OR2W1|GNAT2|CYSLTR2|OR5D14|FZD1|APOE|FZD4|GPR142|OR14A2|OR4Q3|OR52J3|RXFP3|OR4S1|PTGER1|GNAI3|TAS2R50|TIAM2|LANCL1|FSHR|CX3CL1|C5|SSTR4|OR4C16|OR2K2|GPR180|VIPR1|CELSR3|PTH2R|CELSR2|PPARG|APPL2|ADGRL3|OR6Y1|OR4F6|TACR3|OR2AJ1|FFAR4|ADRA1D|NMUR2|OR51I2|OR6Q1|OR2L13|RGS13|TAS2R7|PREX1|…	http://amigo.geneontology.org/amigo/term/GO:0007186
cellular response to hypoxia	Gene Ontology	GO:0071456	30	114	7.66511e-05	0.00189566	PTGS2|HP1BP3|CCN1|HILPDA|CPEB2|AKT1|SLC29A1|PINK1|CLCA1|CASR|EDN1|SLC8A3|FMN2|TEP1|SLC8A1|TBL2|GATA6|BRF1|MDM4|KCNMB1|EPAS1|EGLN1|TP53|HIPK2|MPL|HMOX1|ADAM8|OPRD1|STC2|BCL2	http://amigo.geneontology.org/amigo/term/GO:0071456
motile cilium	Gene Ontology	GO:0031514	15	104	3.42103e-05	0.00206051	DNAH17|DNAH11|DAAM1|IQUB|CFAP61|SPAG4|DNAH9|SPA17|CEP89|NPHP1|SLC25A31|IQCA1|PGS1|CFAP44|SAXO1	http://amigo.geneontology.org/amigo/term/GO:0031514
axoneme	Gene Ontology	GO:0005930	15	105	3.77774e-05	0.00223708	RP1|IFT140|DNAH17|DNAH10|DNAH11|CFAP61|IFT172|DNAH8|DNAH9|DZIP1L|SEPTIN7|RPGRIP1L|RSPH6A|KIF19|CFAP221	http://amigo.geneontology.org/amigo/term/GO:0005930
I band	Gene Ontology	GO:0031674	7	20	4.28472e-05	0.00241556	ANKRD2|KAT2B|MYPN|CFL2|CACNA1S|SMTNL1|TTN	http://amigo.geneontology.org/amigo/term/GO:0031674
histone binding	Gene Ontology	GO:0042393	19	163	4.86776e-05	0.00266491	KAT8|DAXX|KDM1B|BRD7|ATAD2|PARP9|PKN1|COPRS|CD1D|PRMT7|NCAPD3|BRPF3|L3MBTL3|PHC1|TSPYL6|WRAP53|GLYR1|SMARCA2|KAT7	http://amigo.geneontology.org/amigo/term/GO:0042393
spindle	Gene Ontology	GO:0005819	16	122	5.35697e-05	0.00287478	INCENP|TPX2|ATM|AURKB|SPAG8|HAUS6|CSPP1|SEPTIN7|INVS|PSRC1|TTK|CLTC|EVI5|SEPTIN12|CLTCL1|KIF2B	http://amigo.geneontology.org/amigo/term/GO:0005819
chromatin binding	Gene Ontology	GO:0003682	36	443	5.38486e-05	0.00287478	NFATC1|KDM1B|TCF4|MLH3|TRIM37|KAT2B|POLE|GLYR1|SMARCA2|WDHD1|ANKRD2|DDX11|EXO1|JUN|ZKSCAN3|MLH1|CRAMP1|PHC1|TRIM66|TOP2B|HELLS|TSPYL6|PKN1|NCAPD3|PPARG|OPA1|PBX2|SHMT2|MCM9|TP53|NOC3L|ATAD2|L3MBTL3|CREBBP|NCAPH|TASOR	http://amigo.geneontology.org/amigo/term/GO:0003682
protein kinase binding	Gene Ontology	GO:0019901	37	461	5.43166e-05	0.00287796	CCN1|TEX14|KAT2B|KIF14|CLTC|DAXX|TPX2|IFNAR2|TRAP1|RACGAP1|CDK13|NEFH|NEK9|TTN|NARF|STK11IP|TCF4|UNC5C|RFFL|CEP250|SMAD1|AGAP2|NELL1|MAPK8IP2|CD4|ADAM10|CDK5RAP1|TP53|CNTLN|IRS2|CCNE2|KIF13B|PTPRC|CDK5RAP3|MAVS|IL15RA|NBEAL1	http://amigo.geneontology.org/amigo/term/GO:0019901
external side of plasma membrane	Gene Ontology	GO:0009897	33	392	5.80257e-05	0.00305119	CD1D|BTN3A2|ITGA1|LAP3|CD34|SELP|ITGA6|LAG3|CD4|CD302|IGHV3-73|BTN2A1|SPA17|SCNN1G|CD163L1|FGB|IL5RA|CD36|CD27|LEPR|ASTN1|IGHE|THBD|IL6R|CLEC2A|CD274|CD163|IL13|KLRK1|CD14|PTPRC|MOG|VCAM1	http://amigo.geneontology.org/amigo/term/GO:0009897
nuclear body	Gene Ontology	GO:0016604	28	307	5.84519e-05	0.00305119	NFATC1|WRAP53|ZWINT|DSN1|ATF7IP|HIPK2|PPWD1|UBN1|TRIM52|DAXX|KLF11|CCNDBP1|EXO1|VIRMA|ZNF470|UBXN7|SETX|INCENP|TRIM25|CORIN|SNAPC5|COIL|NUFIP2|FANCL|TP53|RNF169|CREBBP|SP100	http://amigo.geneontology.org/amigo/term/GO:0016604
neuron migration	Gene Ontology	GO:0001764	15	110	6.0974e-05	0.00312662	MARK1|DDX11|ASPM|LAP3|NDN|CELSR3|DCC|CELSR2|ASTN1|ADGRL3|ATOH1|NELL1|TOP2B|AXL|DNER	http://amigo.geneontology.org/amigo/term/GO:0001764
transcription factor binding	Gene Ontology	GO:0008134	29	325	6.23302e-05	0.00313743	BPTF|NFATC1|KDM1B|ZFPM2|MED25|KAT2B|NFYC|DAXX|SDR16C5|JUN|FIGLA|SOX17|IFI16|UBXN7|EYA2|TCF4|TCF3|CD34|SMAD1|PPARG|PER1|BRD7|PBX2|KAT8|E2F6|TP53|PER2|CREBBP|HES6	http://amigo.geneontology.org/amigo/term/GO:0008134
negative regulation of cell population proliferation	Gene Ontology	GO:0008285	33	394	6.35162e-05	0.00317446	PTGS2|TGFB3|ITGA1|FUZ|KAT2B|FKTN|SMARCA2|KLF11|MINAR1|JUN|NRG1|SFRP2|IFNK|NDN|WNK2|UMOD|SMAD1|NACC2|COL4A3|GLMN|BRD7|MDM4|DIS3L2|C18orf54|DDX20|TP53|ADRA1D|TFAP4|CSF1R|RARRES1|SSTR4|MYO16|DHRS2	http://amigo.geneontology.org/amigo/term/GO:0008285
photoreceptor connecting cilium	Gene Ontology	GO:0032391	9	40	6.75538e-05	0.00332903	RP1|FAM161A|IFT140|CEP290|NPHP1|PCDHB15|RPGRIP1L|IFT122|TOPORS	http://amigo.geneontology.org/amigo/term/GO:0032391
response to type I interferon	Gene Ontology	GO:0034340	5	8	6.85454e-05	0.00335444	SP100|SETD2|TRIM56|SHMT2|MX1	http://amigo.geneontology.org/amigo/term/GO:0034340
protein phosphatase binding	Gene Ontology	GO:0019903	13	86	7.30999e-05	0.00352832	PDLIM4|TP53|CDC27|ITGA1|CSF1R|IRS2|ROS1|PPARG|MYO16|MTMR4|MTMR3|ANAPC4|RACK1	http://amigo.geneontology.org/amigo/term/GO:0019903
inflammatory response	Gene Ontology	GO:0006954	32	381	7.75664e-05	0.00369332	PTGS2|STAB1|LAP3|SMAD1|AIMP1|C5AR2|C5AR1|CHI3L1|PSTPIP1|AXL|CLEC7A|CSF1R|PTGER1|IFI16|FFAR4|CX3CL1|PJA2|C5|BLNK|IL17B|SCYL3|MEFV|IL1RAP|SCN9A|CHST4|F11R|AGER|IL13|NLRP2|CD14|NRROS|SELP	http://amigo.geneontology.org/amigo/term/GO:0006954
carbohydrate binding	Gene Ontology	GO:0030246	19	172	9.34585e-05	0.00433291	GANAB|CD93|KLRK1|CLEC7A|PLA2R1|CD34|MGA|MAN2A1|MAN2A2|CLEC2A|FREM1|CD302|ADGRL3|CHI3L1|APCS|GRIP1|GALNT5|KLRF2|CHI3L2	http://amigo.geneontology.org/amigo/term/GO:0030246
Golgi organization	Gene Ontology	GO:0007030	15	115	9.58026e-05	0.00441256	TRAPPC8|TMED5|GORASP2|COG1|HOOK1|COG4|TRAPPC12|ARHGAP21|ARFGEF1|ATP8B4|SYNE1|CUL7|GBF1|KIFC3|TJAP1	http://amigo.geneontology.org/amigo/term/GO:0007030
GTPase activator activity	Gene Ontology	GO:0005096	25	268	0.000102572	0.0046634	ARFGAP2|SH3BP1|ARHGEF10L|NPRL3|PREX1|RACGAP1|JUN|TBC1D5|ARHGAP21|EVI5|ARHGAP29|RALGAPA1|RANBP2|TIAM2|AGAP2|ARFGEF1|NELL1|ALS2CL|RGS13|TBC1D30|ARHGAP31|MYO9B|MYO9A|STXBP5L|TBC1D15	http://amigo.geneontology.org/amigo/term/GO:0005096
glomerular basement membrane development	Gene Ontology	GO:0032836	5	9	0.000103379	0.00466993	MYO1C|NID1|COL4A4|COL4A3|SULF2	http://amigo.geneontology.org/amigo/term/GO:0032836
sodium ion transport	Gene Ontology	GO:0006814	12	77	0.000105823	0.00474989	SCN7A|SLC17A8|SLC13A1|SLC17A6|SCN8A|SCN9A|SCNN1G|SLC22A5|NAT2|SLC9B1|SLC5A9|SLC6A15	http://amigo.geneontology.org/amigo/term/GO:0006814
trans-Golgi network	Gene Ontology	GO:0005802	19	174	0.000107343	0.00478764	BIRC6|FURIN|GBF1|LAP3|ATP9B|STX4|PCSK5|ADAM10|SMPD4|CLTCL1|GOLGA4|ARFGEF1|ARFGEF2|ATP8B4|CLN3|CA4|ATP7B|CHST4|TJAP1	http://amigo.geneontology.org/amigo/term/GO:0005802
sperm axoneme assembly	Gene Ontology	GO:0007288	6	16	0.000112627	0.00499173	SPEF2|CFAP44|PLA2G3|PGS1|ARMC2|FSIP2	http://amigo.geneontology.org/amigo/term/GO:0007288
axon guidance	Gene Ontology	GO:0007411	22	222	0.000118305	0.00514627	EVL|LAP3|CNTN4|BOC|SEMA4D|SEMA4G|MLF2|DDX11|CSF1R|DCC|MYPN|SLIT2|ATOH1|UNC5C|SHH|NELL1|VASP|USP33|PSPN|SEMA3D|IRS2|NOTCH3	http://amigo.geneontology.org/amigo/term/GO:0007411
damaged DNA binding	Gene Ontology	GO:0003684	10	55	0.000128999	0.00550941	MPG|RAD23B|PNKP|CRY2|AUNIP|FEN1|CREBBP|UNG|DCLRE1C|POLI	http://amigo.geneontology.org/amigo/term/GO:0003684
myosin complex	Gene Ontology	GO:0016459	8	34	0.000130835	0.00554713	MYO3B|MYH15|MYO1C|MYO9B|MYO19|MYO5B|MYO16|MYO15A	http://amigo.geneontology.org/amigo/term/GO:0016459
cell differentiation	Gene Ontology	GO:0030154	43	596	0.000136812	0.00573877	INSC|YY1|ZFPM2|GORASP2|SMAD1|NLRP14|MYBL1|TDRD12|ROS1|SHCBP1L|ACER1|SPAG8|ZHX1|PRMT7|SOX17|ATOH7|FCRLA|NRG1|ILDR2|ANXA13|EYA2|CCHCR1|RBL2|PRRC2B|SPAG4|RXRG|TDRD6|RXRB|NHSL1|PPARG|UTP14C|SEPTIN12|NELL1|LRGUK|KRT6A|NOTCH4|OSGIN1|RAI14|KLRK1|COL13A1|SEPTIN4|SEPTIN7|HES6	http://amigo.geneontology.org/amigo/term/GO:0030154
heparin binding	Gene Ontology	GO:0008201	18	163	0.000141761	0.00591119	AOC1|RSPO2|APOE|COL25A1|CCN1|SELP|TNXB|SCYL3|APPL2|COL13A1|PTPRC|LTF|CCN4|VEGFB|NRG1|NELL1|FBLN7|SLIT2	http://amigo.geneontology.org/amigo/term/GO:0008201
mitotic cell cycle	Gene Ontology	GO:0000278	16	134	0.000145092	0.00596904	TPX2|TUBAL3|NEK3|WDHD1|TUBA1B|CEP250|MASTL|SKA2|POLE|TUBA8|CLTC|CLTCL1|MYBL1|TUBD1|MYB|DIS3L2	http://amigo.geneontology.org/amigo/term/GO:0000278
regulation of G2/M transition of mitotic cell cycle	Gene Ontology	GO:0010389	12	80	0.000146152	0.00596904	TPX2|RNASEH2B|HAUS6|CTC1|CEP250|ALMS1|CEP290|KIF14|PCNT|CEP72|CNTRL|CEP135	http://amigo.geneontology.org/amigo/term/GO:0010389
N-glycan processing	Gene Ontology	GO:0006491	6	17	0.000147626	0.00596904	GANAB|ST8SIA6|MAN2A2|ST8SIA1|MAN1C1|MAN2A1	http://amigo.geneontology.org/amigo/term/GO:0006491
scavenger receptor activity	Gene Ontology	GO:0005044	9	45	0.0001482	0.00596904	LRP1|STAB1|SCARB2|TMPRSS2|AGER|CD36|CD163L1|TMPRSS15|CD163	http://amigo.geneontology.org/amigo/term/GO:0005044
basement membrane	Gene Ontology	GO:0005604	13	93	0.000148231	0.00596904	EGFLAM|COL7A1|MMRN2|DST|NID1|ITGA6|FREM3|FREM1|COL4A4|COL4A3|COL4A1|LAMB1|LAMC1	http://amigo.geneontology.org/amigo/term/GO:0005604
positive regulation of cell migration	Gene Ontology	GO:0030335	22	227	0.00015846	0.00634468	CCN1|ATM|ITGA6|ADAM10|LAMB1|SEMA4D|SEMA4G|PREX1|CSF1R|FAM110C|PDGFB|SMIM22|SYNE2|RACK1|PODXL|CARMIL1|TJP1|SEMA3D|CD274|CLEC7A|STX4|IRS2	http://amigo.geneontology.org/amigo/term/GO:0030335
spindle pole	Gene Ontology	GO:0000922	15	121	0.000159499	0.00635022	SPDL1|PSRC1|DDX11|BIRC6|CSPP1|UMOD|DSN1|ALMS1|BOD1L1|CEP89|FAM110C|TPX2|AUNIP|FRY|TOPORS	http://amigo.geneontology.org/amigo/term/GO:0000922
drug metabolic process	Gene Ontology	GO:0017144	7	26	0.000169814	0.00660662	CYP2C9|FMO2|FMO1|CYP2D6|CYP1A1|CBR1|CYP2C8	http://amigo.geneontology.org/amigo/term/GO:0017144
nucleic acid phosphodiester bond hydrolysis	Gene Ontology	GO:0090305	11	69	0.000170078	0.00660662	PNKP|ATAD5|PXDNL|EXO5|DXO|POLE|FEN1|EXD2|REXO5|DCLRE1C|N4BP2	http://amigo.geneontology.org/amigo/term/GO:0090305
non-motile cilium assembly	Gene Ontology	GO:1905515	9	46	0.000171436	0.00660662	IFT140|IFT172|CEP250|FUZ|CEP89|CC2D2A|TBC1D32|RPGRIP1L|IFT122	http://amigo.geneontology.org/amigo/term/GO:1905515
peroxisome	Gene Ontology	GO:0005777	14	108	0.000171564	0.00660662	AOC1|PECR|MARF1|VWA8|PEX6|TYSND1|TRIM37|ECI2|URAD|ACOXL|ACOT4|GBF1|ABCD4|GSTK1	http://amigo.geneontology.org/amigo/term/GO:0005777
actin cytoskeleton	Gene Ontology	GO:0015629	23	245	0.000174875	0.00669753	MYO1C|AKAP13|PDXP|AXL|GAS2L3|AVIL|ARHGAP21|TRMT10A|MYO15A|ANLN|CORIN|ANKRD23|CFL2|VASP|CTNNA1|ARSJ|NOTCH3|MYO9B|MYO19|SYNPO2|MYOZ2|MYO5B|WIPF1	http://amigo.geneontology.org/amigo/term/GO:0015629
G protein-coupled receptor activity	Gene Ontology	GO:0004930	50	739	0.000177042	0.00674385	OR51F1|OR6F1|OR2C1|OR51F2|OR10G2|TAS2R20|LAP3|NTSR2|OR51S1|C5AR2|OR10K2|C5AR1|OR2W3|ADGRV1|OR2W1|OR4C16|OR6Y1|OR5D14|FZD1|FZD4|GPR142|OR14A2|OR4Q3|OR52J3|RXFP3|OR4S1|TAS2R50|LANCL1|OR6Q1|GRM2|OR2K2|NMUR2|CELSR3|CELSR2|ADGRL3|OR4F6|OR2AJ1|FFAR4|GPR75|OR51I2|OR2L13|ADRA1D|TAS2R7|OR4E1|ADGRG7|OR13G1|SSTR4|OXTR|OR2T27|OR2B3	http://amigo.geneontology.org/amigo/term/GO:0004930
guanyl-nucleotide exchange factor activity	Gene Ontology	GO:0005085	15	123	0.000187657	0.00710619	DOCK8|RCC1L|DOCK10|EIF2B4|MCF2L2|RGL4|TIAM2|HERC2|MYCBP2|ARFGEF2|NUCB2|GBF1|ARHGEF10L|BCAR3|ARFGEF1	http://amigo.geneontology.org/amigo/term/GO:0005085
brush border membrane	Gene Ontology	GO:0031526	10	58	0.000189579	0.00710619	SLC19A1|CUBN|CD36|CA4|SLC22A5|ITLN1|PLB1|TRPM6|CYBRD1|PDZK1	http://amigo.geneontology.org/amigo/term/GO:0031526
positive regulation of transcription of Notch receptor target	Gene Ontology	GO:0007221	6	18	0.0001907	0.00711039	NOTCH4|KAT2B|NOTCH3|SPEN|PLXND1|CREBBP	http://amigo.geneontology.org/amigo/term/GO:0007221
microtubule organizing center	Gene Ontology	GO:0005815	13	96	0.00019671	0.00729587	CEP250|SPDL1|BIRC6|EHBP1|KIF18A|SPECC1|FAM110C|CCDC141|ARFGEF2|EVI5|CNTRL|SMTNL1|FRY	http://amigo.geneontology.org/amigo/term/GO:0005815
neurotransmitter loading into synaptic vesicle	Gene Ontology	GO:0098700	4	5	0.000201181	0.00738398	SLC18A2|SLC17A6|SLC17A8|SLC32A1	http://amigo.geneontology.org/amigo/term/GO:0098700
axonemal dynein complex	Gene Ontology	GO:0005858	5	11	0.000212042	0.00774227	DNAH3|DNAH8|DNAH17|DNAH7|DNHD1	http://amigo.geneontology.org/amigo/term/GO:0005858
flavin adenine dinucleotide binding	Gene Ontology	GO:0050660	10	59	0.000214447	0.00778975	FMO2|KDM1B|FMO1|DPYD|ACADS|ACOXL|MTRR|AIFM2|ACAD10|DUS4L	http://amigo.geneontology.org/amigo/term/GO:0050660
negative regulation of cell growth	Gene Ontology	GO:0030308	15	125	0.00022002	0.00791062	SFRP2|PSRC1|TP53TG5|ESR2|NRG1|MINAR1|OSGIN1|SOX17|EI24|PPARG|SLIT2|ST7L|TP53|SMARCA2|RACK1	http://amigo.geneontology.org/amigo/term/GO:0030308
protein dimerization activity	Gene Ontology	GO:0046983	16	140	0.000228584	0.00809461	E2F6|MGA|APOE|ZBED6|CYP1A1|ANO5|SMAD1|ANO2|ATOH7|SREBF2|FIGLA|ATOH1|NSMCE3|TCF24|HES6|SP100	http://amigo.geneontology.org/amigo/term/GO:0046983
in utero embryonic development	Gene Ontology	GO:0001701	20	202	0.000238764	0.00837099	TGFB3|EPB41L5|TP53|ELL|PSPH|ZFPM2|COPS3|MYBPHL|RNASEH2B|MYO1C|MAN2A1|TANC2|ADAM10|SEC24D|SYF2|ZNF335|RPGRIP1L|SLC39A1|HSD17B2|SMPD4	http://amigo.geneontology.org/amigo/term/GO:0001701
organic acid metabolic process	Gene Ontology	GO:0006082	6	19	0.000243107	0.00839792	CYP2C9|FMO2|FMO1|CYP2D6|CYP2C8|CYP2J2	http://amigo.geneontology.org/amigo/term/GO:0006082
microfilament motor activity	Gene Ontology	GO:0000146	7	28	0.000250618	0.00847649	MYH4|MYH8|MYO1C|MYO9B|MYO19|MYO5B|MYO15A	http://amigo.geneontology.org/amigo/term/GO:0000146
signal transduction	Gene Ontology	GO:0007165	63	1013	0.000251448	0.00847649	CCN4|SERGEF|NPR2|CCN1|PTK7|RASSF8|COPS3|ATM|CD34|SMAD1|FRS3|MX1|CD4|NPHP1|C5AR1|AKAP10|TRIM55|PRSS8|PSTPIP1|STAM|AXL|SLC39A12|TEK|DDX11|CNGB3|CSF1R|GNA14|CDKL2|ARHGAP21|MAGI3|TG|DGKD|ULK2|IL5RA|IL17B|PKN1|SCYL3|PPARG|APPL2|PCNT|NAE1|ITPR2|NELL1|AIMP1|BCAR3|SCUBE3|ESR2|ADRA1D|KLRK1|CD274|OSGIN1|RTKN2|GRB14|IRS2|TEX2|ANKDD1A|KIF13B|BST1|CREBBP|CMTM2|PPP2R5E|MAVS|GUCA1C	http://amigo.geneontology.org/amigo/term/GO:0007165
neutrophil degranulation	Gene Ontology	GO:0043312	36	482	0.000251842	0.00847649	AOC1|CD59|DSN1|CD36|ADAM10|C5AR1|CHI3L1|LTA4H|PRSS8|RAF1|MS4A3|NHLRC3|CDK13|CHIT1|DEFA4|TMEM30A|PTPRC|STK11IP|PRCP|GCA|ANXA3|GLIPR1|LTF|SLC27A2|TMEM63A|MGA|ABCA13|ARSA|MANBA|TCN1|CD93|CEP290|CD14|BST1|ATP8B4|CD300A	http://amigo.geneontology.org/amigo/term/GO:0043312
protein transport	Gene Ontology	GO:0015031	27	320	0.000253128	0.00847649	TAP1|WASHC4|WASHC5|FUZ|ARFGAP2|DRG1|KTN1|ATG16L2|ADAMTS9|DGKD|AAGAB|EHBP1|CPLANE2|COG1|HOOK1|KIF18A|COG4|AGAP2|ARFGEF1|ARFGEF2|SLC15A5|SEC22C|SFT2D2|CEP290|MYO5B|GBF1|STXBP5L	http://amigo.geneontology.org/amigo/term/GO:0015031
kinesin complex	Gene Ontology	GO:0005871	9	49	0.000260041	0.00864392	KIF6|KIF18A|KIF26B|KIFC3|KIF14|KIF13A|KIF13B|KIF19|KIF2B	http://amigo.geneontology.org/amigo/term/GO:0005871
fibrillar center	Gene Ontology	GO:0001650	15	129	0.000299436	0.00972409	RPP38|HEATR1|PTPN13|AGER|DDX11|DSN1|PRMT7|RAI14|SPECC1|TAF4B|COIL|SPATA2|CDCA7L|DUSP11|URB1	http://amigo.geneontology.org/amigo/term/GO:0001650
branching involved in blood vessel morphogenesis	Gene Ontology	GO:0001569	7	29	0.000301257	0.00973835	SFRP2|NOTCH4|SPEN|COL4A1|NELL1|SHH|PLXND1	http://amigo.geneontology.org/amigo/term/GO:0001569
sensory perception of sound	Gene Ontology	GO:0007605	16	144	0.000305017	0.00977024	CCDC50|MYO3B|FZD4|COL11A2|ADGRV1|SLC17A8|CDH23|CACNA1D|OTOF|LOXHD1|COL4A3|PCDH15|ATP6V1B1|MYO15A|P2RX2|MBL2	http://amigo.geneontology.org/amigo/term/GO:0007605
receptor complex	Gene Ontology	GO:0043235	20	207	0.000319788	0.0101971	IL5RA|TEK|ITGB5|NOTCH3|PLA2R1|VIPR1|CSF1R|IL6R|CD36|LEPR|LRP1|ADGRV1|ITLN1|FSHR|ITPR2|NELL1|P2RX2|ROS1|FLT3|AXL	http://amigo.geneontology.org/amigo/term/GO:0043235
chitin catabolic process	Gene Ontology	GO:0006032	4	6	0.000325483	0.0102396	CTBS|CHIT1|CHI3L2|CHI3L1	http://amigo.geneontology.org/amigo/term/GO:0006032
laminin-1 binding	Gene Ontology	GO:0043237	4	6	0.000325483	0.0102396	SHH|NID1|MLF2|SLIT2	http://amigo.geneontology.org/amigo/term/GO:0043237
chitinase activity	Gene Ontology	GO:0004568	4	6	0.000325483	0.0102396	CTBS|CHIT1|CHI3L2|CHI3L1	http://amigo.geneontology.org/amigo/term/GO:0004568
DNA repair	Gene Ontology	GO:0006281	21	224	0.000333148	0.0104342	WDHD1|KIN|DDX11|BOD1L1|PNKP|KAT7|CHEK1|ALKBH3|EXO1|MBD4|UNG|NSMCE3|FEN1|POLI|WRAP53|LIG3|FANCL|HELB|FBH1|SLF1|EYA2	http://amigo.geneontology.org/amigo/term/GO:0006281
DNA-binding transcription factor activity	Gene Ontology	GO:0003700	42	607	0.000367222	0.0113005	ZNF215|NFATC1|VAX2|SMAD1|NFYC|SPZ1|ZNF550|KLF11|ATOH1|ZNF648|ZHX1|JUN|NPAS1|ZNF266|ZFP69|ZNF263|NACC2|ZNF284|ZNF282|TCF4|ZNF248|RXRG|ZNF225|TCF3|ZNF649|RXRB|PPARG|MYRF|E2F6|TRPS1|TP53|TFAP4|ZNF280D|ZC3H4|SREBF2|ZKSCAN3|ZNF425|ZNF91|PRDM2|TCF19|HES6|ZNF560	http://amigo.geneontology.org/amigo/term/GO:0003700
transcription regulator complex	Gene Ontology	GO:0005667	21	226	0.000371392	0.0113791	NAA16|TCF4|CREBBP|YY1|RBL2|TCF3|NFATC1|SIX4|MED25|FIGLA|JUN|SMAD1|NPAS1|ATF7IP|MTA2|PTOV1|TP53|ASCC1|SOX17|PBX2|HES6	http://amigo.geneontology.org/amigo/term/GO:0005667
viral process	Gene Ontology	GO:0016032	34	456	0.000378889	0.0115586	TAP1|MORC3|CCN1|KAT2B|KHDRBS3|ATF7IP|CUL7|FLT3|UBN1|DAXX|DDX11|CDK13|MAGI3|RACK1|C6|RANBP2|KIAA0319L|TRIM25|WRAP53|UNG|SETD2|PDZD8|MAVS|TP53|APOBEC3G|CD93|SPEN|PTPRC|KIN|CDK5RAP3|RNF216|GBF1|CREBBP|SP100	http://amigo.geneontology.org/amigo/term/GO:0016032
replicative senescence	Gene Ontology	GO:0090399	5	13	0.000391059	0.0118274	PLA2R1|CTC1|ATM|TP53|CHEK1	http://amigo.geneontology.org/amigo/term/GO:0090399
negative regulation of viral genome replication	Gene Ontology	GO:0045071	8	41	0.000397762	0.0119788	APOBEC3G|IFI16|MX1|OAS3|OAS2|LTF|BTBD17|MAVS	http://amigo.geneontology.org/amigo/term/GO:0045071
protein-containing complex binding	Gene Ontology	GO:0044877	28	349	0.000417028	0.0125055	AOC1|TGFB3|ATM|KHDRBS1|AGER|CD36|PDZK1|HELB|FLT3|SAP130|APOE|FZD4|JUN|TBC1D5|MAPK8IP2|NACC2|ATP6V1B1|RANBP2|APPL2|ITGA6|WRAP53|MCM9|CARMIL1|LRP1|PEX6|SPATA2|CDK5RAP1|SLF1	http://amigo.geneontology.org/amigo/term/GO:0044877
embryonic organ development	Gene Ontology	GO:0048568	7	31	0.000427077	0.0127526	TP53|ZFPM2|PALB2|POLE|SYF2|RAD23B|PBX2	http://amigo.geneontology.org/amigo/term/GO:0048568
negative regulation of endopeptidase activity	Gene Ontology	GO:0010951	16	149	0.000430798	0.0127737	SPINT3|NLRP7|COL7A1|RECK|BIRC6|SPINK8|RARRES1|WFDC8|APPL2|COL4A3|SPOCK3|NRG1|ITIH3|ITIH4|C5|FURIN	http://amigo.geneontology.org/amigo/term/GO:0010951
muscle contraction	Gene Ontology	GO:0006936	13	105	0.00043141	0.0127737	MYOM3|SCN7A|ITGB5|ANKRD2|MYH4|SNTB1|ITGA1|CLCN1|TTN|OXTR|SLC8A1|CACNA1S|MYH8	http://amigo.geneontology.org/amigo/term/GO:0006936
regulation of lipid metabolic process	Gene Ontology	GO:0019216	12	92	0.000464558	0.0136406	HMGCS1|ACER1|TNFAIP8L3|GLIPR1|CD36|CYP1A1|PPARG|TIAM2|IRS2|ZFP69|PLIN2|CREBBP	http://amigo.geneontology.org/amigo/term/GO:0019216
multicellular organism development	Gene Ontology	GO:0007275	34	462	0.000470636	0.0136944	KDM1B|INVS|NLRP14|PGS1|TDRD12|FLT3|AXL|TEK|DDX11|CDK13|ADAMTS9|FIGLA|ROS1|CDH9|GMCL1|PHC1|SUCO|VIRMA|TUBD1|DGKD|HELLS|CCHCR1|CSF1R|PDILT|TDRD1|HOOK1|TDRD6|LEPR|UTP14C|POGK|G2E3|OSGIN1|BHLHA9|SPATA2	http://amigo.geneontology.org/amigo/term/GO:0007275
mitochondrial matrix	Gene Ontology	GO:0005759	29	370	0.000472221	0.0136944	ACADS|NDUFAB1|CLPP|MTERF1|SMAD1|TEFM|FDXR|ACAD10|PDHX|TWNK|TRAP1|TSFM|DHRS2|DGLUCY|MRM3|PHYKPL|LONP1|SHMT2|HOGA1|TRIT1|TP53|DLST|D2HGDH|PCCA|EXD2|GFM1|ALKBH7|TRNT1|GSTK1	http://amigo.geneontology.org/amigo/term/GO:0005759
platelet alpha granule lumen	Gene Ontology	GO:0031093	10	66	0.000476955	0.013775	PCYOX1L|PDGFB|TGFB3|F5|MMRN1|TEX264|VEGFB|NRG1|VWF|FGB	http://amigo.geneontology.org/amigo/term/GO:0031093
endocytosis	Gene Ontology	GO:0006897	18	182	0.000483491	0.0138503	ATP9B|FKBP15|TMPRSS2|EHBP1|MYO1C|ATP6V1H|EPN2|RUBCN|AGER|PIK3C2A|NOSTRIN|CD163L1|TMPRSS15|SHH|PSTPIP1|USP33|DGKD|DNER	http://amigo.geneontology.org/amigo/term/GO:0006897
symporter activity	Gene Ontology	GO:0015293	9	54	0.000490147	0.0139392	SLC17A8|SLC17A6|SLC16A4|SLC24A1|SLC22A5|MFSD12|SLC6A17|SLC24A4|SLC15A5	http://amigo.geneontology.org/amigo/term/GO:0015293
enzyme binding	Gene Ontology	GO:0019899	28	353	0.00049253	0.0139392	PTGS2|PCCA|CD4|SYNE1|DAXX|PREX1|JUN|MLH1|TTN|RACK1|TOP2B|BLNK|PARP9|IL6R|PPARG|TP53|MDM4|MCM9|SLC27A2|KAT8|CYP1A1|EGLN1|ESR2|SPDL1|SCARB2|PARP14|NOTCH3|WDR76	http://amigo.geneontology.org/amigo/term/GO:0019899
signaling receptor binding	Gene Ontology	GO:0005102	28	353	0.00049253	0.0139392	PECR|BTN3A2|ITGA1|SCYL3|ADAM10|MAP7|ITPRID2|IGFL3|PANX1|BTN2A1|SEMA4D|MBL2|FZD1|APOE|NRG1|BANK1|C5|PSPN|CX3CL1|GLMN|SLC39A1|RACK1|RSPO2|GIPC1|PTPRC|FGB|MOG|NXPH4	http://amigo.geneontology.org/amigo/term/GO:0005102
cilium-dependent cell motility	Gene Ontology	GO:0060285	5	14	0.000514635	0.0144487	DNAH8|CFAP44|DNAH17|DNAH7|DNAH3	http://amigo.geneontology.org/amigo/term/GO:0060285
basolateral plasma membrane	Gene Ontology	GO:0016323	20	216	0.000527176	0.0147421	PDGFB|CD1D|TEK|IL6R|SLC19A1|ALPK2|LRP1|SLC7A6|NAT2|UMOD|STX4|OTOF|LEPR|TJP1|C5AR1|MAP7|ATP6V1B1|CA4|ATP7B|SLCO1C1	http://amigo.geneontology.org/amigo/term/GO:0016323
carbohydrate metabolic process	Gene Ontology	GO:0005975	14	123	0.000570071	0.0158161	GANAB|BPGM|PGM5|ST8SIA1|GLT6D1|SIAE|GBE1|CHI3L1|A4GNT|B3GAT3|GPD1L|CASD1|CHST4|CHI3L2	http://amigo.geneontology.org/amigo/term/GO:0005975
nuclear matrix	Gene Ontology	GO:0016363	13	109	0.000594915	0.0163127	KAT8|MORC3|KIN|YY1|KIF4B|PRPF40A|PAXIP1|GMCL1|ARFGEF1|PPIG|TP53|MYB|CFL2	http://amigo.geneontology.org/amigo/term/GO:0016363
negative regulation of cell adhesion	Gene Ontology	GO:0007162	8	44	0.000601957	0.0163851	ADAM10|PLXNA2|PLXNA4|PODXL|ADAM22|NRG1|PLXND1|SEMA4D	http://amigo.geneontology.org/amigo/term/GO:0007162
centriolar satellite	Gene Ontology	GO:0034451	12	95	0.000602205	0.0163851	TMEM63A|TAP1|TEK|ODF2L|HAUS6|CEP290|PODXL|CDC42BPG|CCDC66|PCNT|CEP72|PATJ	http://amigo.geneontology.org/amigo/term/GO:0034451
response to oxidative stress	Gene Ontology	GO:0006979	24	101	0.00128735	0.0174866	PTGS2|EPX|DUOX1|DUOX2|PRKN|AKT1|PINK1|OGG1|NCOA7|THPO|LIAS|VNN1|LPO|TXN2|RGS14|EPO|MPO|HMOX1|NDUFS2|NEIL1|GPX7|STC2|MELTF|PXDN	http://amigo.geneontology.org/amigo/term/GO:0006979
positive regulation of transcription by RNA polymerase II	Gene Ontology	GO:0045944	68	1159	0.000655647	0.0175013	BPTF|NFATC1|KDM1B|TGFB3|RNF10|CCN1|ZFPM2|JUN|ATM|MED25|KAT2B|ITGA6|NFYC|GLYR1|MYBL1|YY1|SMARCA2|ATAD2|SREBF2|KLF11|SOX30|SPAG8|SIX4|CDK13|NDN|TFAP2E|FIGLA|SOX17|IFI16|ATOH1|ZNF649|CX3CL1|TBX19|MYB|SETX|MTA2|TCF4|ZNF225|TCF3|CYP1A1|TET1|PTOV1|RXRG|MGA|RXRB|SMAD1|PPARG|PER1|IL33|OPA1|SHH|TP53|PBX2|KAT8|E2F6|EGLN1|AHI1|TFAP4|HIPK2|CREB3L4|KAT7|DXO|SFRP2|PRDM2|CDK5RAP3|MAVS|CREBBP|ZNF292	http://amigo.geneontology.org/amigo/term/GO:0045944
alpha-actinin binding	Gene Ontology	GO:0051393	5	15	0.0006654	0.0176946	PDLIM4|PPARG|CACNA1D|LRRC10|SYNPO2	http://amigo.geneontology.org/amigo/term/GO:0051393
integral component of postsynaptic membrane	Gene Ontology	GO:0099055	8	45	0.000686278	0.0181812	DAGLA|ADRA1D|GRIK4|CDH9|SLC8A1|NELL1|KCNA3|GRM2	http://amigo.geneontology.org/amigo/term/GO:0099055
positive regulation of neuron projection development	Gene Ontology	GO:0010976	13	111	0.000694554	0.0182352	FZD1|APOE|PTK7|WASHC5|SCARB2|AVIL|FBXO38|ITGA6|CX3CL1|PLA2G3|TMEM30A|SETX|TRIM67	http://amigo.geneontology.org/amigo/term/GO:0010976
oxidoreductase activity, acting on the CH-OH group of donors, NAD or NADP as acceptor	Gene Ontology	GO:0016616	6	24	0.000696079	0.0182352	GRHPR|SDR16C5|SDR42E1|PRXL2B|HSD3B1|GLYR1	http://amigo.geneontology.org/amigo/term/GO:0016616
site of DNA damage	Gene Ontology	GO:0090734	6	24	0.000696079	0.0182352	PARP9|SLFN11|KAT7|AUNIP|EXD2|WDR76	http://amigo.geneontology.org/amigo/term/GO:0090734
chitin binding	Gene Ontology	GO:0008061	4	8	0.000723016	0.0187257	CTBS|CHIT1|CHI3L2|CHI3L1	http://amigo.geneontology.org/amigo/term/GO:0008061
positive regulation of transforming growth factor beta production	Gene Ontology	GO:0071636	4	8	0.000723016	0.0187257	PTGS2|MYB|CD34|CD46	http://amigo.geneontology.org/amigo/term/GO:0071636
heart development	Gene Ontology	GO:0007507	18	189	0.00072543	0.0187257	PDLIM4|C1orf127|IFT140|TEK|CC2D2A|ZFPM2|OPA1|KAT2B|PCSK5|PDGFB|PPARG|TBC1D32|ATM|AKAP13|OXTR|SHH|SOX17|POFUT1	http://amigo.geneontology.org/amigo/term/GO:0007507
positive regulation of DNA-binding transcription factor activity	Gene Ontology	GO:0051091	13	112	0.000749418	0.0192743	FZD1|ANXA3|FZD4|ARID5B|TCF3|HIPK2|TRIM25|TRIM37|PPARG|ESR2|MAVS|FANK1|TRIM52	http://amigo.geneontology.org/amigo/term/GO:0051091
iron ion binding	Gene Ontology	GO:0005506	14	127	0.000759769	0.0194694	CYP2C9|CYP2J2|TBXAS1|CYP2D6|CYP1A1|TET1|FBXL5|CYP2C8|CYP17A1|PLOD2|LTF|ALOXE3|CYP4A22|CYP4X1	http://amigo.geneontology.org/amigo/term/GO:0005506
positive regulation of smooth muscle cell proliferation	Gene Ontology	GO:0048661	9	58	0.000776328	0.0196977	CCN4|PTGS2|PDGFB|NOTCH3|IL13|IL6R|SMPD3|CX3CL1|MYB	http://amigo.geneontology.org/amigo/term/GO:0048661
cytokine receptor activity	Gene Ontology	GO:0004896	8	46	0.000779857	0.0196977	IL5RA|FZD4|IL10RA|LEPR|IFNAR2|IL6R|IL15RA|FLT3	http://amigo.geneontology.org/amigo/term/GO:0004896
sarcomere	Gene Ontology	GO:0030017	8	46	0.000779857	0.0196977	MYOM3|MYH4|MYH8|LRRC10|ABCC9|MYOZ2|SYNE1|MYBPHL	http://amigo.geneontology.org/amigo/term/GO:0030017
mitotic sister chromatid segregation	Gene Ontology	GO:0000070	7	35	0.000802955	0.0202087	INCENP|NCAPG2|CENPK|ZWINT|KIF18A|ESPL1|DSN1	http://amigo.geneontology.org/amigo/term/GO:0000070
homologous chromosome pairing at meiosis	Gene Ontology	GO:0007129	6	25	0.00083638	0.0209006	CCNE2|SUN1|MSH4|MLH1|TERB1|RNF212	http://amigo.geneontology.org/amigo/term/GO:0007129
spindle organization	Gene Ontology	GO:0007051	5	16	0.000846916	0.0209411	TTK|ASPM|AUNIP|AURKB|CEP72	http://amigo.geneontology.org/amigo/term/GO:0007051
innate immune response	Gene Ontology	GO:0045087	38	558	0.000894721	0.0218927	CD1D|SEC14L1|IL1RAP|AGER|MX1|CD300LB|IGHV3-73|PSTPIP1|TRIM56|RAF1|AXL|MBL2|CLEC7A|CSF1R|MEFV|IFI16|DEFA4|APCS|PJA2|FGB|INAVA|TTC4|PARP9|TRIM25|CD46|PPARG|IGHE|DDX60|APOBEC3H|IFI6|APOBEC3G|NLRP2|CD14|NRROS|SLAMF6|MAVS|PARP14|PADI4	http://amigo.geneontology.org/amigo/term/GO:0045087
transmembrane transport	Gene Ontology	GO:0055085	24	296	0.000906552	0.0221054	TAP1|ANO5|ANO2|MFSD12|SLC25A31|SLCO1C1|MFSD14B|ABCD4|ABCC9|LRRC8D|SLC44A3|MFSD1|SLC15A5|ABCA10|CNNM3|ABCA13|GPR155|SLC6A17|SLC16A4|C6|ABCA4|ABCA3|SLC18A2|SLC19A1	http://amigo.geneontology.org/amigo/term/GO:0055085
monooxygenase activity	Gene Ontology	GO:0004497	7	36	0.000928836	0.0225707	CYP2C9|FMO2|FMO1|TBXAS1|CYP2D6|CYP1A1|CYP2C8	http://amigo.geneontology.org/amigo/term/GO:0004497
identical protein binding	Gene Ontology	GO:0042802	81	1456	0.000934352	0.0225971	AOC1|APCS|SNX1|TGFB3|NPR2|MRM3|CLPP|LAP3|SNX8|USP4|SMAD1|FRS3|MX1|CD4|LONP1|SMPD3|KHDRBS3|TRIM55|PSTPIP1|P2RX2|FAM161A|TWNK|TEK|ATM|MMRN2|JUN|MEFV|EIF3F|CTNNA1|GMCL1|MYCBP2|DAAM1|TG|ACOT12|PM20D2|SETX|C6|DGKD|SLIT2|COIL|TTN|PHYKPL|HOOK1|ACACB|KHDRBS1|ZBTB9|CEP290|LEPR|PPARG|APPL2|APOE|ANO2|WRAP53|VEGFB|SEPTIN12|TP53|PADI4|ALS2CL|SHMT2|SCYL3|AGER|SCUBE3|ESR2|ADRA1D|GIPC1|PSPH|AHI1|PLXNA2|APOBEC3G|…	http://amigo.geneontology.org/amigo/term/GO:0042802
phagocytosis	Gene Ontology	GO:0006909	9	60	0.00096354	0.0229518	ANXA3|LRP1|PIP5K1C|RUBCN|CD93|LEPR|CD14|CD302|AXL	http://amigo.geneontology.org/amigo/term/GO:0006909
positive regulation of osteoblast differentiation	Gene Ontology	GO:0045669	9	60	0.00096354	0.0229518	CCN4|SFRP2|CCN1|SMAD1|SUCO|IL6R|LTF|NELL1|FFAR4	http://amigo.geneontology.org/amigo/term/GO:0045669
collagen-containing extracellular matrix	Gene Ontology	GO:0062023	28	370	0.000964058	0.0229518	TGFB3|CCN1|COL11A2|TNXB|ADAMTS20|LAMB1|ITIH4|MBL2|APOE|MMRN2|MMRN1|ADAMTS9|NID1|NRG1|APCS|FGB|PDGFB|COL25A1|COL4A4|COL4A3|COL4A1|SHH|LAMC1|SFRP2|COL7A1|FREM3|COL13A1|VWF	http://amigo.geneontology.org/amigo/term/GO:0062023
actin filament	Gene Ontology	GO:0005884	11	87	0.000995784	0.0234314	FKBP15|TEK|GAS2L3|GAS2L2|AVIL|CTTN|RCSD1|AKAP13|WIPF1|PSTPIP1|MYO9B	http://amigo.geneontology.org/amigo/term/GO:0005884
long-chain fatty acid biosynthetic process	Gene Ontology	GO:0042759	6	26	0.000997504	0.0234314	CYP2C9|PTGS2|CYP2D6|CYP2C8|CYP1A1|LTA4H	http://amigo.geneontology.org/amigo/term/GO:0042759
steroid biosynthetic process	Gene Ontology	GO:0006694	6	26	0.000997504	0.0234314	CYP1A1|CYP17A1|SDR42E1|HSD3B1|FDXR|HINT2	http://amigo.geneontology.org/amigo/term/GO:0006694
transcription regulatory region sequence-specific DNA binding	Gene Ontology	GO:0000976	22	263	0.0010013	0.0234425	ZNF335|RNF10|NFYC|YY1|SMARCA2|KLF11|SIX4|JUN|CRY2|SOX17|ZNF649|ZNF513|MTA2|TCF4|ZNF225|PER2|PER1|BRD7|TP53|ARID5B|TFAP4|PPARG	http://amigo.geneontology.org/amigo/term/GO:0000976
meiotic telomere clustering	Gene Ontology	GO:0045141	4	9	0.00101389	0.0235805	MEI1|ATM|MLH1|TERB1	http://amigo.geneontology.org/amigo/term/GO:0045141
positive regulation of apoptotic process	Gene Ontology	GO:0043065	26	335	0.00102747	0.0237396	PTGS2|TGFB3|ATM|ITGA6|ADAM10|AKAP13|KLF11|PREX1|JUN|TIAM2|STPG1|SLIT2|NRG1|FANK1|BARD1|UNC5C|OMA1|RACK1|SFRP2|DDX20|TP53|TFAP4|OSGIN1|SHQ1|SEPTIN4|AIFM2	http://amigo.geneontology.org/amigo/term/GO:0043065
receptor-mediated endocytosis	Gene Ontology	GO:0006898	16	163	0.00104355	0.0239541	APOE|STAB1|PLA2R1|SCARB2|CD163|LRP1|CD36|CUBN|CD14|CTTN|CLN3|IGLV6-57|CLTC|CLTCL1|PRSS8|IGLV1-51	http://amigo.geneontology.org/amigo/term/GO:0006898
monocyte differentiation	Gene Ontology	GO:0030224	5	17	0.00106288	0.0241675	PPARG|IFI16|JUN|CSF2|CSF1R	http://amigo.geneontology.org/amigo/term/GO:0030224
cytokine-mediated signaling pathway	Gene Ontology	GO:0019221	23	282	0.00106595	0.0241675	PTGS2|IL10RA|DUOX2|CD36|IFNAR2|FLT3|IFNW1|FZD4|CSF1R|CX3CL1|IL5RA|IFNK|NDN|LEPR|VCAM1|IL1RAP|IL6R|CD4|TP53|IL13|STX4|CSF2|IGHE	http://amigo.geneontology.org/amigo/term/GO:0019221
lipid transport	Gene Ontology	GO:0006869	9	61	0.00107	0.0241675	ABCA10|ABCA13|ESYT3|ABCA4|PLTP|ABCA3|TEX2|STARD6|PDZD8	http://amigo.geneontology.org/amigo/term/GO:0006869
regulation of apoptotic process	Gene Ontology	GO:0042981	18	197	0.00112264	0.0251351	CREBBP|DAXX|OSGIN1|TNFAIP8L3|ZNF225|RSL1D1|ALX3|ATM|CARD10|CARD6|ALPK2|SEPTIN4|TP53|OMA1|AIFM2|NAE1|FLT3|FANK1	http://amigo.geneontology.org/amigo/term/GO:0042981
membrane organization	Gene Ontology	GO:0061024	14	133	0.00114263	0.0254011	CTTN|FZD4|PIP5K1C|SCARB2|EPN2|SGIP1|CD4|PIK3C2A|CLN3|CLTC|CLTCL1|LPCAT2|STAM|MBL2	http://amigo.geneontology.org/amigo/term/GO:0061024
nuclear outer membrane	Gene Ontology	GO:0005640	6	27	0.00118143	0.026181	PTGS2|SMPD4|DMPK|SYNE1|SYNE2|NUCB2	http://amigo.geneontology.org/amigo/term/GO:0005640
vasculogenesis	Gene Ontology	GO:0001570	9	62	0.00118577	0.0261947	CUL7|FZD4|ZFPM2|ITGB8|MYO1C|SOX17|SHH|GLMN|PAXIP1	http://amigo.geneontology.org/amigo/term/GO:0001570
cytoplasmic vesicle	Gene Ontology	GO:0031410	23	285	0.00121329	0.0267188	LAP3|ATM|MX2|MX1|GIPC1|ATP7B|RGL4|CBY2|ANXA13|KIAA0319L|SCN8A|DST|GBP7|APPL2|PIGT|ARFGEF2|NELL1|F11R|TRAPPC8|AOAH|MEFV|RUSC1|WIPF1	http://amigo.geneontology.org/amigo/term/GO:0031410
protein O-linked glycosylation	Gene Ontology	GO:0006493	7	38	0.0012269	0.0269345	A4GNT|TET1|ST8SIA6|VEGFB|PLOD2|FKTN|POFUT1	http://amigo.geneontology.org/amigo/term/GO:0006493
response to virus	Gene Ontology	GO:0009615	12	104	0.00123508	0.0270299	IFNW1|CYP1A1|IFNK|LAP3|DUOX2|MX2|MX1|IFNAR2|OAS3|OAS2|DDX60|BTBD17	http://amigo.geneontology.org/amigo/term/GO:0009615
regulation of synaptic plasticity	Gene Ontology	GO:0048167	8	50	0.0012617	0.0274419	MAP1A|FEZ1|AGER|GRIN2C|CNTN4|CX3CL1|GIPC1|RIMS1	http://amigo.geneontology.org/amigo/term/GO:0048167
negative regulation of autophagy	Gene Ontology	GO:0010507	8	50	0.0012617	0.0274419	PTPN22|IL10RA|EIF4G3|RUBCN|LEPR|HERC1|ZKSCAN3|ADRA1D	http://amigo.geneontology.org/amigo/term/GO:0010507
cell surface receptor signaling pathway	Gene Ontology	GO:0007166	23	286	0.00126614	0.0274538	EVL|CD59|NTSR2|AGER|LAG3|CD4|ADGRV1|VIPR1|C5|FCRLA|GLP1R|CD27|PTH2R|LEPR|COL4A3|ADGRL3|GLMN|IFNAR2|CD274|ADGRG7|CD14|PTPRC|OXTR	http://amigo.geneontology.org/amigo/term/GO:0007166
cell-cell junction	Gene Ontology	GO:0005911	17	183	0.00128953	0.0277899	JCAD|TEK|FZD4|PTK7|DSG2|AHI1|NECTIN3|NPHP1|COL13A1|MAGI3|PDZD2|CDSN|PDXP|RPGRIP1L|CTNNA1|F11R|ADGRL3	http://amigo.geneontology.org/amigo/term/GO:0005911
heme binding	Gene Ontology	GO:0020037	14	135	0.00130165	0.0279656	CYP2C9|PTGS2|TBXAS1|CYP2D6|PXDNL|CYP2C8|DUOX2|CYP2J2|CYP1A1|LOXHD1|CYP17A1|NRG1|CYP4A22|CYP4X1	http://amigo.geneontology.org/amigo/term/GO:0020037
positive regulation of isotype switching to IgG isotypes	Gene Ontology	GO:0048304	4	10	0.0013781	0.0291576	ATAD5|PTPRC|MLH1|PAXIP1	http://amigo.geneontology.org/amigo/term/GO:0048304
omega-hydroxylase P450 pathway	Gene Ontology	GO:0097267	4	10	0.0013781	0.0291576	CYP2C9|CYP1A1|CYP4A22|CYP2C8	http://amigo.geneontology.org/amigo/term/GO:0097267
DNA dealkylation involved in DNA repair	Gene Ontology	GO:0006307	4	10	0.0013781	0.0291576	ASCC3|MPG|ASCC1|ALKBH3	http://amigo.geneontology.org/amigo/term/GO:0006307
metalloendopeptidase activity	Gene Ontology	GO:0004222	12	106	0.00143267	0.0296912	ADAM7|MMEL1|ADAM23|ADAMTS9|LMLN|ADAM10|KEL|OMA1|ADAM22|ADAMTS20|TRABD2A|MMP27	http://amigo.geneontology.org/amigo/term/GO:0004222
fatty acid metabolic process	Gene Ontology	GO:0006631	9	64	0.00144763	0.0297419	CYP1A1|AOAH|PPARG|GPAT2|CD36|PER2|ALKBH7|ACOT4|ACOT12	http://amigo.geneontology.org/amigo/term/GO:0006631
photoreceptor outer segment	Gene Ontology	GO:0001750	9	64	0.00144763	0.0297419	RP1|IFT140|CCDC66|PEX6|CNGB3|CEP250|CERKL|PCDH15|GNAT2	http://amigo.geneontology.org/amigo/term/GO:0001750
oxidoreductase activity	Gene Ontology	GO:0016491	14	137	0.00147876	0.0302052	CYP2C9|CYP1A1|KDM1B|CYP2D6|TYRP1|AKR1E2|CYB561|NQO2|IFI30|CYBRD1|SDR42E1|HSD3B1|MTRR|FDXR	http://amigo.geneontology.org/amigo/term/GO:0016491
nuclear membrane	Gene Ontology	GO:0031965	20	237	0.00150499	0.0305639	EI24|AK9|ZNF224|ADRA1D|QRICH2|MPL|SUN1|MX1|MRPS23|DMPK|TEX2|SPEN|CREB3L4|SYNE1|RRP12|TP53|SYNE2|UTP18|IL15RA|RANBP2	http://amigo.geneontology.org/amigo/term/GO:0031965
single-stranded DNA binding	Gene Ontology	GO:0003697	12	107	0.00154084	0.0311126	TWNK|LONP1|RAD23B|HMCES|DDX11|CTC1|CRY2|RAD51AP2|MLH1|NARF|FBH1|MCM9	http://amigo.geneontology.org/amigo/term/GO:0003697
intracellular protein transport	Gene Ontology	GO:0006886	22	273	0.00155654	0.0313398	SNX1|CTTN|SNX8|CLTC|TMED5|AP3B2|TBC1D5|EVI5|RIMS1|ARFIP1|APPBP2|GGA1|SEC24D|HERC2|CLTCL1|SIL1|RAB28|VPS16|STX4|TBC1D30|KIF13A|TBC1D15	http://amigo.geneontology.org/amigo/term/GO:0006886
negative regulation of neuron apoptotic process	Gene Ontology	GO:0043524	14	138	0.00157457	0.0316126	TGFB3|APOE|DDX11|SIX4|LRP1|JUN|KIF14|HIPK2|AGAP2|C5AR1|CLN3|PLA2G3|NELL1|AXL	http://amigo.geneontology.org/amigo/term/GO:0043524
positive regulation of pri-miRNA transcription by RNA polymerase II	Gene Ontology	GO:1902895	7	40	0.00159502	0.0318418	PDGFB|TP53|ZNF225|JUN|SMAD1|SREBF2|PPARG	http://amigo.geneontology.org/amigo/term/GO:1902895
positive regulation of DNA replication	Gene Ontology	GO:0045740	6	29	0.00162601	0.032007	ATAD5|CTC1|JUN|KAT7|BRPF3|BCAR3	http://amigo.geneontology.org/amigo/term/GO:0045740
molecular_function	Gene Ontology	GO:0003674	46	742	0.00171013	0.0334758	DDIAS|FILIP1L|C1orf68|OTOF|ACOXL|TDRD12|BTN2A1|DOCK10|ANKRD39|C6orf15|IFT140|TP53TG5|TMC2|HAUS6|MYBPHL|ALMS1|CDH9|FANCF|STPG1|TMEM245|TMEM70|DLEU7|DGLUCY|C11orf1|SPEF2|SPAG8|VWA7|C17orf80|GGA1|MARF1|CEP83|FSIP2|TMEM104|LMTK3|DMWD|GPR155|TC2N|SFT2D2|TP53I13|C6orf62|PPFIBP2|TEX2|L3MBTL3|ZKSCAN2|ARPP21|NXPH4	http://amigo.geneontology.org/amigo/term/GO:0003674
phosphatidylinositol binding	Gene Ontology	GO:0035091	10	80	0.00179783	0.0347503	SNX1|TNFAIP8L3|SNX8|MYO1C|APPL2|ESYT3|SEPTIN12|PIK3C2A|ITPR2|ZCCHC2	http://amigo.geneontology.org/amigo/term/GO:0035091
extracellular matrix structural constituent conferring tensile strength	Gene Ontology	GO:0030020	7	41	0.00180864	0.0347503	COL25A1|COL7A1|COL11A2|COL13A1|COL4A3|COL4A1|COL4A4	http://amigo.geneontology.org/amigo/term/GO:0030020
meiotic nuclear membrane microtubule tethering complex	Gene Ontology	GO:0034993	4	11	0.00182455	0.0347503	SYNE1|SPAG4|SUN1|SYNE2	http://amigo.geneontology.org/amigo/term/GO:0034993
centriole-centriole cohesion	Gene Ontology	GO:0010457	4	11	0.00182455	0.0347503	CEP250|RTTN|CNTLN|CEP135	http://amigo.geneontology.org/amigo/term/GO:0010457
regulation of synapse structure or activity	Gene Ontology	GO:0050803	4	11	0.00182455	0.0347503	SLC17A8|SLC17A6|MX2|MX1	http://amigo.geneontology.org/amigo/term/GO:0050803
semaphorin receptor complex	Gene Ontology	GO:0002116	4	11	0.00182455	0.0347503	PLXNA2|NELL1|PLXNA4|PLXND1	http://amigo.geneontology.org/amigo/term/GO:0002116
profilin binding	Gene Ontology	GO:0005522	4	11	0.00182455	0.0347503	WIPF1|CTTN|EVL|VASP	http://amigo.geneontology.org/amigo/term/GO:0005522
blood coagulation	Gene Ontology	GO:0007596	16	173	0.00183835	0.0348946	CARMIL1|PAPSS2|PROZ|ZFPM2|MMRN1|CD59|DOCK8|CD36|AKAP10|SHH|APC|VWF|P2RX2|THBD|FGB|F5	http://amigo.geneontology.org/amigo/term/GO:0007596
intracellular signal transduction	Gene Ontology	GO:0035556	27	369	0.00184203	0.0348946	NFATC1|PATJ|DGKZ|TP53TG5|PREX1|RACGAP1|MASTL|WNK2|CDC42BPG|MAGI3|MARK1|DMPK|NRG1|DGKG|DGKD|BLNK|RP1|PKN1|SH3BP5L|MAST2|MAST3|ARFGEF2|ADRA1D|GPR155|MYO9A|CHEK1|PDZD8	http://amigo.geneontology.org/amigo/term/GO:0035556
protein-containing complex	Gene Ontology	GO:0032991	40	623	0.00184916	0.0349357	PTGS2|SNX1|INSC|AKAP10|SNTB1|LAP3|KHDRBS1|KAT2B|KHDRBS3|FEN1|CLTC|PANX1|MBL2|PPM1E|RAD51AP2|METTL18|MAPK8IP2|NAE1|ARHGAP29|MTA2|CHEK1|INCENP|PARP9|PKN1|CEP250|SMAD1|GGA1|PPARG|TJP1|LTF|METTL21A|MYO5B|F11R|TRPS1|TP53|IRS2|CEP290|KIN|CDK5RAP3|PADI4	http://amigo.geneontology.org/amigo/term/GO:0032991
platelet-derived growth factor receptor signaling pathway	Gene Ontology	GO:0048008	6	30	0.00189096	0.03563	PDGFB|ARID5B|MYO1C|PIK3C2A|SMPD3|NELL1	http://amigo.geneontology.org/amigo/term/GO:0048008
extrinsic component of membrane	Gene Ontology	GO:0019898	9	67	0.00192561	0.0360899	MTMR3|UMOD|BST1|NMT2|ATG2A|VPS13D|ANXA13|VPS13A|VPS13C	http://amigo.geneontology.org/amigo/term/GO:0019898
endopeptidase activity	Gene Ontology	GO:0004175	10	81	0.00195418	0.0362764	CORIN|MMEL1|ADAM7|CLPP|PCSK5|ADAM10|TRAPPC12|TRABD2A|C6|FURIN	http://amigo.geneontology.org/amigo/term/GO:0004175
cytoskeletal protein binding	Gene Ontology	GO:0008092	8	54	0.00195503	0.0362764	EPB41L5|CAPN10|MYPN|SLC8A1|FARP2|CNTRL|SGIP1|PSTPIP1	http://amigo.geneontology.org/amigo/term/GO:0008092
DNA methylation involved in gamete generation	Gene Ontology	GO:0043046	5	20	0.00195616	0.0362764	TDRD12|TDRD1|KDM1B|TDRD5|PRMT7	http://amigo.geneontology.org/amigo/term/GO:0043046
cell cortex	Gene Ontology	GO:0005938	14	142	0.00201109	0.0371973	DENND2B|CTTN|CD302|DST|RAI14|FAM110C|INSC|AKAP13|OR2C1|ITPR2|GIPC1|FRY|FGB|MYO9B	http://amigo.geneontology.org/amigo/term/GO:0005938
cell-matrix adhesion	Gene Ontology	GO:0007160	11	96	0.00204051	0.0374093	ITGB5|ITGA1|CD34|NID1|ITGA6|FREM1|COL13A1|VCAM1|ITGB8|FGB|ITGBL1	http://amigo.geneontology.org/amigo/term/GO:0007160
transforming growth factor beta receptor signaling pathway	Gene Ontology	GO:0007179	11	96	0.00204051	0.0374093	TGFB3|ITGB5|JUN|SMAD1|HIPK2|APPL2|NRROS|TP53|MTMR4|F11R|FURIN	http://amigo.geneontology.org/amigo/term/GO:0007179
cornification	Gene Ontology	GO:0070268	12	111	0.00204295	0.0374093	KRT6A|KRT81|KRT20|KRT83|PPL|CASP14|CDSN|KRT23|DSG2|PRSS8|FURIN|KRT10	http://amigo.geneontology.org/amigo/term/GO:0070268
regulation of cytokinesis	Gene Ontology	GO:0032465	7	42	0.00204379	0.0374093	AURKB|BIRC6|PRPF40A|KIF13A|MYO19|PDXP|SETD2	http://amigo.geneontology.org/amigo/term/GO:0032465
Z disc	Gene Ontology	GO:0030018	13	127	0.0021182	0.0383233	PDLIM4|ADRA1D|PGM5|DST|SCN8A|CACNA1D|SLC8A1|MYPN|TTN|SYNPO2|MYOZ2|SYNE2|CFL2	http://amigo.geneontology.org/amigo/term/GO:0030018
actomyosin structure organization	Gene Ontology	GO:0031032	6	31	0.00218732	0.0392066	EPB41L1|TJP1|EPB41L5|LIMCH1|CDC42BPG|F11R	http://amigo.geneontology.org/amigo/term/GO:0031032
FAD binding	Gene Ontology	GO:0071949	6	31	0.00218732	0.0392066	AOC1|KDM1B|D2HGDH|NQO2|CRY2|MTRR	http://amigo.geneontology.org/amigo/term/GO:0071949
Flemming body	Gene Ontology	GO:0090543	6	31	0.00218732	0.0392066	CCDC66|RACGAP1|BIRC6|KIF14|AGAP2|CNTRL	http://amigo.geneontology.org/amigo/term/GO:0090543
positive regulation of cold-induced thermogenesis	Gene Ontology	GO:0120162	11	97	0.00219762	0.0392066	ALMS1|LAP3|IL13|PTH2R|CD36|LEPR|PER2|APPL2|OMA1|OXTR|FFAR4	http://amigo.geneontology.org/amigo/term/GO:0120162
response to hypoxia	Gene Ontology	GO:0001666	15	160	0.00222734	0.0395366	CYP1A1|EGLN1|TGFB3|ZNF225|PLOD2|LAP3|ATM|P2RX2|AGER|TEK|CREBBP|VEGFB|ITPR2|MYB|LONP1	http://amigo.geneontology.org/amigo/term/GO:0001666
cellular_component	Gene Ontology	GO:0005575	30	433	0.00231551	0.0401094	DDIAS|HMGXB3|TMC2|URAD|ACOXL|TDRD12|CYSLTR2|ANKRD39|C6orf15|NLRP7|MOCOS|DLEU7|DGLUCY|VWA7|ASTN1|RPUSD2|GALNT5|TMEM104|TRIT1|LMTK3|DPH5|TC2N|ARPP21|OSGIN1|JRK|CFAP53|ZKSCAN2|CDK5RAP1|DMWD|NXPH4	http://amigo.geneontology.org/amigo/term/GO:0005575
regulation of ion transmembrane transport	Gene Ontology	GO:0034765	12	113	0.00234013	0.0401094	KCNC4|SCN7A|KCNJ1|NALCN|CLCN1|SCN8A|CACNA1E|SCN9A|KCNU1|KCNA4|CACNA1S|KCNA3	http://amigo.geneontology.org/amigo/term/GO:0034765
cobalamin metabolic process	Gene Ontology	GO:0009235	5	21	0.002349	0.0401094	CUBN|CBLIF|TCN1|ABCD4|MTRR	http://amigo.geneontology.org/amigo/term/GO:0009235
neuronal cell body	Gene Ontology	GO:0043025	27	376	0.00235393	0.0401094	KCNC4|TGFB3|WASHC5|ADAM10|CYP17A1|P2RX2|MBL2|APOE|SLC12A5|MOB4|NAT2|CX3CL1|RACK1|MAP1A|ANXA3|UNC5C|SLC24A1|SLC8A1|NELL1|MAPK8IP2|DNER|MAP2|LRP1|VPS16|MPL|SYT4|GDPD5	http://amigo.geneontology.org/amigo/term/GO:0043025
regulation of fibroblast migration	Gene Ontology	GO:0010762	4	12	0.00236206	0.0401094	RFFL|CLN3|APPL2|MTA2	http://amigo.geneontology.org/amigo/term/GO:0010762
semaphorin receptor activity	Gene Ontology	GO:0017154	4	12	0.00236206	0.0401094	PLXNA2|NELL1|PLXNA4|PLXND1	http://amigo.geneontology.org/amigo/term/GO:0017154
lipoprotein transport	Gene Ontology	GO:0042953	4	12	0.00236206	0.0401094	CUBN|PPARG|LRP1|CD36	http://amigo.geneontology.org/amigo/term/GO:0042953
positive regulation of double-strand break repair	Gene Ontology	GO:2000781	4	12	0.00236206	0.0401094	SPIDR|SLF1|WRAP53|DDX11	http://amigo.geneontology.org/amigo/term/GO:2000781
5'-3' exonuclease activity	Gene Ontology	GO:0008409	4	12	0.00236206	0.0401094	DXO|EXO1|FEN1|DCLRE1C	http://amigo.geneontology.org/amigo/term/GO:0008409
semaphorin-plexin signaling pathway involved in axon guidance	Gene Ontology	GO:1902287	4	12	0.00236206	0.0401094	PLXNA2|NELL1|PLXNA4|PLXND1	http://amigo.geneontology.org/amigo/term/GO:1902287
photoreceptor cell outer segment organization	Gene Ontology	GO:0035845	4	12	0.00236206	0.0401094	RP1|IFT140|AHI1|TOPORS	http://amigo.geneontology.org/amigo/term/GO:0035845
neuron remodeling	Gene Ontology	GO:0016322	4	12	0.00236206	0.0401094	CX3CL1|MLF2|ANKS1A|FARP2	http://amigo.geneontology.org/amigo/term/GO:0016322
substrate adhesion-dependent cell spreading	Gene Ontology	GO:0034446	8	56	0.00239899	0.0405412	TEK|FZD4|KIF14|MLF2|LAMB1|NELL1|LAMC1|AXL	http://amigo.geneontology.org/amigo/term/GO:0034446
cellular response to heparin	Gene Ontology	GO:0071504	3	5	0.00244887	0.0406051	AOC1|ZNF225|SLIT2	http://amigo.geneontology.org/amigo/term/GO:0071504
cytoskeleton-nuclear membrane anchor activity	Gene Ontology	GO:0140444	3	5	0.00244887	0.0406051	SYNE1|SYNE2|SUN1	http://amigo.geneontology.org/amigo/term/GO:0140444
striated muscle tissue development	Gene Ontology	GO:0014706	3	5	0.00244887	0.0406051	SHH|PGM5|EYA2	http://amigo.geneontology.org/amigo/term/GO:0014706
rescue of stalled ribosome	Gene Ontology	GO:0072344	3	5	0.00244887	0.0406051	NEMF|RACK1|LTN1	http://amigo.geneontology.org/amigo/term/GO:0072344
stem cell development	Gene Ontology	GO:0048864	3	5	0.00244887	0.0406051	SHH|SETD2|PTPRC	http://amigo.geneontology.org/amigo/term/GO:0048864
protein retention in Golgi apparatus	Gene Ontology	GO:0045053	3	5	0.00244887	0.0406051	VPS13D|VPS13A|VPS13C	http://amigo.geneontology.org/amigo/term/GO:0045053
icosanoid biosynthetic process	Gene Ontology	GO:0046456	3	5	0.00244887	0.0406051	CYP2C9|CYP2C8|CYP4A22	http://amigo.geneontology.org/amigo/term/GO:0046456
single-stranded DNA 3'-5' exodeoxyribonuclease activity	Gene Ontology	GO:0008310	3	5	0.00244887	0.0406051	POLE|EXD2|EXO5	http://amigo.geneontology.org/amigo/term/GO:0008310
excretion	Gene Ontology	GO:0007588	6	32	0.00251736	0.0414483	GRHPR|UMOD|KCNJ1|SCNN1G|NPHP1|ATP6V1B1	http://amigo.geneontology.org/amigo/term/GO:0007588
microtubule associated complex	Gene Ontology	GO:0005875	6	32	0.00251736	0.0414483	RP1|MAP1A|APPBP2|MAP2|MEFV|MAP7	http://amigo.geneontology.org/amigo/term/GO:0005875
oogenesis	Gene Ontology	GO:0048477	6	32	0.00251736	0.0414483	DDX20|MARF1|ASPM|MLH1|TAF4B|PANX1	http://amigo.geneontology.org/amigo/term/GO:0048477
brain development	Gene Ontology	GO:0007420	19	231	0.00254123	0.0417437	BPTF|HMGCS1|ZNF335|SLC17A8|CNTN4|UNC5C|LAP3|ATM|SYT4|IRS2|GRIN2C|PBX2|ADGRL3|COL4A1|IFT172|CDK5RAP3|CDK5RAP1|SLC6A17|GNAI3	http://amigo.geneontology.org/amigo/term/GO:0007420
perinuclear region of cytoplasm	Gene Ontology	GO:0048471	43	697	0.00257601	0.0421576	AKAP13|SYT4|CD34|MX1|ATP9B|CHI3L1|LAMB1|PSTPIP1|PATJ|MS4A3|ATP7B|PTPN22|PREX1|ARHGAP21|ROS1|NDFIP2|CERKL|OAS2|TRAPPC12|CX3CL1|CUL7|PDLIM4|SLC39A12|JCAD|PTOV1|TRIM37|CEP250|PPARG|ARFGEF1|ARFGEF2|PKHD1|SEPTIN12|NELL1|USP33|MOB4|RACK1|PER2|FBXL5|STX4|CA4|MYO9B|MYO16|MAP7	http://amigo.geneontology.org/amigo/term/GO:0048471
somitogenesis	Gene Ontology	GO:0001756	7	44	0.00258438	0.0421576	TP53|PLXNA2|PALB2|ATM|NLE1|TBX19|POFUT1	http://amigo.geneontology.org/amigo/term/GO:0001756
positive regulation of interleukin-1 beta production	Gene Ontology	GO:0032731	8	57	0.00264869	0.043107	INAVA|NLRP7|ZNF225|NLRP2|CLEC7A|AGER|IFI16|PANX1	http://amigo.geneontology.org/amigo/term/GO:0032731
cell migration	Gene Ontology	GO:0016477	19	232	0.00265657	0.0431357	DGKZ|CARMIL1|MLF2|ITGB5|PARP9|PTK7|USP33|ITGB8|SCYL3|PRPF40A|PODXL|PDILT|PIK3C2A|SH3BP1|SSTR4|LAMB1|LAMC1|AXL|ITGBL1	http://amigo.geneontology.org/amigo/term/GO:0016477
calcium ion transmembrane transport	Gene Ontology	GO:0070588	12	115	0.00267164	0.0431813	TMC2|NALCN|SLC24A4|CACNA1D|CACNA1E|SLC24A1|TRPV5|MCOLN3|SLC8A1|PANX1|TRPM6|CACNA1S	http://amigo.geneontology.org/amigo/term/GO:0070588
vasodilation	Gene Ontology	GO:0042311	8	20	0.00485296	0.0435068	BDKRB1|ADORA2A|NOS3|PLOD3|KNG1|GPX1|CASR|NPPA	http://amigo.geneontology.org/amigo/term/GO:0042311
SH3 domain binding	Gene Ontology	GO:0017124	13	131	0.00271497	0.0436813	PTPN22|EVL|AFAP1L1|KHDRBS1|KHDRBS3|SGIP1|ADAM10|ARHGAP31|LANCL1|MYPN|SH3BP1|WIPF1|VASP	http://amigo.geneontology.org/amigo/term/GO:0017124
regulation of signal transduction by p53 class mediator	Gene Ontology	GO:1901796	13	131	0.00271497	0.0436813	TPX2|EXO1|TP53|AURKB|BARD1|ATM|HIPK2|TAF4B|TAF15|BRD7|MDM4|MTA2|CHEK1	http://amigo.geneontology.org/amigo/term/GO:1901796
nuclear speck	Gene Ontology	GO:0016607	28	400	0.00277355	0.044082	NCAPG2|SYF2|PRPF40A|CWC22|POLI|TOPORS|DGKZ|HAUS6|CDK13|CRY2|IFI16|SAP130|VIRMA|AAGAB|ELL|BARD1|ARL6IP4|PPIG|TRIP11|DUSP11|CARMIL1|SRRM2|NOC3L|SPEN|MBD4|ASCC3|ASCC1|CDC40	http://amigo.geneontology.org/amigo/term/GO:0016607
cellular protein metabolic process	Gene Ontology	GO:0044267	17	198	0.0027764	0.044082	GGA1|APOE|FURIN|F5|KTN1|APCS|D2HGDH|CCN1|ADAM10|LAMB1|APPL2|ABCA3|PRSS23|LTA4H|APC|LAMC1|LTF	http://amigo.geneontology.org/amigo/term/GO:0044267
mitotic spindle assembly checkpoint	Gene Ontology	GO:0007094	5	22	0.00279618	0.044082	TTK|TEX14|ATM|AURKB|SPDL1	http://amigo.geneontology.org/amigo/term/GO:0007094
actin polymerization or depolymerization	Gene Ontology	GO:0008154	5	22	0.00279618	0.044082	VASP|PRSS8|AVIL|EVL|WIPF1	http://amigo.geneontology.org/amigo/term/GO:0008154
lamellipodium membrane	Gene Ontology	GO:0031258	5	22	0.00279618	0.044082	PDXP|PLXND1|DOCK8|SYNE2|VASP	http://amigo.geneontology.org/amigo/term/GO:0031258
neuron projection development	Gene Ontology	GO:0031175	12	116	0.00285116	0.0444123	HERC1|APOE|ZFYVE27|AGER|MAP2|EFHD1|ARFGEF1|CNTN4|GDPD5|LAMB1|FRY|BTBD8	http://amigo.geneontology.org/amigo/term/GO:0031175
embryonic forelimb morphogenesis	Gene Ontology	GO:0035115	6	33	0.00288342	0.0444123	RSPO2|RECK|ALX3|SHH|RPGRIP1L|IFT122	http://amigo.geneontology.org/amigo/term/GO:0035115
ventricular septum development	Gene Ontology	GO:0003281	6	33	0.00288342	0.0444123	CCN1|PTK7|DAND5|TRIP11|MDM4|NPRL3	http://amigo.geneontology.org/amigo/term/GO:0003281
endonuclease activity	Gene Ontology	GO:0004519	6	33	0.00288342	0.0444123	PXDNL|PNKP|FEN1|RAF1|DCLRE1C|N4BP2	http://amigo.geneontology.org/amigo/term/GO:0004519
regulation of cytokine production	Gene Ontology	GO:0001817	6	33	0.00288342	0.0444123	BTN3A2|ANKRD2|LTF|BTN2A1|MOG|F11R	http://amigo.geneontology.org/amigo/term/GO:0001817
Rab guanyl-nucleotide exchange factor activity	Gene Ontology	GO:0017112	6	33	0.00288342	0.0444123	DENND2B|DENND2C|DENND2D|RAB3IP|SH3BP5L|DENND4B	http://amigo.geneontology.org/amigo/term/GO:0017112
ATPase-coupled transmembrane transporter activity	Gene Ontology	GO:0042626	7	45	0.00289275	0.0444123	ABCA10|TAP1|ABCA13|ABCA4|ABCC9|ABCD4|ABCA3	http://amigo.geneontology.org/amigo/term/GO:0042626
spindle microtubule	Gene Ontology	GO:0005876	7	45	0.00289275	0.0444123	FAM161A|PSRC1|RMDN1|CDC27|BOD1L1|SKA2|AURKB	http://amigo.geneontology.org/amigo/term/GO:0005876
determination of left/right symmetry	Gene Ontology	GO:0007368	8	58	0.00291823	0.0446091	IFT140|DNAH11|CFAP53|PCSK5|CC2D2A|TBC1D32|RPGRIP1L|RTTN	http://amigo.geneontology.org/amigo/term/GO:0007368
phosphatidylserine binding	Gene Ontology	GO:0001786	8	58	0.00291823	0.0446091	SCARB2|SYT4|APPL2|MARK1|RPE65|ANXA13|CD300A|AXL	http://amigo.geneontology.org/amigo/term/GO:0001786
cellular response to oxidative stress	Gene Ontology	GO:0034599	21	95	0.00513525	0.0448054	ETV5|GPX7|NME2|VRK2|NFE2L1|ZC3H12A|DHRS2|ADNP2|CPEB2|GPX1|PARP1|NOX5|HTRA2|FANCD2|ATF4|PINK1|GPX5|PYCR1|VKORC1L1|PRKD1|RAX	http://amigo.geneontology.org/amigo/term/GO:0034599
positive regulation of protein ubiquitination	Gene Ontology	GO:0031398	9	72	0.00299461	0.045258	INAVA|PAXIP1|NDFIP2|FBXO4|MYCBP2|NSMCE3|SEPTIN4|FANCI|CDK5RAP3	http://amigo.geneontology.org/amigo/term/GO:0031398
negative regulation of blood coagulation	Gene Ontology	GO:0030195	4	13	0.00299922	0.045258	APC|THBD|APOE|CD34	http://amigo.geneontology.org/amigo/term/GO:0030195
protein quality control for misfolded or incompletely synthesized proteins	Gene Ontology	GO:0006515	4	13	0.00299922	0.045258	CLPP|LONP1|NGLY1|OMA1	http://amigo.geneontology.org/amigo/term/GO:0006515
ribosomal large subunit binding	Gene Ontology	GO:0043023	4	13	0.00299922	0.045258	NEMF|CPEB2|MALSU1|LTN1	http://amigo.geneontology.org/amigo/term/GO:0043023
G2/M transition of mitotic cell cycle	Gene Ontology	GO:0000086	13	133	0.0030612	0.0459963	CCN1|HAUS6|KHDRBS1|CEP250|MASTL|ALMS1|PSD|CEP290|KAT14|PCNT|CEP72|CNTRL|CEP135	http://amigo.geneontology.org/amigo/term/GO:0000086
B cell differentiation	Gene Ontology	GO:0030183	9	73	0.00325581	0.0486095	IFNW1|DNAJB9|IFNK|TCF3|FLT3|PTPRC|VCAM1|DCLRE1C|BLNK	http://amigo.geneontology.org/amigo/term/GO:0030183
transmembrane transporter activity	Gene Ontology	GO:0022857	10	88	0.00338108	0.050161	CNNM3|SLC44A3|SLC17A8|MFSD1|SLC17A6|SLC35B3|ABCC9|SLC18A2|MFSD14B|SFXN3	http://amigo.geneontology.org/amigo/term/GO:0022857
regulation of angiogenesis	Gene Ontology	GO:0045765	10	32	0.00714204	0.0503161	ERBB2|EGLN1|HMOX1|GPNMB|EPHA2|EFL1|NMB|MAPK7|NF1|PLXND1	http://amigo.geneontology.org/amigo/term/GO:0045765
endosome membrane	Gene Ontology	GO:0010008	18	220	0.00341905	0.0506178	TYRP1|DRG1|CD1D|PIP5K1C|SCARB2|RFFL|APPL2|GRB14|TBC1D5|GGA1|KIF13A|CD14|CUBN|HLA-DOB|VPS13A|SNX1|FFAR4|FURIN	http://amigo.geneontology.org/amigo/term/GO:0010008
sperm flagellum	Gene Ontology	GO:0036126	8	60	0.00352104	0.0518881	DNAH17|QRICH2|DNAH8|SPEF2|TTC29|SAXO1|CCDC181|RSPH6A	http://amigo.geneontology.org/amigo/term/GO:0036126
acetyl-CoA metabolic process	Gene Ontology	GO:0006084	3	6	0.00357271	0.0518881	HMGCS1|ACOT12|ACACB	http://amigo.geneontology.org/amigo/term/GO:0006084
3'-phosphoadenosine 5'-phosphosulfate biosynthetic process	Gene Ontology	GO:0050428	3	6	0.00357271	0.0518881	PAPSS1|SLC35B3|PAPSS2	http://amigo.geneontology.org/amigo/term/GO:0050428
sperm annulus	Gene Ontology	GO:0097227	3	6	0.00357271	0.0518881	SEPTIN12|SEPTIN4|SEPTIN7	http://amigo.geneontology.org/amigo/term/GO:0097227
cell leading edge	Gene Ontology	GO:0031252	7	47	0.00359322	0.0518881	CARMIL1|DST|DUOX2|CDC42BPG|SH3BP1|GBF1|LAP3	http://amigo.geneontology.org/amigo/term/GO:0031252
retinol metabolic process	Gene Ontology	GO:0042572	7	47	0.00359322	0.0508881	CYP1A1|CYP2D6|SDR16C5|RPE65|CYP2C8|RDH14|PLB1	http://amigo.geneontology.org/amigo/term/GO:0042572
bone development	Gene Ontology	GO:0060348	7	47	0.00359322	0.0518881	CCN4|NPR2|PAPSS2|IFT172|SMAD1|SULF2|AKAP13	http://amigo.geneontology.org/amigo/term/GO:0060348
negative regulation of apoptotic process	Gene Ontology	GO:0043066	32	487	0.0036154	0.0519953	CCN1|PKHD1|BIRC6|AHI1|KIF14|SHH|ZNF16|SEMA4D|AXL|TOPORS|TEK|SIX4|DHRS2|ARHGAP21|CLN3|ATOH1|CX3CL1|SETX|FANK1|BARD1|CD27|LTF|UNG|ADAMTS20|MDM4|FFAR4|NAA16|TP53|IFI6|PALB2|CSF1R|APC	http://amigo.geneontology.org/amigo/term/GO:0043066
negative regulation of protein catabolic process	Gene Ontology	GO:0042177	6	35	0.00373304	0.0527737	GRIN2C|AGAP2|MYCBP2|NRG1|MDM4|SAP130	http://amigo.geneontology.org/amigo/term/GO:0042177
energy homeostasis	Gene Ontology	GO:0097009	6	35	0.00373304	0.0527737	PRCP|ACACB|CD36|SGIP1|OMA1|LEPR	http://amigo.geneontology.org/amigo/term/GO:0097009
white fat cell differentiation	Gene Ontology	GO:0050872	4	14	0.00374441	0.0527737	PER2|PPARG|FFAR4|ADIG	http://amigo.geneontology.org/amigo/term/GO:0050872
DNA damage response, signal transduction by p53 class mediator resulting in transcription of p21 class mediator	Gene Ontology	GO:0006978	4	14	0.00374441	0.0527737	HIPK2|TP53|TFAP4|SP100	http://amigo.geneontology.org/amigo/term/GO:0006978
calcium ion transport	Gene Ontology	GO:0006816	9	75	0.00383178	0.0536837	NMUR2|CDH23|CACNA1D|CACNA1E|SLC24A1|TRPV5|PANX1|CACNA1S|EFHB	http://amigo.geneontology.org/amigo/term/GO:0006816
clathrin-coated vesicle	Gene Ontology	GO:0030136	8	61	0.00385645	0.0536837	LRP1|VPS16|PIK3C2A|SGIP1|ADAM10|ASTN1|CLTC|CLTCL1	http://amigo.geneontology.org/amigo/term/GO:0030136
adenylate cyclase-modulating G protein-coupled receptor signaling pathway	Gene Ontology	GO:0007188	8	61	0.00385645	0.0536837	ADRA1D|GLP1R|CACNA1D|PTH2R|GNA14|VIPR1|GNAT2|GNAI3	http://amigo.geneontology.org/amigo/term/GO:0007188
response to wounding	Gene Ontology	GO:0009611	8	61	0.00385645	0.0536837	CYP1A1|PDGFB|DST|SULF2|AGER|GRIN2C|NELL1|VWF	http://amigo.geneontology.org/amigo/term/GO:0009611
integral component of Golgi membrane	Gene Ontology	GO:0030173	8	61	0.00385645	0.0536837	FURIN|SYT4|PCSK5|SLC35B3|MAN1C1|FKTN|CASD1|CSGALNACT1	http://amigo.geneontology.org/amigo/term/GO:0030173
male meiotic nuclear division	Gene Ontology	GO:0007140	5	24	0.00386992	0.0536837	TDRD12|ATM|KIF18A|MLH3|TEX14	http://amigo.geneontology.org/amigo/term/GO:0007140
ubiquitin-like protein ligase binding	Gene Ontology	GO:0044389	5	24	0.00386992	0.0536837	USP13|STAM|JUN|PARP9|CDK5RAP3	http://amigo.geneontology.org/amigo/term/GO:0044389
posttranscriptional regulation of gene expression	Gene Ontology	GO:0010608	5	24	0.00386992	0.0536837	EPB41L5|PER1|METTL16|PARP9|FBXO4	http://amigo.geneontology.org/amigo/term/GO:0010608
regulation of cell cycle	Gene Ontology	GO:0051726	12	121	0.00390121	0.0540115	E2F6|HIPK2|CCNDBP1|MX2|JUN|CDKL2|PER2|PTPRC|MASTL|SMIM22|MS4A3|RACK1	http://amigo.geneontology.org/amigo/term/GO:0051726
Signal Transduction	Reactome	R-HSA-162582	180	2689	1.75853e-12	7.28964e-10	COL11A2|PCSK5|C5AR2|OR10K2|C5AR1|TNRC6C|RLN2|BOC|AXL|KIF2B|OR52J3|RXFP3|PTGER1|ESRP2|ARHGAP21|PHC1|GLP1R|PLXND1|ARHGAP29|MYB|FGB|MTMR4|CENPK|DAAM1|VIPR1|PTH2R|RGSL1|KEL|NMT2|ATP6V1B1|RSPO2|OR51I2|ADRA1D|CSF2|DGKD|CHEK1|NFATC1|KHDRBS1|OR2L13|EVL|TCF4|ZWINT|FUZ|KAT2B|FRS3|CLTC|LAMB1|OR2W1|STAM|CYSLTR2|ARHGEF10L|PDHX|APOE|OR4F6|PREX1|TUBA1B|JUN|SOX17|CCL28|TIAM2|CX3CL1|IFT122|FURIN|GRM2|SSTR4|INCENP…	http://www.reactome.org/cgi-bin/eventbrowser_st_id?ST_ID=R-HSA-162582
Metabolism of lipids	Reactome	R-HSA-556833	71	728	1.24446e-11	4.61564e-09	CYP2J2|PTGS2|PECR|ACADS|TNFAIP8L3|SMPD3|PLB1|MED25|GPAT2|CD36|ACOT12|NFYC|CYP17A1|ACOXL|LTA4H|ACAD10|PLIN2|ACOT4|NDUFAB1|ACER1|PCCA|SLC22A5|GLIPR1|CBR1|ESYT3|ALOXE3|TIAM2|PRXL2B|PLA2G3|SRD5A3|LPCAT2|CYP4A22|GBA3|MTMR3|HMGCS1|SLC44A3|TBXAS1|PLBD1|ACACB|PLA2R1|SPP2|RXRB|PPARG|PIK3C2A|FDXR|OPA1|PTPN13|ARV1|SMPD4|HSD17B2|PLA2G4E|SLC27A2|CYP2C9|CYP1A1|MTMR4|ARSA|CYP2C8|SEC24D|PIP5K1C|ARSJ|SREBF2|PLEKH…	http://www.reactome.org/cgi-bin/eventbrowser_st_id?ST_ID=R-HSA-556833
Immune System	Reactome	R-HSA-168256	142	2096	2.3316e-10	6.31954e-08	AOC1|PTGS2|FGB|AGER|CD36|C5AR2|C5AR1|CHI3L1|PPL|MS4A2|MS4A3|KIF2B|NHLRC3|OAS3|OAS2|CUL7|RNF216|STK11IP|BLNK|TAP1|TRIM25|CD27|IFI30|SEC24D|MUC19|PJA2|MANBA|EIF4G3|FBXL5|CSF2|CEP290|PTPN13|MEFV|MUC21|BST1|ATP8B4|CD300C|MAVS|NFATC1|CD1D|CD300A|EVL|IL10RA|MX2|ATP6V1H|FRS3|MX1|CLTC|RNF182|CLEC7A|TUBA1B|JUN|NARF|GCA|IL5RA|ZNF225|ADA2|GBP7|UBE2E3|HERC1|HERC2|GLMN|ANAPC4|MGA|TUBAL3|TP53|CDC27|CD274|TCN1|…	http://www.reactome.org/cgi-bin/eventbrowser_st_id?ST_ID=R-HSA-168256
Metabolism of proteins	Reactome	R-HSA-392499	135	2012	1.19137e-09	2.79854e-07	CCN1|KDM1B|HIPK2|MUC21|YY1|TOPORS|TSFM|A4GNT|EIF3B|ADAMTS9|EIF3F|PLA2G7|PHC1|CUL7|GP2|BARD1|TRIM25|COG1|COG4|SEC24D|EDEM3|MUC19|ADAMTS20|USP33|MDM4|COL7A1|FBXL5|BST1|KIN|PRSS23|APC|MAVS|GBF1|TCF4|COPS3|KAT2B|CNTN3|ARFGAP2|CNTN4|PGS1|LAMB1|STAM|NGLY1|IARS1|APOE|CCNE2|TUBA1B|SKIV2L|UBXN7|TOP2B|INCENP|GSPT1|ADA2|NSMCE3|MAN2A2|UBE2E3|PPARG|HERC2|MAN2A1|GALNT5|LAMC1|CHST4|TUBAL3|TP53|PROZ|GFM1|GZMH|MR…	http://www.reactome.org/cgi-bin/eventbrowser_st_id?ST_ID=R-HSA-392499
Post-translational protein modification	Reactome	R-HSA-597592	101	1412	8.74289e-09	1.71142e-06	CCN1|KDM1B|HIPK2|MUC21|YY1|TOPORS|A4GNT|ADAMTS9|PHC1|CUL7|GP2|BARD1|TRIM25|COG1|COG4|SEC24D|EDEM3|MUC19|ADAMTS20|USP33|MDM4|COL7A1|FBXL5|BST1|KIN|PRSS23|APC|MAVS|GBF1|COPS3|KAT2B|CNTN3|ARFGAP2|CNTN4|PGS1|LAMB1|STAM|NGLY1|DAXX|APOE|TUBA1B|UBXN7|TOP2B|INCENP|MAN2A2|UBE2E3|PPARG|HERC2|MAN2A1|GALNT5|LAMC1|CHST4|TUBAL3|TP53|PROZ|ST8SIA6|ST8SIA1|CREBBP|GANAB|TUBA8|RAD23B|FBXO4|TICAM2|SRD5A3|NAE1|C6|RAN…	http://www.reactome.org/cgi-bin/eventbrowser_st_id?ST_ID=R-HSA-597592
Metabolism	Reactome	R-HSA-1430728	134	2075	1.23738e-08	2.3567e-06	AOC1|PTGS2|PECR|PCCA|NQO2|GPAT2|CD36|ACOT12|NOSTRIN|FDXR|PLIN2|NDUFAB1|DCK|CBLIF|CACNA1D|CACNA1E|SHMT2|NAALAD2|PLA2G3|GLP1R|MTMR4|MTMR3|ABCD4|FMO2|TYRP1|FMO1|TBXAS1|PLBD1|CYP2C8|ALOXE3|SEC24D|PIK3C2A|OPA1|CYP3A7|ACOT4|CYP4A22|HOGA1|MANBA|PTPN13|PARP14|D2HGDH|PLEKHA5|PPIP5K1|BST1|HSD3B1|MTRR|STARD6|SLC19A1|ACADS|TNFAIP8L3|SMPD3|SERINC4|DUOX2|MED25|B3GAT3|GRHPR|HDC|PDHX|IARS1|APOE|UROC1|TIAM2|GBA3|…	http://www.reactome.org/cgi-bin/eventbrowser_st_id?ST_ID=R-HSA-1430728
Hemostasis	Reactome	R-HSA-109582	55	617	4.31446e-08	7.23904e-06	DOCK8|TGFB3|ZFPM2|ITGA1|TEX264|CD36|GRB14|TUBA8|AKAP10|ITIH3|P2RX2|DOCK10|KIF19|KIF2B|DGKZ|GNA14|TEK|RACGAP1|TUBA1B|MMRN1|KIF4B|GNAI3|BRPF3|SLC7A6|TTN|SLC8A1|MYB|DGKG|DGKD|DAGLA|PCYOX1L|PDGFB|ITIH4|KIF6|KIF18A|KIF26B|APPL2|ITGA6|VEGFB|ITPR2|THBD|PPP2R5E|F11R|CARMIL1|TUBAL3|TP53|F5|MPL|STX4|KIF13B|FGB|APC|VWF|PRCP|SELP	http://www.reactome.org/cgi-bin/eventbrowser_st_id?ST_ID=R-HSA-109582
Cell Cycle	Reactome	R-HSA-1640170	55	629	7.74925e-08	1.13769e-05	TUBA8|CCN1|ZWINT|ATM|DSN1|POLE|NCAPG2|FEN1|CDC27|CEP135|KIF2B|TPX2|CCNE2|TUBA1B|SUN1|MASTL|ALMS1|MLH1|NEK9|SKA2|ESPL1|AURKB|GORASP2|C6|RANBP2|INCENP|CENPK|RBL2|BARD1|MSH4|CEP250|KIF18A|NCAPD3|HERC2|PCNT|WRAP53|GINS1|SYNE1|SYNE2|MDM4|ANAPC4|E2F6|TUBAL3|TP53|EXO1|SPDL1|FKBPL|MLH3|CEP290|HAUS6|CEP72|NCAPH|PPP2R5E|CNTRL|CHEK1	http://www.reactome.org/cgi-bin/eventbrowser_st_id?ST_ID=R-HSA-1640170
Vesicle-mediated transport	Reactome	R-HSA-5653656	57	669	1.00999e-07	1.39557e-05	TUBA8|STAB1|DENND4B|RAB3IP|COPS3|CD59|CD36|CD4|CTTN|ARFGAP2|CLTC|CLTCL1|STAM|KIF19|KIF2B|DENND2B|DENND2C|DRG1|APOE|FZD4|DENND2D|RACGAP1|TUBA1B|KIF4B|GOLGA4|TRAPPC12|TJP1|LRP1|KIF6|COG1|KIF18A|MAN2A2|MAN2A1|COG4|GGA1|SEC24D|PIK3C2A|MAN1C1|KIF26B|COL4A1|TRIP11|ALS2CL|F5|SEC22C|TRAPPC8|TUBAL3|COL7A1|PIP5K1C|SCARB2|CD163|STX4|EPN2|SGIP1|KIF13B|TICAM2|GBF1|TBC1D15	http://www.reactome.org/cgi-bin/eventbrowser_st_id?ST_ID=R-HSA-5653656
Gene expression (Transcription)	Reactome	R-HSA-74160	96	1448	5.39214e-07	6.33307e-05	CCN1|HIPK2|TNRC6C|TPX2|ZNF570|TAF4B|PHC1|ZNF786|ZFP69|ZNF577|ZNF470|MYB|ZNF205|AURKB|BARD1|RFFL|TDRD6|SNAPC5|OPA1|BRD7|MDM4|CSF2|ZKSCAN3|TAF1A|ZNF561|ZNF560|ZNF215|ZNF197|ZNF692|KAT2B|POLR1B|TDRD12|DAXX|APOE|CCNE2|EXO1|JUN|PCF11|ZNF282|CHEK1|TCF4|ZFP28|ZNF224|TCF3|ZNF227|PPARG|ZNF23|TP53|ATAD2|ZNF425|AIFM2|ZNF500|CREBBP|YY1|ATM|TAF15|ITGBL1|ZNF668|ZNF266|C6|FANCI|RANBP2|ZNF248|RBL2|TET1|ZNF263|RX…	http://www.reactome.org/cgi-bin/eventbrowser_st_id?ST_ID=R-HSA-74160
Transport of small molecules	Reactome	R-HSA-382551	57	720	9.10902e-07	9.58078e-05	SLC24A4|SLC7A6|ANO5|SLC32A1|ATP6V1H|ANO2|PCSK5|ATP9B|CLTC|APOC1|FURIN|SLC5A9|TRPV5|ATP7B|SLC12A5|APOE|NALCN|SLC35B3|CYBRD1|SCNN1G|CUBN|TTYH2|ATP10A|SLC9C2|ATP6V1B1|TRPM6|SLC39A7|AQP10|C6|SLC6A15|ABCC9|LRRC8D|SLC44A3|WNK2|SLC13A1|CLCN1|SLC24A1|SLC8A1|MCOLN3|MYO5B|ACO1|SLC39A1|NAT2|SLCO1C1|ABCA10|NIPAL3|SLC17A8|SLC17A6|FBXL5|MCUB|CA4|SLC22A5|ABCA4|ABCA3|ATP8B4|SLC9B1|SLC18A2	http://www.reactome.org/cgi-bin/eventbrowser_st_id?ST_ID=R-HSA-382551
DNA Repair	Reactome	R-HSA-73894	34	331	9.34367e-07	9.68306e-05	EXO1|RAD23B|UVSSA|COPS3|ATM|POLE|FEN1|POLN|YY1|DCLRE1C|POLI|CCN1|SPIDR|AQR|BARD1|MLH1|FANCF|LIG3|FANCL|FANCI|EYA2|ELL|PNKP|TRIM25|PAXIP1|HERC2|MPG|TP53|PALB2|MBD4|ASCC3|ASCC1|CHEK1|ALKBH3	http://www.reactome.org/cgi-bin/eventbrowser_st_id?ST_ID=R-HSA-73894
Generic Transcription Pathway	Reactome	R-HSA-212436	82	1193	9.97247e-07	0.000101849	ZNF215|ZNF197|EXO1|YY1|CCN1|ZNF317|JUN|ZNF692|KAT2B|ZNF570|NFYC|PLXNA4|ZFP28|TNRC6C|TAF15|RXRG|ZNF649|BRPF3|SMARCA2|ATAD2|ITGBL1|CREBBP|DAXX|TPX2|APOE|RBL2|CCNE2|CDK13|ATM|TFAP2E|TAF4B|MLH1|ZNF668|ZNF266|PHC1|ZNF786|ZFP69|ZNF263|ZNF470|MYB|ZNF282|C6|FANCI|CHEK1|TCF4|ZNF248|ZNF205|ZNF224|ZNF550|TCF3|BARD1|RFFL|ZNF577|RXRB|PPARG|TP53|ZNF23|OPA1|ZNF736|BRD7|MDM4|ZNF227|ELL|E2F6|ZNF521|TJP1|ESR2|HIPK…	http://www.reactome.org/cgi-bin/eventbrowser_st_id?ST_ID=R-HSA-212436
Fatty acid metabolism	Reactome	R-HSA-8978868	23	172	1.02818e-06	0.000103508	CYP2J2|PTGS2|PECR|ACADS|PCCA|ACOXL|LTA4H|ACAD10|NDUFAB1|CBR1|PRXL2B|CYP4A22|TBXAS1|ACACB|ALOXE3|CYP1A1|ACOT4|ACOT12|SLC27A2|CYP2C9|CYP2C8|SLC22A5|ELOVL2	http://www.reactome.org/cgi-bin/eventbrowser_st_id?ST_ID=R-HSA-8978868
Metabolic pathways	KEGG PATHWAY	hsa01100	94	1433	1.08538e-06	0.000106726	AOC1|PTGS2|GRHPR|PCCA|GPAT2|ACOT12|URAD|B3GAT3|NDUFAB1|DCK|SHMT2|PLA2G7|PRXL2B|PLA2G3|MTMR4|MTMR3|TYRP1|NPR2|TBXAS1|CYP2C8|PIK3C2A|CYP3A7|ACOT4|HSD17B2|HOGA1|BST1|HSD3B1|ACADS|PHYKPL|HDC|PDXP|PDHX|PANK2|UROC1|GBA3|GATB|DGLUCY|ADA2|MAN2A2|MAN2A1|TK2|ACO1|GALNT5|COX7A2|CSGALNACT1|MGA|ST8SIA1|MAN1C1|ELOVL2|CRLS1|CYP2J2|GANAB|PLB1|SMPD4|SMPD3|FKTN|OXSM|HMGCS1|ACACB|ATP6V1H|ALG11|CYP2C9|CYP1A1|AK9|TRI…	http://www.genome.jp/kegg-bin/show_pathway?hsa01100/hsa:2632%09red/hsa:150763%09red/hsa:9061%09red/hsa:125981%09red/hsa:54802%09red/hsa:1743%09red/hsa:221264%09red/hsa:1633%09red/hsa:48%09red/hsa:9380%09red/hsa:80017%09red/hsa:8897%09red/hsa:373156%09red/hsa:1586%09red/hsa:112817%09red/hsa:7306%09red/hsa:23193%09red/hsa:8972%09red/hsa:127281%09red/hsa:669%09red/hsa:123745%09red/hsa:122970%09red/h…
Cilium Assembly	Reactome	R-HSA-5617833	25	200	1.09043e-06	0.000106726	TUBA8|RAB3IP|AHI1|NPHP1|CEP135|CYS1|IFT140|HAUS6|TUBA1B|ALMS1|RPGRIP1L|IFT122|CEP250|CEP89|CC2D2A|PCNT|TTBK2|TRIP11|CEP83|TUBAL3|IFT172|CEP290|CEP72|CNTRL|GBF1	http://www.reactome.org/cgi-bin/eventbrowser_st_id?ST_ID=R-HSA-5617833
Membrane Trafficking	Reactome	R-HSA-199991	51	631	1.94819e-06	0.000180643	TUBA8|DENND4B|RAB3IP|COPS3|CD59|KIF26B|CD4|CTTN|ARFGAP2|CLTC|CLTCL1|STAM|KIF19|KIF2B|DENND2B|DENND2C|DRG1|FZD4|DENND2D|RACGAP1|TUBA1B|KIF4B|GOLGA4|TRAPPC12|TJP1|KIF6|COG1|KIF18A|MAN2A2|MAN2A1|COG4|GGA1|SEC24D|PIK3C2A|MAN1C1|TRIP11|ALS2CL|F5|SEC22C|TRAPPC8|TUBAL3|COL7A1|PIP5K1C|SCARB2|STX4|EPN2|SGIP1|KIF13B|TICAM2|GBF1|TBC1D15	http://www.reactome.org/cgi-bin/eventbrowser_st_id?ST_ID=R-HSA-199991
Extracellular matrix organization	Reactome	R-HSA-1474244	31	298	2.18336e-06	0.00019982	TGFB3|COL11A2|ITGA1|PDGFB|ITGA6|ADAM10|COLGALT1|LAMB1|COL25A1|FURIN|PLOD2|ADAMTS9|NID1|FGB|PHYKPL|ITGB5|ITGB8|FBN3|COL4A4|COL4A3|VCAM1|COL4A1|LAMC1|F11R|SCUBE3|TNXB|COL7A1|CAPN10|COL13A1|SPOCK3|VWF	http://www.reactome.org/cgi-bin/eventbrowser_st_id?ST_ID=R-HSA-1474244
RNA Polymerase II Transcription	Reactome	R-HSA-73857	86	1316	3.57477e-06	0.000307212	CCN1|HIPK2|TNRC6C|TPX2|ZNF570|TAF4B|PHC1|ZNF786|ZFP69|ZNF577|ZNF470|MYB|ZNF205|AURKB|BARD1|ZNF263|RFFL|SNAPC5|OPA1|BRD7|MDM4|CSF2|ZKSCAN3|ZNF561|ZNF560|ZNF215|ZNF197|ZNF692|KAT2B|DAXX|APOE|CCNE2|EXO1|JUN|PCF11|ZNF282|CHEK1|TCF4|ZFP28|ZNF224|TCF3|ZNF227|PPARG|ZNF23|TP53|ATAD2|ZNF425|AIFM2|ZNF500|CREBBP|YY1|ATM|TAF15|ITGBL1|ZNF668|ZNF266|C6|FANCI|ZNF248|RBL2|RXRG|RXRB|ESR2|ZNF521|TJP1|ZNF736|ZNF483…	http://www.reactome.org/cgi-bin/eventbrowser_st_id?ST_ID=R-HSA-73857
Anchoring of the basal body to the plasma membrane	Reactome	R-HSA-5620912	16	97	4.20281e-06	0.000352585	ALMS1|HAUS6|CEP250|AHI1|CEP290|CEP89|CC2D2A|NPHP1|PCNT|CEP72|TTBK2|RPGRIP1L|CNTRL|CEP135|RAB3IP|CEP83	http://www.reactome.org/cgi-bin/eventbrowser_st_id?ST_ID=R-HSA-5620912
Human papillomavirus infection	KEGG PATHWAY	hsa05165	32	330	5.79443e-06	0.000469349	PTGS2|CCN1|ITGA1|ATM|ATP6V1H|ITGA6|MX1|IFNAR2|LAMB1|PATJ|FZD1|FZD4|CCNE2|TNXB|ATP6V1B1|TCF4|ITGB5|RBL2|ITGB8|PPP2R2B|COL4A4|COL4A3|COL4A1|LAMC1|TP53|NOTCH4|NOTCH3|CREBBP|CREB3L4|PPP2R5E|VWF|HES6	http://www.genome.jp/kegg-bin/show_pathway?hsa05165/hsa:3912%09red/hsa:3915%09red/hsa:1387%09red/hsa:4599%09red/hsa:6934%09red/hsa:7450%09red/hsa:890%09red/hsa:5743%09red/hsa:3696%09red/hsa:9134%09red/hsa:10207%09red/hsa:3693%09red/hsa:4855%09red/hsa:4854%09red/hsa:7148%09red/hsa:3655%09red/hsa:3672%09red/hsa:55502%09red/hsa:148327%09red/hsa:8322%09red/hsa:8321%09red/hsa:525%09red/hsa:5934%09red/…
Retinol metabolism	KEGG PATHWAY	hsa00830	23	67	1.88847e-05	0.00059183	AOX1|UGT2A1|CYP2S1|UGT1A5|DHRS9|RDH5|CYP2B6|BCO1|LRAT|HSD17B6|ADH1B|UGT2B4|AHRR|CYP2C9|CYP2C8|ADH7|ADH6|ADH5|ADH4|SDR16C5|RDH16|CYP26A1|CYP26C1	http://www.genome.jp/kegg-bin/show_pathway?hsa00830/hsa:316%09red/hsa:29785%09red/hsa:5959%09red/hsa:195814%09red/hsa:10941%09red/hsa:1555%09red/hsa:1543%09red/hsa:7363%09red/hsa:128%09red/hsa:8608%09red/hsa:9227%09red/hsa:125%09red/hsa:10170%09red/hsa:1559%09red/hsa:1558%09red/hsa:54578%09red/hsa:131%09red/hsa:53630%09red/hsa:8630%09red/hsa:1592%09red/hsa:340665%09red/hsa:130%09red
Mitotic Prometaphase	Reactome	R-HSA-68877	23	196	7.45214e-06	0.000596764	TUBA8|ZWINT|DSN1|CEP135|KIF2B|HAUS6|TUBA1B|ALMS1|SKA2|AURKB|RANBP2|INCENP|CENPK|CEP250|KIF18A|PCNT|TUBAL3|SPDL1|CEP290|CEP72|NCAPH|PPP2R5E|CNTRL	http://www.reactome.org/cgi-bin/eventbrowser_st_id?ST_ID=R-HSA-68877
Laminin interactions	Reactome	R-HSA-3000157	9	30	9.71069e-06	0.000743818	COL7A1|ITGA1|ITGA6|NID1|COL4A4|COL4A3|COL4A1|LAMB1|LAMC1	http://www.reactome.org/cgi-bin/eventbrowser_st_id?ST_ID=R-HSA-3000157
Developmental Biology	Reactome	R-HSA-1266738	72	1082	1.25943e-05	0.000914971	SCN7A|CDSN|TUBA8|YY1|ADAM23|ITGA1|LAP3|ADAM22|MED25|KAT2B|CD36|KIF4B|ADAM10|CACNA1S|ZNF335|CASP14|CLTC|LAMB1|PRSS8|CHL1|SEMA4D|FURIN|IL6R|USP33|SCN9A|CERS1|KRT81|KRT83|JUN|DCC|PPL|DAND5|SLIT2|KRT23|DSG2|PLXND1|MYB|C6|EVL|KRT10|GSPT1|FARP2|TCF3|UNC5C|KRT20|LIPJ|SCN8A|PAXIP1|CACNA1D|PPARG|AGAP2|COL4A4|COL4A3|COL4A1|OPA1|CLTCL1|VASP|LAMC1|CTNNA1|PSPN|LCE2A|TUBAL3|PIP5K1C|PLXNA2|IRS2|PLXNA4|SREBF2|PT…	http://www.reactome.org/cgi-bin/eventbrowser_st_id?ST_ID=R-HSA-1266738
Arachidonic acid metabolism	KEGG PATHWAY	hsa00590	12	63	1.87135e-05	0.00126458	CYP2C9|PTGS2|TBXAS1|CYP2C8|CBR1|CYP2J2|PRXL2B|PLA2G3|PLB1|LTA4H|CYP4A22|PLA2G4E	http://www.genome.jp/kegg-bin/show_pathway?hsa00590/hsa:151056%09red/hsa:1573%09red/hsa:123745%09red/hsa:5743%09red/hsa:284541%09red/hsa:873%09red/hsa:1558%09red/hsa:1559%09red/hsa:50487%09red/hsa:6916%09red/hsa:4048%09red/hsa:127281%09red
Cell Cycle, Mitotic	Reactome	R-HSA-69278	42	525	1.89497e-05	0.00126458	TUBA8|CCN1|ZWINT|DSN1|POLE|NCAPG2|FEN1|CDC27|CEP135|KIF2B|TPX2|CCNE2|TUBA1B|MASTL|ALMS1|NEK9|SKA2|ESPL1|AURKB|GORASP2|C6|RANBP2|INCENP|CENPK|RBL2|CEP250|KIF18A|NCAPD3|GINS1|PCNT|ANAPC4|E2F6|TUBAL3|TP53|SPDL1|FKBPL|CEP290|HAUS6|CEP72|NCAPH|PPP2R5E|CNTRL	http://www.reactome.org/cgi-bin/eventbrowser_st_id?ST_ID=R-HSA-69278
Degradation of the extracellular matrix	Reactome	R-HSA-1474228	18	140	2.38498e-05	0.00154192	SCUBE3|PHYKPL|COL25A1|COL7A1|COL11A2|FURIN|ADAMTS9|FBN3|CAPN10|ADAM10|NID1|COL13A1|COL4A3|COL4A1|SPOCK3|LAMB1|LAMC1|COL4A4	http://www.reactome.org/cgi-bin/eventbrowser_st_id?ST_ID=R-HSA-1474228
Organelle biogenesis and maintenance	Reactome	R-HSA-1852241	28	294	2.90567e-05	0.00178055	TUBA8|RAB3IP|MTERF1|AHI1|NPHP1|CEP135|CYS1|IFT140|HAUS6|TUBA1B|ALMS1|RPGRIP1L|IFT122|CEP250|TWNK|CEP89|CC2D2A|PCNT|TTBK2|TRIP11|CEP83|TUBAL3|IFT172|CEP290|CEP72|CNTRL|GBF1|CREBBP	http://www.reactome.org/cgi-bin/eventbrowser_st_id?ST_ID=R-HSA-1852241
Adaptive Immune System	Reactome	R-HSA-1280218	53	748	3.80942e-05	0.00223708	TAP1|NFATC1|CD1D|TUBA8|BTN3A2|TRIM37|CD36|LAG3|CD4|GLMN|FBXO4|PJA2|CLTC|EVL|BTN2A1|PPL|KIF2B|PTPN22|CUL7|RACGAP1|TUBA1B|KIF4B|LTN1|NARF|C6|BLNK|UBE2E3|ITGB5|KIF18A|IFI30|HERC1|SEC24D|HERC2|VCAM1|CD300C|ITPR2|VASP|PPP2R5E|ANAPC4|TUBAL3|KLRK1|CD274|FBXL5|STX4|PSD|RNF182|CDC27|CD14|PTPRC|HLA-DOB|SLAMF6|CD300A|CD300LB	http://www.reactome.org/cgi-bin/eventbrowser_st_id?ST_ID=R-HSA-1280218
Innate Immune System	Reactome	R-HSA-168249	68	1043	3.93374e-05	0.00227392	AOC1|NFATC1|FGB|TCN1|CD59|DSN1|ATP6V1H|CD36|C5AR2|C5AR1|CD300LB|CHI3L1|LTA4H|PANX1|PSTPIP1|TRIM56|MS4A2|MS4A3|MBL2|NHLRC3|TICAM2|CLEC7A|CDK13|CHIT1|JUN|CD14|IFI16|DEFA4|RAF1|CD300A|TMEM30A|BST1|C6|STK11IP|MYO9B|GCA|GLIPR1|TRIM25|ADA2|CD46|ITLN1|LTF|MUC19|ATP6V1B1|ITPR2|SLC27A2|TMEM63A|CD4|MGA|ABCA13|ARSA|MANBA|KLRK1|PRCP|AGER|CFB|CD93|ADAM10|CEP290|RNF216|MEFV|MUC21|PTPRC|C5|ATP8B4|WIPF1|MAVS|CRE…	http://www.reactome.org/cgi-bin/eventbrowser_st_id?ST_ID=R-HSA-168249
Nicotinic acetylcholine receptor signaling pathway	PANTHER	P00044	14	93	4.07274e-05	0.00233338	MYO3B|MYO9A|MYH4|CACNA1D|MYH8|MYO1C|STX4|SLC44A3|MYO19|MYO5B|MYO16|MYO15A|CACNA1S|MYH15	http://www.pantherdb.org/pathway/pathwayDiagram.jsp?catAccession=P00044
Response to elevated platelet cytosolic Ca2+	Reactome	R-HSA-76005	17	133	4.24767e-05	0.00241398	PCYOX1L|PDGFB|TGFB3|F5|MMRN1|TEX264|STX4|CD36|ITIH4|BRPF3|APPL2|TTN|VEGFB|VWF|SELP|ITIH3|FGB	http://www.reactome.org/cgi-bin/eventbrowser_st_id?ST_ID=R-HSA-76005
Metabolism of water-soluble vitamins and cofactors	Reactome	R-HSA-196849	16	120	4.48103e-05	0.00250618	PTGS2|PANK2|PARP8|PARP9|ACACB|CUBN|CBLIF|PARP14|PCCA|TCN1|MOCOS|ABCD4|BST1|MTRR|SHMT2|SLC19A1	http://www.reactome.org/cgi-bin/eventbrowser_st_id?ST_ID=R-HSA-196849
Signaling by GPCR	Reactome	R-HSA-372790	74	1170	4.59657e-05	0.00255055	ARHGEF10L|OR6F1|OR2C1|OR51F2|RPE65|LAP3|NTSR2|GRM2|C5AR2|SHH|C5AR1|AKAP13|RLN2|OR2W3|OR2W1|GNAT2|CYSLTR2|OR5D14|DGKZ|FZD1|APOE|FZD4|PREX1|OR4Q3|OR52J3|RXFP3|OR4S1|PTGER1|GNAI3|TAS2R50|CCL28|TIAM2|FSHR|CX3CL1|HEBP1|DGKG|DGKD|SSTR4|DAGLA|OR4C16|OR2K2|GNA14|VIPR1|PTH2R|SLC24A1|RGSL1|KEL|NMT2|OR6Y1|PLB1|ITPR2|OR6Q1|OR51S1|TACR3|FFAR4|ADRA1D|NMUR2|OR51I2|LRP1|OR2L13|RGS13|OR10K2|TAS2R20|TAS2R7|OR4E1|O…	http://www.reactome.org/cgi-bin/eventbrowser_st_id?ST_ID=R-HSA-372790
@@Arachidonic acid metabolism	Reactome	R-HSA-2142753	11	59	4.91611e-05	0.00266491	CYP2C9|PTGS2|TBXAS1|CYP1A1|ALOXE3|CBR1|CYP2J2|CYP2C8|PRXL2B|LTA4H|CYP4A22	http://www.reactome.org/cgi-bin/eventbrowser_st_id?ST_ID=R-HSA-2142753
Kinesins	Reactome	R-HSA-983189	11	59	4.91611e-05	0.00266491	TUBAL3|RACGAP1|TUBA1B|KIF18A|KIF4B|KIF26B|KIF6|KIF13B|TUBA8|KIF19|KIF2B	http://www.reactome.org/cgi-bin/eventbrowser_st_id?ST_ID=R-HSA-983189
HIF-1 signaling pathway	KEGG PATHWAY	hsa04066	4	109	0.00217098	0.00270322	EGLN1|TEK|CREBBP|IL6R	http://www.genome.jp/kegg-bin/show_pathway?hsa04066/hsa:54583%09red/hsa:7010%09red/hsa:3570%09red/hsa:1387%09red
Integrin cell surface interactions	Reactome	R-HSA-216083	13	84	5.89557e-05	0.00305486	ITGB5|COL7A1|COL4A4|ITGA1|ITGA6|COL13A1|COL4A3|VCAM1|COL4A1|ITGB8|VWF|FGB|F11R	http://www.reactome.org/cgi-bin/eventbrowser_st_id?ST_ID=R-HSA-216083
Hematopoietic cell lineage	KEGG PATHWAY	hsa04640	14	97	6.13987e-05	0.00312662	IL5RA|ITGA6|ITGA1|CD59|CD34|CD1D|CD36|IL6R|CD4|CD14|CSF2|HLA-DOB|CSF1R|FLT3	http://www.genome.jp/kegg-bin/show_pathway?hsa04640/hsa:3568%09red/hsa:947%09red/hsa:1436%09red/hsa:3672%09red/hsa:1437%09red/hsa:966%09red/hsa:912%09red/hsa:3570%09red/hsa:948%09red/hsa:2322%09red/hsa:920%09red/hsa:3112%09red/hsa:929%09red/hsa:3655%09red
Platelet activation, signaling and aggregation	Reactome	R-HSA-76002	25	260	6.591e-05	0.0032709	TGFB3|VEGFB|CD36|ITIH3|GNAI3|DGKZ|MMRN1|ITIH4|BRPF3|TTN|DGKG|FGB|DAGLA|PCYOX1L|PDGFB|APPL2|TEX264|ITPR2|F5|MPL|STX4|GNA14|DGKD|VWF|SELP	http://www.reactome.org/cgi-bin/eventbrowser_st_id?ST_ID=R-HSA-76002
ECM-receptor interaction	KEGG PATHWAY	hsa04512	13	86	7.30999e-05	0.00352832	ITGB5|ITGA1|TNXB|CD36|FREM1|COL4A4|COL4A3|ITGA6|COL4A1|ITGB8|LAMB1|VWF|LAMC1	http://www.genome.jp/kegg-bin/show_pathway?hsa04512/hsa:7450%09red/hsa:1286%09red/hsa:1285%09red/hsa:1282%09red/hsa:3672%09red/hsa:3915%09red/hsa:3912%09red/hsa:948%09red/hsa:3696%09red/hsa:3693%09red/hsa:158326%09red/hsa:7148%09red/hsa:3655%09red
COPI-dependent Golgi-to-ER retrograde traffic	Reactome	R-HSA-6811434	14	99	7.48022e-05	0.00358593	TICAM2|TUBAL3|RACGAP1|TUBA1B|KIF18A|KIF4B|KIF26B|KIF6|KIF13B|TUBA8|ARFGAP2|GBF1|KIF19|KIF2B	http://www.reactome.org/cgi-bin/eventbrowser_st_id?ST_ID=R-HSA-6811434
M Phase	Reactome	R-HSA-68886	32	384	8.87666e-05	0.00419824	NCAPG2|ZWINT|DSN1|TUBA8|CEP135|KIF2B|HAUS6|TUBA1B|MASTL|ALMS1|NEK9|SKA2|ESPL1|AURKB|GORASP2|C6|RANBP2|INCENP|CENPK|CEP250|KIF18A|NCAPD3|PCNT|ANAPC4|TUBAL3|SPDL1|CDC27|CEP290|CEP72|NCAPH|PPP2R5E|CNTRL	http://www.reactome.org/cgi-bin/eventbrowser_st_id?ST_ID=R-HSA-68886
Platelet degranulation	Reactome	R-HSA-114608	16	128	8.95311e-05	0.00420617	PCYOX1L|PDGFB|TGFB3|F5|MMRN1|TEX264|CD36|ITIH4|BRPF3|APPL2|TTN|VEGFB|VWF|SELP|ITIH3|FGB	http://www.reactome.org/cgi-bin/eventbrowser_st_id?ST_ID=R-HSA-114608
Intra-Golgi and retrograde Golgi-to-ER traffic	Reactome	R-HSA-6811442	21	202	9.07114e-05	0.0042334	ARFGAP2|TICAM2|TUBAL3|KIF4B|RACGAP1|TUBA1B|COG1|KIF18A|MAN2A2|MAN2A1|COG4|KIF6|KIF13B|MAN1C1|GOLGA4|KIF26B|TUBA8|TRIP11|GBF1|KIF19|KIF2B	http://www.reactome.org/cgi-bin/eventbrowser_st_id?ST_ID=R-HSA-6811442
GPCR downstream signalling	Reactome	R-HSA-388396	69	1108	0.000125944	0.00544354	ARHGEF10L|OR6F1|OR2C1|OR51F2|RPE65|LAP3|NTSR2|GRM2|OR10K2|C5AR1|AKAP13|RLN2|OR2W3|OR2W1|GNAT2|CYSLTR2|OR5D14|DGKZ|GNA14|APOE|OR6Q1|PREX1|OR4Q3|OR52J3|RXFP3|OR4S1|PTGER1|GNAI3|TAS2R50|CCL28|TIAM2|FSHR|CX3CL1|HEBP1|DGKG|DGKD|SSTR4|DAGLA|OR4C16|OR2K2|VIPR1|PTH2R|SLC24A1|RGSL1|NMT2|OR6Y1|PLB1|ITPR2|OR4F6|OR51S1|TACR3|FFAR4|ADRA1D|NMUR2|OR51I2|LRP1|OR2L13|RGS13|TAS2R20|TAS2R7|OR4E1|OR13G1|ABCA4|C5|OXT…	http://www.reactome.org/cgi-bin/eventbrowser_st_id?ST_ID=R-HSA-388396
Chaperonin-mediated protein folding	Reactome	R-HSA-390466	13	94	0.000163098	0.00645704	TUBAL3|TP53|ARFGEF2|CCNE2|TUBA1B|FBXL5|KIF13A|TUBA8|FBXO4|SKIV2L|WRAP53|GNAT2|GNAI3	http://www.reactome.org/cgi-bin/eventbrowser_st_id?ST_ID=R-HSA-390466
RHO GTPases Activate Formins	Reactome	R-HSA-5663220	16	136	0.000169338	0.00660662	INCENP|EVL|TUBAL3|CENPK|DAAM1|SPDL1|ZWINT|DSN1|SKA2|TUBA8|AURKB|TUBA1B|PPP2R5E|RANBP2|KIF18A|KIF2B	http://www.reactome.org/cgi-bin/eventbrowser_st_id?ST_ID=R-HSA-5663220
Pathways in cancer	KEGG PATHWAY	hsa05200	39	530	0.000189115	0.00710619	PTGS2|TGFB3|CSF1R|LAP3|PDGFB|ITGA6|PTGER1|IFNAR2|LAMB1|FLT3|FZD1|FZD4|CCNE2|JUN|DCC|MLH1|GNAI3|TCF4|IL5RA|RXRG|RXRB|IL6R|PPARG|COL4A4|COL4A3|COL4A1|VEGFB|SHH|TP53|LAMC1|CTNNA1|EGLN1|ESR2|CALML3|IL13|NOTCH3|NOTCH4|IL15RA|CREBBP	http://www.genome.jp/kegg-bin/show_pathway?hsa05200/hsa:3568%09red/hsa:3601%09red/hsa:3725%09red/hsa:3915%09red/hsa:7157%09red/hsa:54583%09red/hsa:6934%09red/hsa:6258%09red/hsa:3596%09red/hsa:2100%09red/hsa:6257%09red/hsa:5743%09red/hsa:1630%09red/hsa:9134%09red/hsa:6469%09red/hsa:4855%09red/hsa:4854%09red/hsa:7852%09red/hsa:3655%09red/hsa:5155%09red/hsa:3912%09red/hsa:1286%09red/hsa:3570%09red/h…
Factors involved in megakaryocyte development and platelet production	Reactome	R-HSA-983231	18	168	0.000199581	0.00736361	CARMIL1|TUBAL3|TP53|DOCK10|ZFPM2|TUBA1B|KIF18A|DOCK8|KIF26B|KIF4B|RACGAP1|KIF13B|TUBA8|AKAP10|MYB|KIF6|KIF19|KIF2B	http://www.reactome.org/cgi-bin/eventbrowser_st_id?ST_ID=R-HSA-983231
Neutrophil degranulation	Reactome	R-HSA-6798695	36	478	0.000217268	0.00785172	AOC1|CD59|DSN1|CD36|ADAM10|C5AR1|CHI3L1|LTA4H|RAF1|MS4A3|NHLRC3|TICAM2|CDK13|CHIT1|DEFA4|TMEM30A|BST1|STK11IP|PRCP|GCA|GLIPR1|ADA2|LTF|SLC27A2|TMEM63A|MGA|ABCA13|ARSA|MANBA|TCN1|CD93|CEP290|CD14|PTPRC|ATP8B4|CD300A	http://www.reactome.org/cgi-bin/eventbrowser_st_id?ST_ID=R-HSA-6798695
Tight junction	KEGG PATHWAY	hsa04530	18	170	0.000227929	0.00809461	IGSF5|CD1D|TUBAL3|MYH15|MYH4|HSPA4|TUBA1B|MYH8|JUN|PPP2R2B|TJP1|TUBA8|CTTN|VASP|PATJ|CACNA1D|F11R|TJAP1	http://www.genome.jp/kegg-bin/show_pathway?hsa04530/hsa:150084%09red/hsa:93643%09red/hsa:5521%09red/hsa:3308%09red/hsa:776%09red/hsa:7082%09red/hsa:2017%09red/hsa:912%09red/hsa:3725%09red/hsa:79861%09red/hsa:4626%09red/hsa:10207%09red/hsa:4622%09red/hsa:10376%09red/hsa:51807%09red/hsa:7408%09red/hsa:22989%09red/hsa:50848%09red
Metabolism of vitamins and cofactors	Reactome	R-HSA-196854	19	186	0.000235547	0.00829951	PTGS2|APOE|PARP8|PARP9|ACACB|CUBN|CBLIF|PARP14|PLB1|TCN1|MOCOS|ABCD4|PCCA|PANK2|BST1|MTRR|LRP1|SHMT2|SLC19A1	http://www.reactome.org/cgi-bin/eventbrowser_st_id?ST_ID=R-HSA-196854
Other semaphorin interactions	Reactome	R-HSA-416700	6	19	0.000243107	0.00839792	PLXNA2|PLXNA4|PTPRC|ITGA1|PLXND1|SEMA4D	http://www.reactome.org/cgi-bin/eventbrowser_st_id?ST_ID=R-HSA-416700
Human T-cell leukemia virus 1 infection	KEGG PATHWAY	hsa05166	21	219	0.000252211	0.00847649	ESPL1|NFATC1|TGFB3|TP53|ZNF225|TCF3|CCNE2|ATM|JUN|KAT2B|CSF2|CD4|CDC27|SLC25A31|HLA-DOB|CREB3L4|CHEK1|IL15RA|ANAPC4|CREBBP|CCN1	http://www.genome.jp/kegg-bin/show_pathway?hsa05166/hsa:3601%09red/hsa:1111%09red/hsa:996%09red/hsa:890%09red/hsa:1437%09red/hsa:1387%09red/hsa:8850%09red/hsa:9700%09red/hsa:3725%09red/hsa:920%09red/hsa:4772%09red/hsa:9134%09red/hsa:6929%09red/hsa:3112%09red/hsa:7043%09red/hsa:7157%09red/hsa:29945%09red/hsa:148327%09red/hsa:1958%09red/hsa:83447%09red/hsa:472%09red
Association of TriC/CCT with target proteins during biosynthesis	Reactome	R-HSA-390471	8	38	0.000253802	0.00847649	TP53|ARFGEF2|CCNE2|FBXL5|KIF13A|SKIV2L|FBXO4|WRAP53	http://www.reactome.org/cgi-bin/eventbrowser_st_id?ST_ID=R-HSA-390471
Asparagine N-linked glycosylation	Reactome	R-HSA-446203	26	304	0.00026901	0.00890007	GANAB|TUBA8|RAD23B|CD59|ARFGAP2|NGLY1|TICAM2|TUBA1B|SRD5A3|COG1|UMOD|MAN2A2|MAN2A1|COG4|SEC24D|MAN1C1|EDEM3|ALG11|ST6GALNAC5|F5|SEC22C|TUBAL3|COL7A1|ST8SIA6|ST8SIA1|GBF1	http://www.reactome.org/cgi-bin/eventbrowser_st_id?ST_ID=R-HSA-446203
Protein folding	Reactome	R-HSA-391251	13	100	0.000282029	0.009244	TUBAL3|TP53|ARFGEF2|CCNE2|TUBA1B|FBXL5|KIF13A|TUBA8|FBXO4|SKIV2L|WRAP53|GNAT2|GNAI3	http://www.reactome.org/cgi-bin/eventbrowser_st_id?ST_ID=R-HSA-391251
Regulation of TP53 Activity	Reactome	R-HSA-5633007	17	159	0.000303042	0.00975133	DAXX|TPX2|EXO1|TP53|CCN1|BARD1|RFFL|ATM|BRPF3|HIPK2|TAF4B|TAF15|AURKB|BRD7|MDM4|MTA2|CHEK1	http://www.reactome.org/cgi-bin/eventbrowser_st_id?ST_ID=R-HSA-5633007
Huntington disease	KEGG PATHWAY	hsa05016	19	193	0.000360365	0.0111985	NDUFAB1|DNAH3|DNAH17|DNAH6|DNAH11|DNAH12|DNAH9|DNAH8|CREB3L4|PPARG|TAF4B|SLC25A31|TP53|CLTC|CLTCL1|DNAH10|COX7A2|CREBBP|DNAH7	http://www.genome.jp/kegg-bin/show_pathway?hsa05016/hsa:1769%09red/hsa:1770%09red/hsa:1347%09red/hsa:1387%09red/hsa:1768%09red/hsa:56171%09red/hsa:8632%09red/hsa:201625%09red/hsa:7157%09red/hsa:1213%09red/hsa:6875%09red/hsa:196385%09red/hsa:4706%09red/hsa:8701%09red/hsa:148327%09red/hsa:5468%09red/hsa:83447%09red/hsa:55567%09red/hsa:8218%09red
Herpes simplex virus 1 infection	KEGG PATHWAY	hsa05168	36	492	0.00036073	0.0111985	TAP1|ZNF317|EIF2B4|ZNF570|IFNAR2|ZFP28|DAXX|ZNF783|OAS3|OAS2|ZNF786|ZFP69|ZNF577|ZNF470|ZNF284|ZNF282|C5|ZNF248|ZNF205|ZNF224|ZNF550|ZNF227|ZNF649|ZNF23|ZFP82|TP53|ZNF560|ZNF736|ZNF425|ZNF91|HLA-DOB|MAVS|ZNF549|ZSCAN32|ZNF561|SP100	http://www.genome.jp/kegg-bin/show_pathway?hsa05168/hsa:6890%09red/hsa:4940%09red/hsa:8427%09red/hsa:136051%09red/hsa:7157%09red/hsa:65251%09red/hsa:727%09red/hsa:7571%09red/hsa:57209%09red/hsa:93134%09red/hsa:388566%09red/hsa:84765%09red/hsa:284406%09red/hsa:3455%09red/hsa:342909%09red/hsa:54925%09red/hsa:1616%09red/hsa:7770%09red/hsa:339559%09red/hsa:4939%09red/hsa:147741%09red/hsa:162972%09red…
Axon guidance	Reactome	R-HSA-422475	39	549	0.000363233	0.0112268	SCN7A|TUBA8|EVL|ITGA1|LAP3|KIF4B|ADAM10|CHL1|CLTC|LAMB1|SEMA4D|USP33|SCN9A|TUBA1B|CACNA1D|DCC|SLIT2|PLXND1|CACNA1S|C6|GSPT1|FARP2|UNC5C|SCN8A|AGAP2|COL4A4|COL4A3|COL4A1|CLTCL1|VASP|LAMC1|PSPN|TUBAL3|PIP5K1C|PLXNA2|IRS2|PLXNA4|PTPRC|MYO9B	http://www.reactome.org/cgi-bin/eventbrowser_st_id?ST_ID=R-HSA-422475
Collagen degradation	Reactome	R-HSA-1442490	10	64	0.000383637	0.011653	PHYKPL|COL25A1|COL7A1|COL11A2|ADAM10|COL13A1|COL4A3|COL4A1|FURIN|COL4A4	http://www.reactome.org/cgi-bin/eventbrowser_st_id?ST_ID=R-HSA-1442490
Regulation of TP53 Activity through Phosphorylation	Reactome	R-HSA-6804756	12	92	0.000464558	0.0136406	TPX2|EXO1|TP53|CCN1|BARD1|ATM|HIPK2|TAF4B|TAF15|AURKB|MDM4|CHEK1	http://www.reactome.org/cgi-bin/eventbrowser_st_id?ST_ID=R-HSA-6804756
Complement and coagulation cascades	KEGG PATHWAY	hsa04610	11	79	0.000483046	0.0138503	CD46|F5|CD59|CFB|C5AR1|FGB|APC|VWF|THBD|C5|MBL2	http://www.genome.jp/kegg-bin/show_pathway?hsa04610/hsa:7450%09red/hsa:4153%09red/hsa:966%09red/hsa:5624%09red/hsa:2244%09red/hsa:4179%09red/hsa:629%09red/hsa:7056%09red/hsa:728%09red/hsa:2153%09red/hsa:727%09red
Resolution of Sister Chromatid Cohesion	Reactome	R-HSA-2500257	14	123	0.000570071	0.0158161	INCENP|TUBAL3|CENPK|SPDL1|ZWINT|DSN1|SKA2|TUBA8|AURKB|TUBA1B|PPP2R5E|RANBP2|KIF18A|KIF2B	http://www.reactome.org/cgi-bin/eventbrowser_st_id?ST_ID=R-HSA-2500257
Ion channel transport	Reactome	R-HSA-983712	18	185	0.000576937	0.0159438	TTYH2|NALCN|WNK2|ATP10A|CLCN1|ATP6V1H|ANO2|SCNN1G|SLC9B1|ANO5|ATP9B|MCOLN3|ATP8B4|SLC9C2|ATP6V1B1|TRPM6|TRPV5|ATP7B	http://www.reactome.org/cgi-bin/eventbrowser_st_id?ST_ID=R-HSA-983712
Separation of Sister Chromatids	Reactome	R-HSA-2467813	18	186	0.000611359	0.0165576	INCENP|TUBAL3|CENPK|SPDL1|CDC27|ZWINT|DSN1|SKA2|ANAPC4|TUBA8|ESPL1|AURKB|TUBA1B|PPP2R5E|RANBP2|KIF18A|C6|KIF2B	http://www.reactome.org/cgi-bin/eventbrowser_st_id?ST_ID=R-HSA-2467813
Mitotic Spindle Checkpoint	Reactome	R-HSA-69618	13	110	0.00064311	0.0172977	INCENP|CENPK|SPDL1|CDC27|ZWINT|DSN1|SKA2|AURKB|PPP2R5E|RANBP2|KIF18A|ANAPC4|KIF2B	http://www.reactome.org/cgi-bin/eventbrowser_st_id?ST_ID=R-HSA-69618
Synthesis of epoxy (EET) and dihydroxyeicosatrienoic acids (DHET)	Reactome	R-HSA-2142670	4	8	0.000723016	0.0187257	CYP2C9|CYP2J2|CYP2C8|CYP1A1	http://www.reactome.org/cgi-bin/eventbrowser_st_id?ST_ID=R-HSA-2142670
Non-integrin membrane-ECM interactions	Reactome	R-HSA-3000171	9	58	0.000776328	0.0196977	PDGFB|ITGB5|COL11A2|ITGA6|COL4A4|COL4A3|COL4A1|LAMB1|LAMC1	http://www.reactome.org/cgi-bin/eventbrowser_st_id?ST_ID=R-HSA-3000171
Cytokine-cytokine receptor interaction	KEGG PATHWAY	hsa04060	24	294	0.000831371	0.0208494	TGFB3|IL10RA|LAP3|SCYL3|IFNAR2|TNFRSF19|IFNW1|CERS1|CSF1R|CCL28|CX3CL1|IL5RA|IFNK|IL17B|CD27|LEPR|IL33|IL1RAP|IL6R|CD4|MPL|IL13|CSF2|IL15RA	http://www.genome.jp/kegg-bin/show_pathway?hsa04060/hsa:3568%09red/hsa:3601%09red/hsa:3953%09red/hsa:56832%09red/hsa:920%09red/hsa:56477%09red/hsa:3596%09red/hsa:2657%09red/hsa:3455%09red/hsa:27190%09red/hsa:7852%09red/hsa:3556%09red/hsa:3570%09red/hsa:55504%09red/hsa:939%09red/hsa:3467%09red/hsa:3587%09red/hsa:1436%09red/hsa:1437%09red/hsa:6376%09red/hsa:7043%09red/hsa:90865%09red/hsa:4352%09red…
Biosynthesis of DHA-derived SPMs	Reactome	R-HSA-9018677	5	16	0.000846916	0.0209411	CYP2C9|PTGS2|LTA4H|CYP2C8|CYP1A1	http://www.reactome.org/cgi-bin/eventbrowser_st_id?ST_ID=R-HSA-9018677
PPARA activates gene expression	Reactome	R-HSA-1989781	13	114	0.000870121	0.0214368	HMGCS1|GLIPR1|MED25|SREBF2|CD36|CYP1A1|NFYC|PPARG|TIAM2|RXRB|OPA1|PLIN2|CREBBP	http://www.reactome.org/cgi-bin/eventbrowser_st_id?ST_ID=R-HSA-1989781
Formation of the cornified envelope	Reactome	R-HSA-6809371	14	129	0.000873047	0.0214368	KRT6A|LCE2A|KRT83|KRT81|KRT20|LIPJ|PPL|CASP14|CDSN|KRT23|DSG2|PRSS8|FURIN|KRT10	http://www.reactome.org/cgi-bin/eventbrowser_st_id?ST_ID=R-HSA-6809371
Regulation of lipid metabolism by Peroxisome proliferator-activated receptor alpha (PPARalpha)	Reactome	R-HSA-400206	13	115	0.000936334	0.0225971	HMGCS1|GLIPR1|MED25|SREBF2|CD36|CYP1A1|NFYC|PPARG|TIAM2|RXRB|OPA1|PLIN2|CREBBP	http://www.reactome.org/cgi-bin/eventbrowser_st_id?ST_ID=R-HSA-400206
Mitotic Anaphase	Reactome	R-HSA-68882	18	194	0.000956162	0.0229518	INCENP|TUBAL3|CENPK|SPDL1|CDC27|ZWINT|DSN1|SKA2|ANAPC4|TUBA8|ESPL1|AURKB|TUBA1B|PPP2R5E|RANBP2|KIF18A|C6|KIF2B	http://www.reactome.org/cgi-bin/eventbrowser_st_id?ST_ID=R-HSA-68882
Mitotic Metaphase and Anaphase	Reactome	R-HSA-2555396	18	195	0.00100914	0.0235477	INCENP|TUBAL3|CENPK|SPDL1|CDC27|ZWINT|DSN1|SKA2|ANAPC4|TUBA8|ESPL1|AURKB|TUBA1B|PPP2R5E|RANBP2|KIF18A|C6|KIF2B	http://www.reactome.org/cgi-bin/eventbrowser_st_id?ST_ID=R-HSA-2555396
Phospholipid metabolism	Reactome	R-HSA-1483257	19	212	0.00102521	0.0237396	PLA2G15|SLC44A3|TNFAIP8L3|PLBD1|PIP5K1C|PLA2R1|PLB1|GPAT2|PLEKHA5|PIK3C2A|LPCAT2|PLA2G3|GDPD5|CRLS1|GPD1L|MTMR4|MTMR3|PLA2G4E|PTPN13	http://www.reactome.org/cgi-bin/eventbrowser_st_id?ST_ID=R-HSA-1483257
Metabolism of steroids	Reactome	R-HSA-8957322	15	147	0.00103415	0.0238158	HMGCS1|FDXR|ACACB|CUBN|SREBF2|NFYC|CYP17A1|HSD3B1|SEC24D|SRD5A3|ARV1|STARD6|HSD17B2|CREBBP|SLC27A2	http://www.reactome.org/cgi-bin/eventbrowser_st_id?ST_ID=R-HSA-8957322
Signaling by Rho GTPases	Reactome	R-HSA-194315	32	449	0.00111091	0.0250116	CTTN|EVL|KTN1|ZWINT|DSN1|KIF14|TUBA8|AKAP13|ARHGEF10L|KIF2B|PREX1|RACGAP1|TUBA1B|TIAM2|ARHGAP21|SKA2|AURKB|ARHGAP29|RANBP2|INCENP|CENPK|PKN1|DAAM1|KIF18A|CTNNA1|TUBAL3|SPDL1|ARHGAP31|MYO9B|MYO9A|PPP2R5E|WIPF1	http://www.reactome.org/cgi-bin/eventbrowser_st_id?ST_ID=R-HSA-194315
Ovarian steroidogenesis	KEGG PATHWAY	hsa04913	8	49	0.00112354	0.0251351	CYP2J2|PTGS2|CYP1A1|CYP17A1|HSD3B1|FSHR|HSD17B2|PLA2G4E	http://www.genome.jp/kegg-bin/show_pathway?hsa04913/hsa:3294%09red/hsa:123745%09red/hsa:5743%09red/hsa:2492%09red/hsa:1586%09red/hsa:1573%09red/hsa:3283%09red/hsa:1543%09red
Golgi-to-ER retrograde transport	Reactome	R-HSA-8856688	14	133	0.00114263	0.0254011	TICAM2|TUBAL3|RACGAP1|TUBA1B|KIF18A|KIF4B|KIF26B|KIF6|KIF13B|TUBA8|ARFGAP2|GBF1|KIF19|KIF2B	http://www.reactome.org/cgi-bin/eventbrowser_st_id?ST_ID=R-HSA-8856688
Transcriptional Regulation by TP53	Reactome	R-HSA-3700989	27	359	0.00127781	0.0276218	CCN1|ATM|HIPK2|TNRC6C|TAF15|DAXX|TPX2|ELL|CCNE2|CDK13|EXO1|JUN|MLH1|BRPF3|TAF4B|AURKB|FANCI|CHEK1|RBL2|BARD1|RFFL|BRD7|MDM4|TP53|MTA2|AIFM2|CREBBP	http://www.reactome.org/cgi-bin/eventbrowser_st_id?ST_ID=R-HSA-3700989
Biosynthesis of specialized proresolving mediators (SPMs)	Reactome	R-HSA-9018678	5	18	0.00131712	0.028212	CYP2C9|PTGS2|LTA4H|CYP2C8|CYP1A1	http://www.reactome.org/cgi-bin/eventbrowser_st_id?ST_ID=R-HSA-9018678
Phase I - Functionalization of compounds	Reactome	R-HSA-211945	12	105	0.00133085	0.0284197	CYP2C9|AOC1|FMO1|TBXAS1|CYP1A1|FMO2|NQO2|CYP2J2|CYP2C8|FDXR|CYP3A7|CYP4A22	http://www.reactome.org/cgi-bin/eventbrowser_st_id?ST_ID=R-HSA-211945
Arrhythmogenic right ventricular cardiomyopathy (ARVC)	KEGG PATHWAY	hsa05412	10	77	0.00138836	0.0291576	TCF4|ITGB5|ITGA1|CACNA1D|ITGA6|SLC8A1|ITGB8|DSG2|CACNA1S|CTNNA1	http://www.genome.jp/kegg-bin/show_pathway?hsa05412/hsa:1829%09red/hsa:776%09red/hsa:3672%09red/hsa:779%09red/hsa:3696%09red/hsa:3693%09red/hsa:6546%09red/hsa:1495%09red/hsa:6934%09red/hsa:3655%09red
Acyl chain remodelling of PC	Reactome	R-HSA-1482788	6	28	0.00139023	0.0291576	PLBD1|PLA2R1|LPCAT2|PLA2G3|PLB1|PLA2G4E	http://www.reactome.org/cgi-bin/eventbrowser_st_id?ST_ID=R-HSA-1482788
Carboxyterminal post-translational modifications of tubulin	Reactome	R-HSA-8955332	7	39	0.00140156	0.0292213	TTLL5|TUBA8|TUBA1B|TTLL9|TUBAL3|PGS1|AGTPBP1	http://www.reactome.org/cgi-bin/eventbrowser_st_id?ST_ID=R-HSA-8955332
Transport to the Golgi and subsequent modification	Reactome	R-HSA-948021	17	185	0.00143635	0.0296912	SEC22C|TICAM2|TUBAL3|COL7A1|ST8SIA6|COG1|CD59|MAN2A2|MAN2A1|COG4|SEC24D|MAN1C1|ARFGAP2|TUBA1B|TUBA8|GBF1|F5	http://www.reactome.org/cgi-bin/eventbrowser_st_id?ST_ID=R-HSA-948021
Cell Cycle Checkpoints	Reactome	R-HSA-69620	23	289	0.00143674	0.0296912	CCN1|ZWINT|ATM|DSN1|KIF2B|CCNE2|EXO1|SKA2|AURKB|C6|CHEK1|INCENP|CENPK|BARD1|KIF18A|HERC2|MDM4|ANAPC4|TP53|SPDL1|CDC27|PPP2R5E|RANBP2	http://www.reactome.org/cgi-bin/eventbrowser_st_id?ST_ID=R-HSA-69620
Post-translational modification: synthesis of GPI-anchored proteins	Reactome	R-HSA-163125	11	92	0.0015005	0.0305608	RECK|PIGB|PIGH|LY6K|PIGP|CNTN3|BST1|CNTN4|PIGW|PIGT|GP2	http://www.reactome.org/cgi-bin/eventbrowser_st_id?ST_ID=R-HSA-163125
Small cell lung cancer	KEGG PATHWAY	hsa05222	11	93	0.00162304	0.032007	PTGS2|TP53|CCNE2|RXRG|ITGA6|COL4A4|COL4A3|RXRB|COL4A1|LAMB1|LAMC1	http://www.genome.jp/kegg-bin/show_pathway?hsa05222/hsa:1286%09red/hsa:1285%09red/hsa:1282%09red/hsa:6258%09red/hsa:5743%09red/hsa:3912%09red/hsa:3915%09red/hsa:7157%09red/hsa:9134%09red/hsa:6257%09red/hsa:3655%09red
Recruitment of NuMA to mitotic centrosomes	Reactome	R-HSA-380320	11	93	0.00162304	0.032007	TUBAL3|HAUS6|TUBA1B|CEP250|ALMS1|CEP290|TUBA8|PCNT|CEP72|CNTRL|CEP135	http://www.reactome.org/cgi-bin/eventbrowser_st_id?ST_ID=R-HSA-380320
Linoleic acid metabolism	KEGG PATHWAY	hsa00591	6	29	0.00162601	0.032007	CYP2C9|CYP2J2|CYP2C8|PLA2G3|PLB1|PLA2G4E	http://www.genome.jp/kegg-bin/show_pathway?hsa00591/hsa:151056%09red/hsa:1559%09red/hsa:123745%09red/hsa:50487%09red/hsa:1573%09red/hsa:1558%09red
Stimuli-sensing channels	Reactome	R-HSA-2672351	12	108	0.00165564	0.0324994	MCOLN3|NALCN|WNK2|ANO5|CLCN1|ANO2|SCNN1G|SLC9B1|TTYH2|TRPV5|SLC9C2|TRPM6	http://www.reactome.org/cgi-bin/eventbrowser_st_id?ST_ID=R-HSA-2672351
Amplification of signal from unattached kinetochores via a MAD2 inhibitory signal	Reactome	R-HSA-141444	11	94	0.00175362	0.034052	INCENP|CENPK|SPDL1|ZWINT|DSN1|SKA2|AURKB|PPP2R5E|RANBP2|KIF18A|KIF2B	http://www.reactome.org/cgi-bin/eventbrowser_st_id?ST_ID=R-HSA-141444
Amplification of signal from the kinetochores	Reactome	R-HSA-141424	11	94	0.00175362	0.034052	INCENP|CENPK|SPDL1|ZWINT|DSN1|SKA2|AURKB|PPP2R5E|RANBP2|KIF18A|KIF2B	http://www.reactome.org/cgi-bin/eventbrowser_st_id?ST_ID=R-HSA-141424
Collagen biosynthesis and modifying enzymes	Reactome	R-HSA-1650814	9	67	0.00192561	0.0360899	COLGALT1|COL25A1|COL7A1|COL11A2|PLOD2|COL13A1|COL4A3|COL4A1|COL4A4	http://www.reactome.org/cgi-bin/eventbrowser_st_id?ST_ID=R-HSA-1650814
Fanconi anemia pathway	KEGG PATHWAY	hsa03460	8	54	0.00195503	0.0362764	PALB2|MLH1|FANCF|FANCI|POLN|FANCL|POLI|TOP3B	http://www.genome.jp/kegg-bin/show_pathway?hsa03460/hsa:79728%09red/hsa:11201%09red/hsa:4292%09red/hsa:353497%09red/hsa:55120%09red/hsa:8940%09red/hsa:55215%09red/hsa:2188%09red
PI3K-Akt signaling pathway	KEGG PATHWAY	hsa04151	26	354	0.00210814	0.0383233	ITGA1|ITGA6|IFNAR2|LAMB1|FLT3|IL6R|TEK|CCNE2|TNXB|MYB|PDGFB|ITGB5|RBL2|CSF1R|PKN1|ITGB8|PPP2R2B|COL4A4|COL4A3|COL4A1|VEGFB|LAMC1|TP53|CREB3L4|PPP2R5E|VWF	http://www.genome.jp/kegg-bin/show_pathway?hsa04151/hsa:5585%09red/hsa:3912%09red/hsa:3915%09red/hsa:7450%09red/hsa:3455%09red/hsa:3696%09red/hsa:9134%09red/hsa:3693%09red/hsa:7010%09red/hsa:7148%09red/hsa:3655%09red/hsa:5155%09red/hsa:3672%09red/hsa:3570%09red/hsa:7423%09red/hsa:5934%09red/hsa:1286%09red/hsa:1285%09red/hsa:5521%09red/hsa:1282%09red/hsa:1436%09red/hsa:148327%09red/hsa:5529%09red/…
Glycerophospholipid metabolism	KEGG PATHWAY	hsa00564	11	97	0.00219762	0.0392066	DGKZ|PLA2G15|GPAT2|LPCAT2|DGKD|PLB1|CRLS1|GPD1L|DGKG|PLA2G4E|PLA2G3	http://www.genome.jp/kegg-bin/show_pathway?hsa00564/hsa:151056%09red/hsa:1608%09red/hsa:23659%09red/hsa:123745%09red/hsa:150763%09red/hsa:50487%09red/hsa:54675%09red/hsa:23171%09red/hsa:8525%09red/hsa:8527%09red/hsa:54947%09red
@@Disease	Reactome	R-HSA-1643685	60	1049	0.00228109	0.0401094	MUC19|ADAMTS9|LAP3|PCCA|KAT2B|CD36|CD4|CYP17A1|MUC21|FEN1|NOTCH4|CLTC|B3GAT3|STAM|FURIN|PAPSS1|DRG1|PAPSS2|FZD4|CBLIF|JUN|ABCD4|MLH1|SLC17A8|TAF4B|GBE1|SRD5A3|C6|FGB|ABCC9|PDGFB|TCF4|FAM131B|TBXAS1|ELL|CUBN|SLC24A4|ATP6V1H|NRG1|LTF|FDXR|ADAMTS20|ALG11|SLC24A1|ADAM10|TAF15|ESR2|ABCA4|SHH|IRS2|NOTCH3|SLC22A5|CD14|ABCA3|MTRR|PPP2R5E|VWF|RANBP2|CREBBP|NMT2	http://www.reactome.org/cgi-bin/eventbrowser_st_id?ST_ID=R-HSA-1643685
Cobalamin (Cbl, vitamin B12) transport and metabolism	Reactome	R-HSA-196741	5	21	0.002349	0.0401094	CUBN|CBLIF|TCN1|ABCD4|MTRR	http://www.reactome.org/cgi-bin/eventbrowser_st_id?ST_ID=R-HSA-196741
Physiological factors	Reactome	R-HSA-5578768	4	12	0.00236206	0.0401094	CORIN|HIPK2|NPR2|KAT2B	http://www.reactome.org/cgi-bin/eventbrowser_st_id?ST_ID=R-HSA-5578768
Collagen chain trimerization	Reactome	R-HSA-8948216	7	44	0.00258438	0.0421576	COL25A1|COL7A1|COL11A2|COL13A1|COL4A3|COL4A1|COL4A4	http://www.reactome.org/cgi-bin/eventbrowser_st_id?ST_ID=R-HSA-8948216
Serotonergic synapse	KEGG PATHWAY	hsa04726	12	115	0.00267164	0.0431813	CYP2C9|PTGS2|CACNA1S|CYP2D6|CYP2C8|CACNA1D|CYP2J2|ITPR2|SLC18A2|CYP4X1|GNAI3|PLA2G4E	http://www.genome.jp/kegg-bin/show_pathway?hsa04726/hsa:2773%09red/hsa:260293%09red/hsa:1564%09red/hsa:123745%09red/hsa:3709%09red/hsa:5743%09red/hsa:779%09red/hsa:1559%09red/hsa:1558%09red/hsa:1573%09red/hsa:6571%09red/hsa:776%09red
AGE-RAGE signaling pathway in diabetic complications	KEGG PATHWAY	hsa04933	11	100	0.00272867	0.0438017	NFATC1|TGFB3|ZNF225|JUN|AGER|COL4A4|COL4A3|VCAM1|COL4A1|VEGFB|THBD	http://www.genome.jp/kegg-bin/show_pathway?hsa04933/hsa:1286%09red/hsa:1285%09red/hsa:1282%09red/hsa:3725%09red/hsa:4772%09red/hsa:7056%09red/hsa:7043%09red/hsa:177%09red/hsa:7423%09red/hsa:1958%09red/hsa:7412%09red
Defects in vitamin and cofactor metabolism	Reactome	R-HSA-3296482	5	22	0.00279618	0.044082	CUBN|CBLIF|PCCA|ABCD4|MTRR	http://www.reactome.org/cgi-bin/eventbrowser_st_id?ST_ID=R-HSA-3296482
Base excision repair	KEGG PATHWAY	hsa03410	6	33	0.00288342	0.0444123	MPG|LIG3|MBD4|POLE|FEN1|UNG	http://www.genome.jp/kegg-bin/show_pathway?hsa03410/hsa:7374%09red/hsa:5426%09red/hsa:3980%09red/hsa:4350%09red/hsa:2237%09red/hsa:8930%09red
ABC transporters	KEGG PATHWAY	hsa02010	7	45	0.00289275	0.0444123	ABCA10|TAP1|ABCA13|ABCA4|ABCC9|ABCD4|ABCA3	http://www.genome.jp/kegg-bin/show_pathway?hsa02010/hsa:10060%09red/hsa:21%09red/hsa:5826%09red/hsa:24%09red/hsa:10349%09red/hsa:6890%09red/hsa:154664%09red
AURKA Activation by TPX2	Reactome	R-HSA-8854518	9	72	0.00299461	0.045258	TPX2|HAUS6|CEP250|ALMS1|CEP290|PCNT|CEP72|CNTRL|CEP135	http://www.reactome.org/cgi-bin/eventbrowser_st_id?ST_ID=R-HSA-8854518
L1CAM interactions	Reactome	R-HSA-373760	12	117	0.00304033	0.0457804	SCN7A|TUBA8|ITGA1|SCN8A|KIF4B|SCN9A|CHL1|TUBAL3|CLTC|TUBA1B|LAMB1|LAMC1	http://www.reactome.org/cgi-bin/eventbrowser_st_id?ST_ID=R-HSA-373760
DNA Double-Strand Break Repair	Reactome	R-HSA-5693532	15	166	0.00307753	0.0461433	SPIDR|EXO1|TP53|CCN1|BARD1|PALB2|ATM|PAXIP1|POLE|HERC2|FEN1|LIG3|CHEK1|DCLRE1C|EYA2	http://www.reactome.org/cgi-bin/eventbrowser_st_id?ST_ID=R-HSA-5693532
Metabolism of steroid hormones	Reactome	R-HSA-196071	6	34	0.00328785	0.0489841	CYP17A1|HSD3B1|FDXR|SRD5A3|HSD17B2|STARD6	http://www.reactome.org/cgi-bin/eventbrowser_st_id?ST_ID=R-HSA-196071

## Sheet: S10 - CF KOBAS Enrichment new
Supplementary Table S10. KOBAS gene enrichment for CF C. djamdjamensis (corrected p < 0.05). Yellow markings highlight important pathways and GO terms related to high-altitude living and bamboo mtabolism.
##Databases: BioCyc, Gene Ontology, KEGG DISEASE, OMIM, NHGRI GWAS Catalog, PANTHER, Reactome, KEGG PATHWAY
##Statistical test method: hypergeometric test / Fisher's exact test
##FDR correction method: Benjamini and Hochberg
#Term	Database	ID	Input number	Background number	P-Value	Corrected P-Value	Input	Hyperlink
protein binding	Gene Ontology	GO:0005515	916	11779	6.54629e-128	4.44951e-124	TRAPPC2L|RNF10|HSPA4|CTTNBP2|ADAM22|TMCO4|IFNAR2|CCDC141|PKMYT1|NEK9|SEMA4D|CCDC148|SMG7|DLG5|ZBTB38|NFRKB|COPRS|NCR3LG1|ALMS1|MIB2|METTL18|GLP1R|ABCD4|SIRPG|LARP1|NPR2|LARP4|C2CD6|XPC|PPP2R2B|CEP89|NMU|ABLIM1|CEP83|PHETA1|TRAPPC9|TRAPPC8|AKAP6|MRNIP|ADRA1D|FKBPL|PARP14|SNAP29|FDXACB1|CEP290|RHBDD1|KLC2|LZTS1|PAIP2B|HHIP|LGR4|CD1D|OR2L13|EVL|DIRAS3|MX2|ANO2|MX1|POLR1B|KRR1|RGMB|BAZ2B|HIP1R|ZNF451…	http://amigo.geneontology.org/amigo/term/GO:0005515
plasma membrane	Gene Ontology	GO:0005886	368	4619	4.30171e-40	1.46194e-36	IFNAR2|IGKC|SEMA4D|DLG5|OR12D3|COPRS|PTGER1|GLP1R|SLC9C2|SLC9C1|OR13G1|SIRPG|NPR2|XPC|CEP89|PIK3C2A|PIK3C2G|MUC19|MUC13|MUC12|TRAPPC8|ADRA1D|CLEC2A|CEP295|SNAP29|KLC2|NOP9|LGR4|CD1D|OR2L13|EMCN|DIRAS3|ANO5|MX2|ITGA6|MX1|OR5D14|HIP1R|CSDE1|COL13A1|MYPN|GRM2|SLC39A1|TACR3|ZNRF3|SLC22A4|ANPEP|RRP12|SLC18A2|TRAV19|CACNA1E|TNFRSF10C|LTB4R|AKAP11|OR2H2|RGMB|TMPRSS11E|GPRC5C|OXER1|NEDD1|CLN3|KIF21A|SCN1…	http://amigo.geneontology.org/amigo/term/GO:0005886
cytoplasm	Gene Ontology	GO:0005737	365	4624	6.55436e-39	1.485e-35	TRAPPC2L|RNF10|PABPN1L|ADIG|MOCS3|CCDC141|SMG7|DLG5|COMMD1|MIB2|LARP1|XPC|PIK3C2A|ABLIM1|HIPK3|AKAP6|ADRA1D|CEP295|SNAP29|FDXACB1|LMLN|BRINP1|HHIP|CD1D|EVL|MX2|MX1|KRR1|PMFBP1|DNAH12|TTK|ANKS6|PDLIM4|DST|GLMN|SMG1|RTTN|ZNF425|ANPEP|CYP2J2|CEP85L|SESN1|SMAD1|AFTPH|AUNIP|FOXM1|AKAP11|CCDC181|POLN|HINT2|TRIM52|ASPM|IFI44L|MAGI3|SETX|DBNDD2|INHA|RXRB|HSPBAP1|CYP2C9|CYP2C8|ZNF638|TRIOBP|GEMIN7|LMO7|CD…	http://amigo.geneontology.org/amigo/term/GO:0005737
cytosol	Gene Ontology	GO:0005829	388	5095	2.17167e-38	3.6902e-35	ARHGEF10L|PGM2L1|HSPA4|MOCS3|POGLUT1|ANKRD23|PPP4R3A|SMG7|SMG1|COPRS|COMMD1|BDH2|ALMS1|MIB2|LARP4|XPC|PPP2R2B|CEP89|PIK3C2A|PIK3C2G|CEP83|MUC13|PHETA1|TRAPPC9|TRAPPC8|FKBPL|CEP295|SNAP29|CEP290|KLC2|EVL|MX2|UROS|POLR1B|DENND4B|PKHD1L1|HIP1R|CSDE1|CCDC50|HEATR5A|HEATR5B|PPARG|ANAPC1|NUFIP2|DNAJC8|SPDL1|CAMSAP2|RRP12|ATXN7|SESN1|CROT|SMAD1|AFTPH|CCDC91|NPHP1|AKAP13|AKAP11|TRIM52|NEDD1|RAB3IP|KIF21A…	http://amigo.geneontology.org/amigo/term/GO:0005829
nucleus	Gene Ontology	GO:0005634	393	5208	4.07463e-38	5.53906e-35	TRAPPC2L|STK19|RNF10|HSPA4|HIPK3|OGDH|ZNF879|NFRKB|COPRS|COMMD1|XPC|ZNF638|ADRA1D|TC2N|PARP14|CEP290|ZSCAN12|HHIP|ZNF197|MX2|MX1|BAZ2B|ZNF451|SOX17|TTK|MYPN|ZNF513|ZNF517|PDLIM4|SPRTN|ZNF227|DST|TWNK|PAXIP1|PPARG|CUX2|SMG1|NUFIP2|DNAJC8|TFAP4|SPDL1|ATAD5|ZNF425|PRDM2|ATXN7|HES6|SESN1|SMAD1|AUNIP|FOXM1|AKAP13|POLN|TRIM52|POU6F2|ASPM|NR2F6|ATOH1|ZNF574|SETX|MGA|RXRB|ZPBP|MEPCE|TRIOBP|CCDC110|LMO7|C…	http://amigo.geneontology.org/amigo/term/GO:0005634
nucleoplasm	Gene Ontology	GO:0005654	290	3630	4.92742e-31	5.58195e-28	BPTF|RNF146|EXO1|POC5|CLASRP|WASHC4|RB1|ZFPM2|RAD18|GLRX2|ATF7IP|REXO1|RAPGEF5|IRF4|ANKRD23|MLH1|ESRRB|PPWD1|SYNE2|CWC25|PPP4R3A|SESN1|SPIDR|TPX2|SMG1|CCNA1|DEFA6|TSFM|NFRKB|COPRS|COMMD1|CCDC91|DBR1|PCF11|EAF1|SNRNP35|MICAL3|PHC1|MYCBP2|DENND4B|ZNF470|MYB|FAM131B|BARD1|XPC|TRIM25|CENPC|RANGAP1|TRIM22|SNAPC2|PIK3C2A|ZNF638|ZKSCAN3|SNAPC5|FIP1L1|ATG2A|COIL|URI1|SETD2|RBM15B|UBR4|MRNIP|ZNF672|REPIN1…	http://amigo.geneontology.org/amigo/term/GO:0005654
integral component of membrane	Gene Ontology	GO:0016021	276	3643	4.4862e-26	4.3561e-23	ZDHHC22|USH2A|NCR3LG1|TMEM270|OR10C1|C17orf78|TMCO4|GPAT2|IFNAR2|OR10K2|MMP23B|ATP9A|OR51B5|OR12D3|SLC30A6|NAALADL2|FOCAD|PLEKHB1|LVRN|CERS1|GPR180|A4GNT|RYR3|CYBRD1|NXPE2|KCNU1|NAALAD2|GLP1R|SLC9C2|SLC15A5|MFSD14B|GINM1|OR13G1|SIRPG|FMO3|CIP2A|PIANP|VRK2|TMEM131L|OR2G2|SLFN12L|FNDC10|SMAD1|RGSL1|SMIM28|UMODL1|OMA1|TEX264|SMIM22|GALNT12|ABHD1|MUC13|GPR27|UBR4|TRAPPC8|SLC41A3|SLC2A9|CLEC2A|NAT2|TE…	http://amigo.geneontology.org/amigo/term/GO:0016021
metal ion binding	Gene Ontology	GO:0046872	199	2298	8.37594e-25	7.11641e-22	BPTF|PGM2L1|ZNF160|RNF10|TGM5|COL11A2|HBD|RAD18|GLRX2|MOCS3|NRDC|TOPORS|OGDH|ZNF879|MYLK|CACNA1D|ADRA2A|CYBRD1|ZNF570|MICAL1|MICAL3|NAALAD2|ZNF786|ZNF263|ZNF470|CACNA1S|MTMR3|ZNF474|ZNF467|ZSCAN23|ZNF550|BARD1|PRMT3|TDRD1|BAZ1A|ABLIM1|PKMYT1|OMA1|ZFYVE27|SETD2|ZFYVE26|ADCY4|GPR39|PJA2|DZIP3|ZNF280B|RNF183|LMLN|FREM3|FREM1|ZNF35|KIN|ZKSCAN7|ZBTB21|EME1|ZBTB24|ZNF197|CYB5R4|YME1L1|ZNF692|ITGA6|ERI3…	http://amigo.geneontology.org/amigo/term/GO:0046872
ATP binding	Gene Ontology	GO:0005524	138	1463	3.19592e-20	2.41363e-17	DNAH17|DNAH10|DNAH11|DNAH12|HSPA4|PKMYT1|MOCS3|STK19|RARS2|ATP9A|ROS1|KIF2B|TWNK|SMG1|PI4KA|EAF1|MAGI3|ATAD5|NPR2|DGKZ|VWA8|VRK2|SCYL3|PIK3C2A|PIK3C2G|PALS1|ADCY4|CARS2|HIPK3|MYLK|ATP8B3|PPIP5K1|MYO15A|N4BP2|ATP9B|TTLL5|YME1L1|EPB42|KIF26B|ALPK2|HELB|NEK11|IARS1|DDX59|LRRK2|TRAP1|NEK9|TTK|SKIV2L|CDC42BPA|TTLL9|GATB|CHEK1|SMC1B|SCN8A|HSPA4L|NLRP7|UBA7|ABCB10|UBA3|DDX60|ABCA10|DNAH1|DNAH6|DNAH7|PEX…	http://amigo.geneontology.org/amigo/term/GO:0005524
membrane	Gene Ontology	GO:0016020	167	2075	5.79891e-18	3.94152e-15	FKBP15|PKMYT1|OSBPL1A|HPS6|MLH1|ROS1|FURIN|PI4KA|CERS1|A4GNT|CCDC91|MAGI3|MYCBP2|MTMR4|NUP210|ZNF474|SIRPG|LARP1|LARP4|PIANP|SPAG8|TMEM131L|APPL2|PIK3C2A|PIK3C2G|COIL|UBR4|ADCY4|TENM3|PARP14|RPS5|CEP290|CD302|KLC2|CD300A|GBF1|RNF213|NOP9|DOCK8|NCAPG2|EVL|YME1L1|IKBIP|TYSND1|MX2|SERINC3|FRS2|MTMR3|KRR1|CLTC|MYCBPAP|LMLN|IARS1|TRAP1|TTK|TIAM1|TIAM2|IFT122|HEATR5B|MYO9B|PCYOX1L|PARP9|SSC5D|DST|GBP7|…	http://amigo.geneontology.org/amigo/term/GO:0016020
DNA binding	Gene Ontology	GO:0003677	103	1209	8.70619e-13	4.552e-10	ZNF160|ZFPM2|TOPORS|ZNF879|ZNF570|EAF1|TAF4B|ZNF267|PHC1|ZNF786|ZNF470|CENPC|ZNF672|ESR2|ZNF280B|ZNF280A|ZKSCAN3|ZKSCAN2|KIN|ZKSCAN7|COLEC11|ZSCAN12|EME1|ZNF214|POU6F2|ZNF592|POLR1B|SPZ1|GLYR1|BAZ2B|SPRTN|CHD6|EXO1|ZNF165|ZBTB38|ZNF513|ZNF281|ZNF184|SMC1B|TCF3|ZNF227|NUPR1|PPARG|ZNF584|TP53|TFAP4|ATAD5|POLE2|ZNF500|SMCHD1|ZNF197|ZNF235|ZNF233|ZNF35|TIGD7|POLN|WDHD1|ZNF783|MECOM|ZNF574|ZNF107|SETX…	http://amigo.geneontology.org/amigo/term/GO:0003677
microtubule	Gene Ontology	GO:0005874	44	305	1.78848e-12	8.10419e-10	CCDC66|DNAH10|DNAH11|DNAH12|KIF16B|MAP1A|KIF26B|MAP2|TUBA8|MAP7|PGS1|CCDC181|KIF2B|TPX2|GAS2L3|HAUS6|TUBA1B|MEFV|TIAM1|FAM110C|EML3|SLC8A1|KIF21A|TTLL5|TTLL4|MAP1B|APPBP2|TTLL9|KIF18A|DNAH17|MDM1|KIF14|DNAH1|DNAH6|DNAH7|MAPRE1|CSPP1|DNAH9|KIF13A|KIF13B|RADIL|CDK5RAP3|KLC2|DNAH8	http://amigo.geneontology.org/amigo/term/GO:0005874
centrosome	Gene Ontology	GO:0005813	58	506	3.5836e-12	1.52236e-09	PDE4DIP|CEP85L|CCDC66|PKHD1|RAD18|KAT2B|AUNIP|KIF13A|PGS1|PATJ|C4orf47|CEP97|KIF2B|NEK11|CEP164|IFT140|ANKRD7|POC1A|CCNJL|CCNE2|ASPM|ALMS1|GNAI3|OBSL1|RPGRIP1L|CUL7|DIS3L|CHEK1|TTLL5|FAM161A|CCDC38|POC5|ODF2L|AHI1|CEP89|ANKRD26|CDK5RAP3|MDM1|RTTN|BICD2|UBR4|TP53|ZFYVE26|CNTLN|CAMSAP2|MAPRE1|CEP295|CEP162|SNAP29|CEP290|WDR35|HAUS6|NEK9|NEDD1|SLC18A2|CNTRL|CSPP1|CKAP5	http://amigo.geneontology.org/amigo/term/GO:0005813
microtubule binding	Gene Ontology	GO:0008017	38	252	1.79916e-11	6.43626e-09	CCDC66|MAP1A|MX2|KIF26B|MX1|KIF14|PGS1|CCDC181|KIF2B|FAM161A|TPX2|LRRK2|GAS2L2|EML3|ALMS1|TIAM1|SKA2|KIF21A|LZTS1|KIF16B|MAP1B|RMDN2|SPAG8|DST|KIF18A|FES|MDM1|MAP2|GAS2L3|MAPRE1|CEP295|NME8|EZR|KIF13A|KIF13B|SAXO1|SVBP|CKAP5	http://amigo.geneontology.org/amigo/term/GO:0008017
integral component of plasma membrane	Gene Ontology	GO:0005887	106	1380	1.19485e-10	4.06071e-08	PODXL|BOC|SEMA4D|ROS1|SLC39A12|ADRA2A|GLP1R|PLXND1|SCNN1B|NPR2|CLCN1|HTR7|GPR150|TSPAN8|LRRC70|MUC12|ADCY4|IFNAR2|ADRA1D|TLR2|GALR2|TLR4|MEP1B|HHIP|ZACN|LGR4|CD1D|SLC7A9|TENM4|FRS2|MFSD12|IFNGR1|RXYLT1|CYSLTR2|PCDHB8|PCDHB1|PCDHB7|FLT3|SEMA4C|TMPRSS11F|FCRLB|GRM2|NPFFR2|SLC26A7|SLC26A8|TACR3|ZNRF3|CD96|SLC22A4|PCDH15|SLC18A2|NOP9|TRAV19|EPHA1|PTGER1|TENM3|LTB4R|TRPC1|SMPD2|KCNA5|GPR39|TMPRSS11E|G…	http://amigo.geneontology.org/amigo/term/GO:0005887
ciliary basal body	Gene Ontology	GO:0036064	27	151	5.61267e-10	1.65866e-07	CCDC66|USH2A|AHI1|TOPORS|FAM161A|IFT140|DLG5|POC1A|GAS2L2|NEDD1|TBC1D7|RPGRIP1L|IFT122|USH1G|TTLL4|ODF2L|TTLL9|RTTN|RAB28|IFT172|DZIP1L|EZR|CEP290|WDR35|ARHGAP35|SAXO1|PKHD1	http://amigo.geneontology.org/amigo/term/GO:0036064
microtubule-based movement	Gene Ontology	GO:0007018	20	81	8.1101e-10	2.29685e-07	KIF16B|DNAH12|DNAH17|DNAH6|DNAH11|KTN1|DNAH8|DNAH9|KIF18A|KIF26B|KIF14|KIF13A|KIF13B|DNAH7|DNAH1|DNAH10|KLC2|KIF21A|BICD2|KIF2B	http://amigo.geneontology.org/amigo/term/GO:0007018
extracellular region	Gene Ontology	GO:0005576	127	1843	1.0763e-09	2.92624e-07	DNAH11|COL11A2|CRLF1|DAND5|IFNAR2|IL20|CHI3L2|RLN2|IGKC|C6orf15|SPINT3|TEPP|NXPE3|FGFBP3|PLA2G3|STK11IP|RNASE9|IFI30|EMC10|MUC19|TEX264|COL7A1|FKBPL|LYPD6B|CEP290|COLEC11|APC|MEP1B|HHIP|CHI3L1|DOCK2|CNTN3|IGLV6-57|CNTN4|LAMB1|IGLV3-27|VPREB1|C4BPA|TNXB|A2M|IL22RA2|FURIN|PCYOX1L|WFDC8|THSD7A|COL4A3|COL2A1|LAMC1|ERVMER34-1|INHA|DNAH1|TCN1|SHBG|SMPD3|NRROS|PCDH15|SVBP|VWF|IL9|NXPH4|CDSN|BTBD17|RAF1|…	http://amigo.geneontology.org/amigo/term/GO:0005576
Golgi apparatus	Gene Ontology	GO:0005794	82	1002	1.12905e-09	2.95161e-07	GANAB|TLR2|TBC1D5|MARF1|GORASP2|SNX1|AFTPH|CCDC91|EI24|CUL7|ARFGAP2|RXYLT1|CREB3L4|PKMYT1|KCNA5|ZDHHC22|DENND4B|B3GALT1|SERPINA1|SLC30A6|CSDE1|LRRK2|NDFIP2|CDK13|NMT2|RSC1A1|BICD2|SLC35A4|EAF1|ARHGAP21|CLN3|OBSL1|TRAPPC12|TMEM30A|GOLGA4|AP1B1|SLC39A7|VPS13A|KIAA0319L|OPALIN|ASH1L|RMDN2|PRDM2|COPE|CUBN|MAPRE1|COG1|HERC1|ATF1|TRIM22|SCYL3|GGA1|PIK3C2A|ARFGEF1|SGSM1|APC|TRIP11|CEP83|AIMP1|ATF6B|PALS…	http://amigo.geneontology.org/amigo/term/GO:0005794
signal transduction	Gene Ontology	GO:0007165	82	1013	1.79869e-09	4.52803e-07	ZACN|CCN4|OSGIN1|LVRN|RASSF8|PLCXD2|GRIA1|SMAD1|SERGEF|MX1|TENM3|BAP1|NPHP1|RIPK2|MAP2K7|IFNGR1|TENM4|TRAIP|TEX2|RGMB|P2RX6|SLC39A12|TEK|DLG5|ARAP2|LRRK2|MICAL1|CNGB3|GNA14|GPR27|PILRA|ARHGAP21|MRGPRX1|RGS1|ARHGAP25|CRABP2|NAE1|RASSF9|NRG2|FGF17|GPR85|BCAR3|LRP12|NPR2|ANXA4|IL17B|PKN1|PI4KA|CHRM4|RANGAP1|FBN1|PPARG|APPL2|ITPR2|ESR2|ANPEP|AIMP1|CHRNA9|RIPK3|SCYL3|INHA|INPP5D|ADRA1D|THNSL2|RHPN2|MO…	http://amigo.geneontology.org/amigo/term/GO:0007165
actin binding	Gene Ontology	GO:0003779	35	266	2.85387e-09	6.92776e-07	EPB41L1|FKBP15|EVL|SPTB|FMN2|PLEC|EZR|LRRK2|AVIL|PALLD|MIB2|MICAL1|MICAL3|MYPN|FBXO25|MYBPC2|PDLIM4|MAP1A|MAP1B|EPB41L2|DST|KIF18A|FAN1|SMTN|KLHL5|ABLIM1|SYNE2|GAS2L3|VPS16|MYLK|LRRC10|MEFV|MYO9B|MYO9A|SSH2	http://amigo.geneontology.org/amigo/term/GO:0003779
intracellular membrane-bounded organelle	Gene Ontology	GO:0043231	68	788	4.38365e-09	1.02744e-06	CYP2J2|CEP164|GANAB|TGFB3|MARF1|CROT|SNX8|SNX1|GLRX2|TBC1D5|PODXL|OSBPL1A|NDFIP2|PRCP|GPRC5C|HIP1R|GGA1|SERPINA1|CYP2D6|CERS1|ADAMTS9|ABCA10|NOP53|CTNNA1|EAF1|CHEK1|MYCBP2|AP1B1|FANCL|FAAP24|RANBP2|FMO3|TRAPPC2L|CYP2C8|XPC|LIPJ|RANGAP1|IFI30|EPN2|EPN3|PPARG|SQSTM1|COL4A3|AFTPH|CDK5RAP3|ATG2A|AGTPBP1|CYP4A22|RACK1|CYP2C9|CYP1A1|CNNM3|ZNF638|ZFYVE27|LRRK2|SEC24D|NLRP2|SYT4|KIN|ECI2|ABCA4|POLE2|ANKR…	http://amigo.geneontology.org/amigo/term/GO:0043231
extracellular space	Gene Ontology	GO:0005615	110	1572	6.95689e-09	1.5762e-06	CCN4|TRDV1|TRDV3|COL11A2|CRLF1|DAND5|PODXL|IL20|TRAV19|MMP23B|CHI3L1|IGKC|SEMA4C|SEMA4D|FURIN|CERS1|ADAMTS9|SIAE|PLA2G3|MTMR4|PLBD1|UMODL1|MUC13|SMPDL3A|COL7A1|IGKV1-9|IGLV3-27|FREM3|ANGPTL1|COLEC11|APC|CHI3L2|CD1D|IGLV6-57|LAMB1|VPREB1|PKHD1L1|LRRK2|C4BPA|TNXB|IL22RA2|CHEK1|SSC5D|COL4A3|COL2A1|LAMC1|INHA|LRIG1|TCN1|OTOG|MMRN2|ANPEP|CFL2|SERPINA11|SCYL3|ADAMTS13|GLIPR1L2|RAF1|A2M|PODN|KRT81|KRT83…	http://amigo.geneontology.org/amigo/term/GO:0005615
axon	Gene Ontology	GO:0030424	37	310	1.08116e-08	2.30869e-06	SCN7A|CNTN4|MAP1A|MX2|SMAD1|SCN10A|MX1|TENM3|CNTN6|MAP7|CHAT|PGS1|VSTM5|KCNA3|LRRK2|MAP1B|AVIL|PALLD|NECTIN3|MYPN|MYCBP2|NRG1|SETX|GRM2|SCN11A|ANXA3|ROGDI|SCN8A|TANC2|SLC8A1|ADAM22|PALS1|ZFYVE27|VPS16|SYT4|KIF13B|BTBD8	http://amigo.geneontology.org/amigo/term/GO:0030424
GTPase activator activity	Gene Ontology	GO:0005096	34	268	1.08692e-08	2.30869e-06	ARHGEF10L|DOCK2|TBC1D5|ARFGAP2|SH3BP1|ARHGAP1|ECT2|RGS20|ARAP2|LRRK2|PREX1|TBC1D1|TIAM2|TBC1D7|ARHGAP21|RGS1|ARHGAP25|EVI5|RGS9|ARHGAP35|RANGAP1|AGAP2|ARFGEF1|SGSM1|RGS13|VAV3|PREB|TBC1D9B|MYO9B|MYO9A|RANBP2|STXBP5L|ASAP2|TBC1D15	http://amigo.geneontology.org/amigo/term/GO:0005096
toxin transport	Gene Ontology	GO:1901998	18	41	1.33e-08	2.54e-06	LRP6|MTMR12|LRP5|ANTXR2|DNM1|NELL1|ANTXR|LGGA1|ANTXR1|RAB28|CCT3|ARID1A|ADAM10|DNAJC17|CRTC2|SLC22A2|RAB40B|MEP1B	http://amigo.geneontology.org/amigo/term/GO:1901998
mitochondrion	Gene Ontology	GO:0005739	92	1258	1.8727e-08	3.8572e-06	ALKBH3|HSPA4|GPAT2|GLRX2|DCTPP1|RARS2|FDXR|SLC25A16|OGDH|TSFM|PCF11|TRMT10A|VWA8|XPC|PPP2R2B|URI1|HOGA1|D2HGDH|GRIP1|KLC2|MRPL48|GBF1|MRPL27|NRDC|YME1L1|TEFM|UROS|SFXN4|MRPL13|SLC25A31|SFXN3|HIP1R|PDHX|PPM1E|CYP11A1|CYP2D6|TRAP1|DELE1|CCDC90B|GATB|ROMO1|PARP9|TWNK|MRPL2|TP53|TFAP4|GLYATL1|MRPS23|LRRC10|ATP5F1C|SLC22A4|ECI2|MALSU1|PDZD8|AGPS|LIPT2|SMAD1|ATPSCKMT|HINT2|FASTKD2|BDH2|MRPS31|MRPS30|ND…	http://amigo.geneontology.org/amigo/term/GO:0005739
G protein-coupled receptor signaling pathway	Gene Ontology	GO:0007186	85	1132	2.23419e-08	4.4664e-06	NOP9|OR6F1|OR51F2|OR5V1|OR56A1|TAS2R20|OR10C1|OR52W1|OR11A1|ADRA2A|GPR39|LTB4R|OR2G2|OR2L13|OR51S1|AKAP13|RLN2|OR2H2|OR12D3|OR51B6|CYSLTR2|GNAI3|GPRC5C|ADRA1D|OXER1|OR52N4|RGS20|ECT2|OR14A2|GPR180|TULP3|PDE3A|PTGER1|OR5D14|TAS2R50|TIAM1|TIAM2|GPR142|MRGPRX1|RGS1|HTR7|FSHR|OR10K2|RGS9|GRM2|OR13G1|TAS2R30|PLCB4|OR2K2|NPFFR2|CHRM4|CELSR3|CELSR2|MRGPRG|OR6V1|ADGRL4|NMU|OR51M1|OR14J1|FRS2|TACR3|GPR27|…	http://amigo.geneontology.org/amigo/term/GO:0007186
identical protein binding	Gene Ontology	GO:0042802	101	1456	4.37241e-08	8.1883e-06	USH2A|RB1|STAT4|RAD18|DCTPP1|NOP53|TWNK|COMMD1|ADRA2A|GMCL1|MYCBP2|MAPRE1|NPR2|CENPC|TRIM22|AHI1|COIL|ADRA1D|IAH1|TRAIP|CEP290|TLR2|MEFV|DAPK1|TLR4|MEP1B|SNX1|SNX8|ANO2|MX1|CD2AP|HIP1R|FAM161A|PCDHB8|LRRK2|COL2A1|L3MBTL3|CDC42BPA|SEPTIN4|ZNF24|ABCB10|UBA3|VWF|GIMAP2|SCYL3|TP53|PPARG|TRIM3|CLK3|SMAD1|CCDC91|SMPD3|RGMB|TEK|SNCAIP|PM20D2|SETX|C6|CFHR5|PBLD|MMUT|APPL2|TPD52L1|ESR2|HEY2|LRP6|PSPH|PLXN…	http://amigo.geneontology.org/amigo/term/GO:0042802
cytoskeleton	Gene Ontology	GO:0005856	42	406	4.79852e-08	8.58303e-06	EPB41L1|EVL|RAB3IP|DOCK2|LRP1|EPB42|TRIM36|NPHP1|RIPK2|FOXM1|CCDC110|EPB41L5|HIP1R|DEFA6|CFAP44|PLEKHH1|PPL|RAPH1|CDC42BPA|USH1C|IVNS1ABP|PACSIN3|PDLIM4|EPB41L2|FARP2|PPP2R2B|FAN1|CC2D2A|SMTN|KLHL5|SSH2|TRIP11|IGF2BP2|DDX20|INPP5D|CFAP58|PTPN13|SAXO1|CEP295|SLAIN1|LRRC10|SVBP	http://amigo.geneontology.org/amigo/term/GO:0005856
RNA binding	Gene Ontology	GO:0003723	96	1366	5.3986e-08	9.40879e-06	PABPN1L|RARS2|RBM15B|SMG1|TSFM|TRDMT1|URB1|MAPRE1|ZNF474|LARP1|LARP4|MRPS9|BARD1|TRIM25|RANGAP1|R3HDM2|MRPL39|MEPCE|DZIP3|REPIN1|ERI3|KIN|TASOR|REXO4|NOP9|RRP1|MRPL27|ISG20L2|TEFM|KRR1|CLTC|HELB|DDX59|CSDE1|UBAP2L|TRAP1|C4BPA|SKIV2L|RBM33|RBM39|GSPT1|MRPL13|CCDC59|FAN1|RSL1D1|PLEC|NUFIP2|SLC3A2|ZNF638|MRPS23|ATP5F1C|RRP12|MRPL2|CLK3|SSB|GANAB|RPS5|BRIX1|FASTKD2|DHX57|MRPS31|MRPS30|NECTIN3|UTP18|S…	http://amigo.geneontology.org/amigo/term/GO:0003723
structural molecule activity	Gene Ontology	GO:0005198	25	168	6.15834e-08	1.04646e-05	MAP2|NPHP1|LAMA3|MAP7|CLTC|LAMB1|PANX1|MPZL1|TUBA1B|PPL|EPB41L1|MAP1A|MAP1B|EPB41L2|COPE|CLDN23|DST|PLEC|EVPL|CTNNA1|MAPK8IP2|OTOG|SEPTIN4|SEPTIN7|COL4A3	http://amigo.geneontology.org/amigo/term/GO:0005198
endoplasmic reticulum membrane	Gene Ontology	GO:0005789	73	942	7.10133e-08	1.12251e-05	CYP2J2|CD1D|CYB5R4|KTN1|LRRC8D|IKBIP|RPE65|CD59|SERINC1|PKMYT1|MX1|EI24|TRAPPC8|MMP23B|ALG11|PANX1|TEX2|GNAI3|HSD17B2|ATP8B3|ANO5|CYP2D6|CERS1|COPE|ESYT2|CYP2C8|ACAT1|PREB|LPCAT2|CYP21A2|SRD5A3|SRD5A1|PJA2|NUP210|ABCD4|DPM1|LRRC8E|FMO3|GRIA1|VRK2|PIGH|ATP10A|DST|SPP2|PIGP|SEC24D|RINT1|PIGT|TEX264|ITPR2|SLC39A1|ARV1|FMN2|CYP4A22|DNAJC18|SLC39A7|CYP2C9|CYP1A1|LRRK2|ZDHHC6|VPS13A|RNF175|OTOF|NOTCH3|…	http://amigo.geneontology.org/amigo/term/GO:0005789
positive regulation of GTPase activity	Gene Ontology	GO:0043547	35	307	7.43797e-08	1.149e-05	ARHGEF10L|DOCK8|DOCK2|SCYL3|ITGA6|ARFGAP2|SH3BP1|SEMA4D|ARHGAP1|ECT2|RGS20|ARAP2|LRRK2|PREX1|DOCK10|TBC1D7|ARHGAP21|RGS1|EVI5|RGS9|ARHGAP35|MMUT|AGAP2|ARFGEF1|BCAR3|RACK1|RGS13|VAV3|AFDN|PREB|MYO9B|MYO9A|RANBP2|STXBP5L|ASAP2	http://amigo.geneontology.org/amigo/term/GO:0043547
perinuclear region of cytoplasm	Gene Ontology	GO:0048471	59	697	8.47857e-08	1.28064e-05	ATP9B|TRAPPC2L|CYB5R4|ATP9A|PKHD1|FBXL5|TRIM37|SERINC3|MX1|PTPRM|ZNF35|MAP7|CHI3L1|LAMB1|KCNA5|ARHGAP1|HIP1R|SLC39A12|PATJ|PER2|EAF1|RYR3|ROS1|DEFA6|ARHGAP21|OBSL1|TRAPPC12|SRD5A1|CUL7|PDLIM4|MAP1B|ANXA4|NUPR1|RANGAP1|EPN3|PPARG|PLEC|ARFGEF1|ARFGEF2|TPD52L1|SEPTIN12|FMN2|NDFIP2|RACK1|AKAP6|RD3|PTPRQ|RHPN2|PREX1|SYT4|TRAIP|EZR|CA4|MYO9B|TLR4|MYO16|RAB3B|CD2AP|AKAP13	http://amigo.geneontology.org/amigo/term/GO:0048471
nucleolus	Gene Ontology	GO:0005730	67	839	8.81671e-08	1.30277e-05	UTP6|RPP38|AGPS|ISG20L2|RRP1|HELB|ERCC6|FMN2|PODXL|POLR1B|NMI|KRR1|REXO4|AKAP11|POLN|ZNF16|ADAD1|NEK11|HINT2|KIF2B|BRIX1|PPM1E|RBL2|TULP3|MRPS31|NOP53|RBM15B|TRMT10A|PKMYT1|FBXO25|URB2|URB1|UTP18|SETX|ZNF474|KIAA0319L|ZNF692|MRPS9|XPC|DNAJC21|NLE1|PER2|RSL1D1|ARFGEF1|SNAPC5|ATXN7|COIL|AGTPBP1|NPM2|TP53|DPH6|RNF169|MAPKBP1|NOC3L|TRAIP|KAT7|UTP14C|L3MBTL3|SHQ1|RRP12|CDK5RAP3|BAP1|CKAP5|EME1|WDR74|R…	http://amigo.geneontology.org/amigo/term/GO:0005730
cell division	Gene Ontology	GO:0051301	37	346	1.3974e-07	1.97878e-05	BIRC6|NCAPG2|ZWINT|SKA2|KIF14|CLTC|ZNF16|CD2AP|GNAI3|KIF2B|CEP164|TPX2|CCNA1|CCNE2|NEDD1|HAUS6|TEX14|RB1|NEK9|MICAL3|TTC28|EVI5|MAPRE1|HELLS|EPB41L2|CENPC|ANAPC1|CNTRL|DIS3L2|TRIOBP|SPDL1|LMLN|KIF13A|CDK3|TUBA1B|UBE2S|CKAP5	http://amigo.geneontology.org/amigo/term/GO:0051301
viral process	Gene Ontology	GO:0016032	44	456	1.42921e-07	1.98252e-05	UNG|KAT2B|IL12A|ATF7IP|CUL7|CLGN|CRTC2|RB1|RBM15B|UBN1|GTF2E1|CHD6|CDK13|NOP53|FLT3|EAF1|MAGI3|RACK1|NUP210|C6|RANBP2|KIAA0319L|HPX|VRK2|TRIM25|TRIM22|SERINC3|WRAP53|CDK5RAP3|TP53|SETD2|TBKBP1|UBR4|RNF216|PAAF1|GFI1|IVNS1ABP|PTPRC|KIN|PILRA|PDZD8|GBF1|CREBBP|FAM111A	http://amigo.geneontology.org/amigo/term/GO:0016032
endoplasmic reticulum	Gene Ontology	GO:0005783	76	1018	1.54162e-07	2.057e-05	TRAPPC2L|CD1D|CYB5R4|KTN1|WASHC5|IKBIP|ZFYVE27|CUBN|PKMYT1|AIMP1|EI24|POGLUT1|SQSTM1|HPS6|CHI3L1|SMPD2|PANX1|KCNA5|FLT3|POFUT1|SERPINA1|SUMF1|CYP2D6|CERS1|ADAMTS9|SULF2|DHRS1|ACAT1|TMEM131L|CLN3|GIMAP2|DNAJC10|CRABP2|TMEM30A|TMTC3|LPCAT2|FURIN|UGGT2|GPR85|DPM1|NRROS|TRAPPC9|LAMA3|VRK2|PIGH|ATP10A|FCRLB|SPP2|SRD5A3|RINT1|COL4A3|ITPR2|TP53|ZDHHC22|NDFIP2|BRINP1|SLC39A7|CCDC134|SIL1|LRP6|LRRK2|ZDHHC…	http://amigo.geneontology.org/amigo/term/GO:0005783
axoneme	Gene Ontology	GO:0005930	19	105	1.64284e-07	2.14738e-05	DNAJB13|IFT140|IFT172|DNAH10|DNAH11|DNAH9|CFAP46|TULP3|DNAH8|CFAP251|DZIP1L|CFAP61|WDR35|DNAH17|SEPTIN7|RPGRIP1L|DNAH1|RSPH6A|CFAP221	http://amigo.geneontology.org/amigo/term/GO:0005930
cell adhesion	Gene Ontology	GO:0007155	45	478	1.96638e-07	2.52179e-05	CCN4|PCDHB7|PODXL|CNTN3|CNTN6|CDSN|LAMB1|BOC|SEMA4D|ITGBL1|PCDHB8|MYBPH|RGMB|MMRN1|TNXB|PCDHB12|THEMIS2|PCDHB15|PCDHB14|MYBPC2|SIRPG|FARP2|ROM1|CLDN23|DST|COL4A3|FES|ADAM23|ADAM22|LAMC1|CTNNA1|COL7A1|BAP1|CD96|AFDN|CD164|LMLN|FREM3|PDZD2|PCDH15|CNTNAP5|VWF|CD300A|PCDHB1|COL6A6	http://amigo.geneontology.org/amigo/term/GO:0007155
regulation of transcription, DNA-templated	Gene Ontology	GO:0006355	62	773	2.30861e-07	2.90586e-05	ZNF214|RB1|ZNF251|ZNF235|MTERF1|ZNF233|GLRX2|ZNF35|REXO4|SPZ1|POFUT1|ZNF570|ZNF879|TP53|CRABP2|ZNF726|ZNF197|TULP3|ZNF160|RSC1A1|ESRRB|SOX17|ZNF783|EAF1|MTERF4|ZNF267|ZNF786|ZNF550|ZNF263|ZNF470|MYB|ZNF438|ZNF628|ZNF281|ZNF184|ZNF248|PRDM2|TCF3|ZNF227|CELSR2|TRIM22|ZNF584|ZNF23|ZNF500|ZNF518B|ZNF518A|SETD2|ESR2|POU6F2|ZNF483|ZNF862|ZNF280B|ZNF280A|KAT7|CREBBP|ZKSCAN7|ZNF793|ZBTB38|ZNF467|ZNF549|Z…	http://amigo.geneontology.org/amigo/term/GO:0006355
microtubule cytoskeleton	Gene Ontology	GO:0015630	23	158	2.90552e-07	3.59069e-05	TUBA8|MX2|TEX35|MX1|MAP7|KIF2B|TPX2|GAS2L3|CCNA1|TUBA1B|MYCBP2|RBM39|DST|KIF18A|FES|SEPTIN12|LYST|RELL1|SEPTIN4|SEPTIN7|ATXN7|ZNF397|CKAP5	http://amigo.geneontology.org/amigo/term/GO:0015630
microtubule motor activity	Gene Ontology	GO:0003777	15	67	3.09559e-07	3.75728e-05	KIF16B|DNAH17|APPBP2|DNAH12|DNAH8|KIF18A|KIF26B|KIF14|KIF13A|KIF13B|DNAH7|DNAH1|KLC2|KIF21A|KIF2B	http://amigo.geneontology.org/amigo/term/GO:0003777
actin cytoskeleton	Gene Ontology	GO:0015629	29	245	4.71634e-07	5.25524e-05	SPTB|FMN2|MPRIP|AKAP13|CD2AP|FYB1|GAS2L3|AVIL|MICAL1|ARHGAP21|TRMT10A|USH1G|DAPK1|ARHGAP35|NPFFR2|FAN1|SMTN|ABLIM1|CFL2|CTNNA1|TRIOBP|MYLK|EZR|NOTCH3|PALLD|MYO9B|ANKRD23|MYO15A|NMI	http://amigo.geneontology.org/amigo/term/GO:0015629
Golgi membrane	Gene Ontology	GO:0000139	52	616	5.27247e-07	5.78015e-05	TRAPPC2L|SMPD3|GORASP2|CD59|SCYL3|SERINC3|GOLGA4|ARFGAP2|ECE2|RXYLT1|RNF175|PKMYT1|SLC30A6|GNAI3|FURIN|SERPINA1|LRRK2|A4GNT|NDFIP2|ARHGAP21|PREB|CLN3|LPCAT2|AP1B1|PJA2|KIAA0319L|GRIA1|B3GALT1|COPE|NOTCH2|COG1|MAN2A2|MAN2A1|COG4|SEC24D|CUX2|CNGA4|ARFGEF1|ARFGEF2|TRIP11|ST6GALNAC5|EEF1AKMT4|CHST15|TRAPPC9|GALNT12|COL7A1|SNAP29|OTOF|NOTCH3|CREB3L4|IL17RD|GBF1	http://amigo.geneontology.org/amigo/term/GO:0000139
nuclear body	Gene Ontology	GO:0016604	33	307	5.8377e-07	6.28202e-05	WRAP53|YME1L1|ZWINT|RAD18|ATF7IP|HIPK3|RAPGEF5|PPWD1|UBN1|TRIM52|ECT2|EAF1|EXO1|RAPH1|ZNF470|FANCL|SETX|TRIM25|CENPC|TRIM22|SNAPC2|SNAPC5|COIL|NUFIP2|REXO1|TP53|GFI1|RNF169|GEMIN7|RPA2|POLE2|CREBBP|NMI	http://amigo.geneontology.org/amigo/term/GO:0016604
cellular response to DNA damage stimulus	Gene Ontology	GO:0006974	29	248	5.9151e-07	6.28202e-05	RFWD3|RAD18|FMN2|FOXO1|HELB|WDHD1|TOPORS|SPIDR|FANCF|NOP53|ZBTB38|FANCL|SETX|CHEK1|SPRTN|BARD1|WAC|SLFN11|UBA7|HERC2|MCM9|MRNIP|TP53|VAV3|CDK3|KIN|BCL6|RNF169|WDR76	http://amigo.geneontology.org/amigo/term/GO:0006974
cilium assembly	Gene Ontology	GO:0060271	25	194	7.06277e-07	7.38549e-05	CCDC66|NME8|AHI1|FAM161A|CEP164|IFT140|CEP162|AVIL|PLA2G3|IFT122|CELSR3|CELSR2|CEP89|CC2D2A|ABLIM1|CEP83|IFT172|DZIP1L|SNAP29|CEP290|WDR35|SEPTIN7|PKHD1|CFAP44|CFAP221	http://amigo.geneontology.org/amigo/term/GO:0060271
ciliary basal body-plasma membrane docking	Gene Ontology	GO:0097711	17	95	8.31057e-07	8.55863e-05	CEP164|CEP162|HAUS6|NEDD1|RAB3IP|AHI1|CEP290|CEP89|CC2D2A|NPHP1|CEP83|ALMS1|RPGRIP1L|CNTRL|MAPRE1|CEP97|CKAP5	http://amigo.geneontology.org/amigo/term/GO:0097711
centriole	Gene Ontology	GO:0005814	21	144	9.15584e-07	9.2884e-05	CEP164|IFT140|CNTLN|ODF2L|CEP162|NEDD1|CEP295|POC5|DZIP1L|AHI1|CEP290|CEP89|HERC2|PLA2G3|ALMS1|SAXO1|MDM1|CEP83|RTTN|POC1A|TOPORS	http://amigo.geneontology.org/amigo/term/GO:0005814
response to hypoxia	Gene Ontology	GO:0001666	43	160	2.58051e-06	9.67352e-05	ITGA2|ERCC3|HSP90B1|CAT|ADAM18|CIAO3|LONP1|ABAT|WDR83|XRCC1|EDNRA|PIN1|P2RX2|P2RX3|PDLIM1|LOXL2|KCNA5|SLC11A2|RYR1|TH|MYB|PENK|APAF1|DNMT3B|ATM|ZNF225|PLAT|REST|AHRR|TEK|VEGFB|ITPR2|ADM|APOLD1|EPAS1|EGLN1|F7|DPP4|SLC2A8|DRD2|TLR2|ANGPTL4|CREBBP	http://amigo.geneontology.org/amigo/term/GO:0001666
cilium	Gene Ontology	GO:0005929	26	212	9.95476e-07	9.95037e-05	CCDC66|DNAH12|AHI1|PKHD1L1|FAM161A|IFT140|DAW1|TULP3|ALMS1|ANKS6|RPGRIP1L|IFT122|TTLL5|TTLL4|TTLL9|TRIP11|FFAR4|DNAH7|DNAH6|CFAP58|IFT172|NOTCH2|WDR35|GALR2|PKHD1|CFAP221	http://amigo.geneontology.org/amigo/term/GO:0005929
cilium movement	Gene Ontology	GO:0003341	11	40	2.13272e-06	0.000188261	DNAH17|DNAH7|DNAH9|CFAP61|CFAP251|CELSR2|DNAH1|HYDIN|RSPH6A|CFAP221|DNAH11	http://amigo.geneontology.org/amigo/term/GO:0003341
photoreceptor connecting cilium	Gene Ontology	GO:0032391	11	40	2.13272e-06	0.000188261	FAM161A|IFT140|USH2A|CEP290|NPHP1|PCDHB15|USH1C|RPGRIP1L|IFT122|USH1G|TOPORS	http://amigo.geneontology.org/amigo/term/GO:0032391
site of DNA damage	Gene Ontology	GO:0090734	9	24	2.22695e-06	0.000194059	PARP9|RFWD3|XPC|SLFN11|ERCC6|KAT7|AUNIP|EXD2|WDR76	http://amigo.geneontology.org/amigo/term/GO:0090734
basement membrane	Gene Ontology	GO:0005604	16	93	2.72746e-06	0.00022608	EGFLAM|LAMA3|COL7A1|USH2A|MMRN2|EFNA5|ITGA6|FBN1|FREM3|FREM1|MEGF9|COL4A3|LAMB1|LAMC1|COL2A1|DST	http://amigo.geneontology.org/amigo/term/GO:0005604
dynein complex	Gene Ontology	GO:0030286	9	25	2.92901e-06	0.000239862	DNAH17|DNAH10|DNAH11|DNAH12|DNAH8|DNAH9|DNAH1|DNAH6|DNAH7	http://amigo.geneontology.org/amigo/term/GO:0030286
ATP-dependent microtubule motor activity, minus-end-directed	Gene Ontology	GO:0008569	8	18	3.01293e-06	0.000243796	DNAH17|DNAH10|DNAH11|DNAH8|DNAH9|DNAH1|DNAH6|DNAH7	http://amigo.geneontology.org/amigo/term/GO:0008569
positive regulation of protein ubiquitination	Gene Ontology	GO:0031398	14	72	3.26285e-06	0.000260913	INAVA|SPRTN|LRRK2|COMMD1|KLHL40|TBC1D7|NDFIP2|RIPK2|SEPTIN4|MYCBP2|NSMCE3|CDK5RAP3|PAXIP1|FANCI	http://amigo.geneontology.org/amigo/term/GO:0031398
protein transport	Gene Ontology	GO:0015031	32	320	3.4972e-06	0.000276401	KTN1|WASHC5|AFTPH|FMN2|ARFGAP2|WASHC4|ECT2|ATG16L2|COMMD1|ADAMTS9|CCDC91|GBF1|SLC7A6OS|LYST|COPE|COG1|KIF18A|COG4|AGAP2|RINT1|ARFGEF1|ARFGEF2|BICD2|SLC15A5|RD3|SFT2D2|SNAP29|CEP290|TRIM3|YIPF5|STXBP5L|SNX25	http://amigo.geneontology.org/amigo/term/GO:0015031
ATPase activity	Gene Ontology	GO:0016887	26	229	3.61686e-06	0.000282572	SMCHD1|KIF26B|ATF7IP|KIF14|KIF2B|MYH8|MLH3|KIF13B|MLH1|EAF1|ABCB1|KIF21A|ABCD4|KIF16B|VWA8|KIF18A|SLFN11|RSF1|ABCB10|ABCA10|PEX6|ATP5F1C|KIF13A|ABCA4|MYO9B|RNF213	http://amigo.geneontology.org/amigo/term/GO:0016887
peroxisome	Gene Ontology	GO:0005777	17	108	3.92823e-06	0.000303411	LONP2|LACC1|AGPS|MARF1|VWA8|PEX6|TYSND1|CROT|TRIM37|NUDT12|ECI2|ACBD5|AKAP11|ACOT4|GBF1|ABCD4|CCDC33	http://amigo.geneontology.org/amigo/term/GO:0005777
spermatogenesis	Gene Ontology	GO:0007283	37	404	4.14906e-06	0.000316867	LGR4|RAD23B|PIWIL1|GORASP2|SPATA20|MSH4|NLRP14|ZNF35|MYCBPAP|ROS1|PMFBP1|SHCBP1L|POC1A|LRRK2|CCNA1|ASPM|MLH1|SOX17|TAF4B|GMCL1|FSHR|SLC9C1|SETX|CIP2A|SPAG8|TDRD1|HERC2|ADIG|SEPTIN12|TSPAN8|CCDC136|NME8|UTP14C|SEPTIN4|CREB3L4|SEPTIN7|BCL6	http://amigo.geneontology.org/amigo/term/GO:0007283
dynein light intermediate chain binding	Gene Ontology	GO:0051959	9	27	4.91715e-06	0.000367273	DNAH17|DNAH10|DNAH7|DNAH8|DNAH9|DNAH1|DNAH6|BICD2|DNAH11	http://amigo.geneontology.org/amigo/term/GO:0051959
extracellular matrix structural constituent	Gene Ontology	GO:0005201	19	137	5.72993e-06	0.000418778	MUC3A|MATN3|LAMA3|COL11A2|COL1A2|MMRN1|TNXB|FBN3|ABI3BP|FBN1|COL13A1|UMODL1|CHI3L1|MMRN2|LAMB1|COL4A3|VWF|LAMC1|COL2A1	http://amigo.geneontology.org/amigo/term/GO:0005201
axon guidance	Gene Ontology	GO:0007411	25	222	6.28285e-06	0.000454304	EVL|SPTB|EPHA1|FRS2|CNTN6|NOTCH2|CNTN4|BOC|SEMA4D|MYPN|SEMA4C|RANBP9|ATOH1|SLIT3|LAMA3|EFNA5|DRGX|SEMA3D|EZR|NOTCH3|PALLD|ARHGAP35|PTPRA|LRTM1|ATF1	http://amigo.geneontology.org/amigo/term/GO:0007411
protein localization	Gene Ontology	GO:0008104	14	77	6.46397e-06	0.00046248	SQSTM1|TP53|LYST|HEATR5A|HEATR5B|MLH3|MAPRE1|GGA1|AP4E1|AKAP11|BCL6|VPS13A|NBEAL1|STK11IP	http://amigo.geneontology.org/amigo/term/GO:0008104
actin filament binding	Gene Ontology	GO:0051015	24	208	6.58633e-06	0.000466326	MYH15|SPTB|MPRIP|ITPRID2|PANX1|HIP1R|GAS2L3|GAS2L2|AVIL|MICAL1|USH1C|FAN1|ABLIM1|CFL2|SYNE2|CTNNA1|TRIOBP|VPS16|AFDN|EZR|MYO16|MYO15A|MYH8|NMI	http://amigo.geneontology.org/amigo/term/GO:0051015
cadherin binding	Gene Ontology	GO:0045296	30	305	9.34951e-06	0.000634256	BAG3|SNX1|KTN1|ITGA6|MPRIP|CD2AP|ARHGAP1|PI4KA|ESYT2|PPL|PTPRM|MAPRE1|LARP1|CIP2A|TRIM25|RANGAP1|EPN2|FAN1|RSL1D1|PLEC|EVPL|CTNNA1|RACK1|SLC3A2|AFDN|EZR|NOTCH3|SEPTIN7|KLC2|CKAP5	http://amigo.geneontology.org/amigo/term/GO:0045296
collagen-containing extracellular matrix	Gene Ontology	GO:0062023	34	370	9.37471e-06	0.000634256	TGFB3|COL11A2|TNXB|LAMA3|MMP23B|LAMB1|COL2A1|A2M|MBL2|SERPINA1|LAMC1|MMRN2|MMRN1|ADAMTS9|FGFBP3|NRG1|PODN|MATN3|HPX|ANXA4|SSC5D|CHADL|COL4A3|ABI3BP|FBN1|SFRP2|COL7A1|RARRES2|FREM3|COL13A1|COL1A2|ANGPTL1|VWF|COL6A6	http://amigo.geneontology.org/amigo/term/GO:0062023
molecular_function	Gene Ontology	GO:0003674	55	742	9.47036e-06	0.000634256	DDIAS|FILIP1L|MARF1|DIP2B|FMN2|SPATA48|EXOC3L2|BTN2A1|DOCK10|NES|PMFBP1|C6orf15|KBTBD7|IFT140|TP53TG5|SPAG8|AMDHD1|HAUS6|MYBPHL|ALMS1|ANKRD39|IFI44L|FANCF|CRISP3|ZNF107|MUC12|C11orf1|ROMO1|ZBTB7C|TMEM245|C17orf80|PBLD|ASCL5|GGA1|KLHL5|CEP83|ABHD1|FSIP2|TMEM104|THNSL2|TC2N|HHLA2|SFT2D2|ZNF862|C6orf62|OTOF|TEX2|L3MBTL3|ZKSCAN2|DEPDC7|ACBD5|BEST3|SNX25|ARPP21|NXPH4	http://amigo.geneontology.org/amigo/term/GO:0003674
phosphatidylinositol binding	Gene Ontology	GO:0035091	14	80	9.51064e-06	0.000634256	SNX1|TNFAIP8L3|TULP3|SNX8|PIK3C2A|ESYT2|SEPTIN12|APPL2|PIK3C2G|FES|ITPR2|ZCCHC2|SNX25|HIP1R	http://amigo.geneontology.org/amigo/term/GO:0035091
apical plasma membrane	Gene Ontology	GO:0016324	33	354	9.61136e-06	0.000634256	USH2A|SLC7A9|PATJ|PODXL|SLC5A8|LMO7|HIP1R|ATP6V0A4|TEK|ASPM|MGAM|OTOG|SLC5A12|ABCB1|SCNN1B|TMEM30A|DSG1|LZTS1|SLC44A4|CUBN|UMODL1|PLB1|MUC13|PALS1|MGA|SLC2A9|SLC3A2|SLC22A12|EZR|CA4|SLC22A4|SEPTIN7|PKHD1	http://amigo.geneontology.org/amigo/term/GO:0016324
dynein intermediate chain binding	Gene Ontology	GO:0045505	9	30	1.0013e-05	0.00065441	BAG3|DNAH17|DNAH10|DNAH11|DNAH8|DNAH9|DNAH1|DNAH6|DNAH7	http://amigo.geneontology.org/amigo/term/GO:0045505
metalloendopeptidase activity	Gene Ontology	GO:0004222	16	106	1.19902e-05	0.000768846	NRDC|ADAM23|YME1L1|ADAMTS9|CLGN|LMLN|ADAMTS13|ADAMTS12|MMP23B|OMA1|ADAM22|ADAMTS19|EEF1AKMT4|MMP21|MEP1B|ECE2	http://amigo.geneontology.org/amigo/term/GO:0004222
extracellular matrix	Gene Ontology	GO:0031012	25	233	1.33881e-05	0.000840822	CCN4|COL11A2|ADAMTS9|CLGN|ADAMTS12|MMP23B|CHI3L1|ADAMTS19|COL2A1|TNXB|CRISP3|MATN3|SSC5D|FBN3|CHADL|COL4A3|FBN1|MMP21|LRIG1|RARRES2|ADAMTS13|OTOG|COL13A1|COL1A2|COL6A6	http://amigo.geneontology.org/amigo/term/GO:0031012
microtubule cytoskeleton organization	Gene Ontology	GO:0000226	18	133	1.34838e-05	0.000840822	TTLL5|TTLL4|MAP1B|TUBA8|GAS2L3|GAS2L2|CAMSAP2|TUBA1B|MAP1A|TTLL9|TACC2|MAP2|MAP7|OBSL1|EML3|ATXN7|CUL7|CFAP44	http://amigo.geneontology.org/amigo/term/GO:0000226
microtubule organizing center	Gene Ontology	GO:0005815	15	96	1.54692e-05	0.000955856	TRIOBP|SPDL1|BIRC6|TACC2|EVI5|KIF18A|SMTN|FAM110C|CCDC141|ARFGEF2|AKAP11|TTC28|CNTRL|MAPRE1|PPP4R3A	http://amigo.geneontology.org/amigo/term/GO:0005815
extracellular exosome	Gene Ontology	GO:0070062	120	2085	1.79511e-05	0.00109922	BPTF|HSPA4|PODXL|OSBPL1A|CHI3L1|IGKC|FURIN|PEBP4|CYBRD1|SIAE|GOLGA4|SCNN1B|PIK3C2A|TSPAN8|PALS1|TREH|SMPDL3A|ITFG1|PTPN13|CD2AP|VPS13C|ANGPTL1|PKHD1|MYO15A|CD300A|ATP6V0A4|RASSF9|DOCK2|CRTC2|CLTC|LAMB1|ARHGAP1|IARS1|LRRK2|MGAM|TNXB|GNAI3|SLC5A12|PILRA|TIAM2|CDC42BPA|MAN2A1|FAN1|CUX2|PLEC|EPN3|EVPL|LAMC1|NAA16|MGA|SLC3A2|SFT2D2|SHBG|ANPEP|GPD1L|VWF|CFL2|CYP2J2|GANAB|PI4KA|TEX14|SMAD1|SCN10A|RPS5|D…	http://amigo.geneontology.org/amigo/term/GO:0070062
guanyl-nucleotide exchange factor activity	Gene Ontology	GO:0005085	17	123	1.81814e-05	0.00110339	ARHGEF10L|DOCK8|SOS2|DOCK10|VAV3|MCF2L2|PREB|TIAM1|TIAM2|HERC2|ARFGEF2|MYCBP2|CHAT|GBF1|EIF2B4|BCAR3|ARFGEF1	http://amigo.geneontology.org/amigo/term/GO:0005085
negative regulation of apoptotic process	Gene Ontology	GO:0043066	40	487	1.86029e-05	0.00111897	BAG3|YME1L1|BIRC6|AHI1|FMN2|KIF14|FOXO1|RIPK2|ZNF16|SEMA4D|HIP1R|TEK|SIX4|PLAC8|PDE3A|ARHGAP21|CLN3|ATOH1|TOPORS|SETX|DAPK1|PKHD1|SH3RF2|ANXA4|BARD1|NUPR1|SQSTM1|UNG|MDM4|FFAR4|NAA16|HIPK3|TP53|CAPN13|ASNS|NOTCH2|RHBDD1|APC|ATF1|HHIP	http://amigo.geneontology.org/amigo/term/GO:0043066
DNA repair	Gene Ontology	GO:0006281	24	224	2.01677e-05	0.00120246	RAD18|FOXM1|HELB|WDHD1|KIN|CEP164|SMG1|EXO1|NOP53|FANCL|CHEK1|MSH3|XPC|KAT7|WRAP53|UNG|NFRKB|FAN1|MRNIP|RPA2|MBD4|POLE2|NSMCE3|ALKBH3	http://amigo.geneontology.org/amigo/term/GO:0006281
protein homodimerization activity	Gene Ontology	GO:0042803	49	660	2.73698e-05	0.00159002	SNX1|CCDC66|SMCHD1|TENM4|TRIM37|AIMP1|TENM3|RIPK2|CDSN|CER1|HIP1R|PAPSS1|ZBTB38|LRRK2|NECTIN3|COMMD1|ADRA2A|DEFA6|DEFA4|TBX18|RACK1|EXD2|PDLIM4|HMGCS1|CIP2A|MSH3|TCF3|BARD1|CUBN|CLCN1|TRIM22|MMUT|APPL2|UHRF1BP1L|TPD52L1|SEPTIN12|MIXL1|MUC13|PHETA1|HOGA1|LRP6|ECT2|TFAP4|PSPH|CLEC2A|SYT4|MYO9B|GPD1L|ATF1	http://amigo.geneontology.org/amigo/term/GO:0042803
angiogenesis	Gene Ontology	GO:0001525	16	238	6.90242e-05	0.00162156	CCDC134|TEK|VAV3|EPHA1|SOX17|THSD7A|AIMP1|ANPEP|ANGPTL1|NRG1|VEGFB|PLXND1|EMC10|SETD2|RNF213|POFUT1	http://amigo.geneontology.org/amigo/term/GO:0001525
lamellipodium	Gene Ontology	GO:0030027	21	185	3.01845e-05	0.00173868	PDLIM4|DGKZ|SNX1|EVL|TIAM2|PTPN13|AVIL|RAB3IP|FAN1|PALLD|MYLK|PODXL|RAPH1|MEFV|ABLIM1|CDC42BPA|PLXND1|PTPRM|SH3BP1|CTNNA1|SCYL3	http://amigo.geneontology.org/amigo/term/GO:0030027
G protein-coupled receptor activity	Gene Ontology	GO:0004930	53	739	3.12649e-05	0.00178578	OR6F1|OR51F2|LGR4|TAS2R20|OR10C1|OR52W1|OR11A1|GPR149|GPR39|OR51B5|OR2L13|OR10K2|OR56A1|OR2H2|OR51B6|OR5D14|GPRC5C|OXER1|OR52N4|GPR142|OR14A2|ADRA2A|TAS2R50|MRGPRX1|OR5V1|TAS2R30|OR2G2|GPR85|GRM2|OR2K2|NPFFR2|CHRM4|CELSR3|CELSR2|MRGPRG|HTR7|ADGRL4|OR51M1|OR14J1|OR51S1|GPR27|FFAR4|NMUR2|GPR150|ADRA1D|OR6V1|TAS2R7|OR12D3|OR13G1|OR56A4|OR2C1|OR2T27|CMKLR1	http://amigo.geneontology.org/amigo/term/GO:0004930
flagellated sperm motility	Gene Ontology	GO:0030317	12	67	3.32431e-05	0.00186738	ASH1L|DNAH1|DNAH11|SLC9B1|CFAP251|NME8|SEPTIN12|TTLL9|SLC26A8|SLC9C1|VPS13A|FSIP2	http://amigo.geneontology.org/amigo/term/GO:0030317
zinc ion binding	Gene Ontology	GO:0008270	57	820	3.61471e-05	0.0019975	ZACN|ZNF214|SMPDL3A|LVRN|ZFPM2|TRIM37|TRIM36|DNAJC21|ADAMTS13|MMP23B|LTA4H|SLC25A16|KAT7|TRIM52|CREBBP|DTX4|AGTPBP1|NR2F6|ADAMTS9|L3MBTL3|MIB2|LTN1|MDM4|PHC1|MYCBP2|NRG1|ZCCHC2|UBR4|ANPEP|ZNF184|SREK1IP1|ESRRB|SLFN11|TRIM22|SLFN13|NUDT12|PPARG|HERC2|MEFV|TP53|MMP21|DUSP12|SQSTM1|ZNF638|ESR2|SEC24D|CLGN|CA4|ZCWPW1|RXRB|ZNF91|PRDM2|APOBEC4|TRIM3|RNF146|MEP1B|HHIP	http://amigo.geneontology.org/amigo/term/GO:0008270
positive regulation of transcription by RNA polymerase II	Gene Ontology	GO:0045944	74	1159	3.91158e-05	0.00211008	BPTF|TGFB3|RNF10|CCDC62|ZFPM2|MED25|KAT2B|ITGA6|FOXO1|CRTC2|FOXM1|FSHB|ASH1L|GLYR1|CREB3L4|LMO7|TLR2|STAT4|TCF3|PROX1|MET|SIX4|CDK13|MGAM|ZNF609|TFAP2E|RB1|SOX17|POU6F2|ZBTB38|ATOH1|TBX18|TBX19|MYB|SETX|ZBED2|TLR4|ZBTB7C|ESRRB|MGA|RSF1|SMAD1|AKNAD1|PPARG|SQSTM1|IL33|TP53|MIXL1|ASCL5|HEY2|NPAT|PROX2|SFRP2|CYP1A1|EGLN1|LRP6|GFI1|TFAP4|ZNF24|AHI1|IRF4|SPAG8|KAT7|DXO|GALR2|RIPK2|RXRB|CREBBP|PRDM2|PLA…	http://amigo.geneontology.org/amigo/term/GO:0045944
midbody	Gene Ontology	GO:0030496	19	160	4.0771e-05	0.00218205	BIRC6|ECT2|ZFYVE26|TRIOBP|KIF13A|PKN1|ASPM|SHCBP1|CENPC|TEX14|KIF14|MICAL1|TTC28|SEPTIN7|SEPTIN12|URB2|RACK1|GNAI3|TOPORS	http://amigo.geneontology.org/amigo/term/GO:0030496
cell surface	Gene Ontology	GO:0009986	45	598	4.25378e-05	0.00225882	CD1D|TGFB3|FURIN|CD59|ITGA6|AIMP1|TNFRSF10C|ADAMTS13|NRDC|RTP2|KCNA5|ROS1|ITGBL1|TLR2|PPFIA4|TEK|CLEC7A|ADAMTS9|SULF2|ABCB1|MRGPRX1|NRG1|MBL2|GRIA1|ANXA4|PLA2R1|FCRLA|LMO7|UMODL1|IL12A|TSPAN8|LRP6|NOTCH3|SLC3A2|MPL|MPZL1|NOTCH2|CA4|VWDE|MET|TREML1|PTPRC|NRROS|TLR4|HHIP	http://amigo.geneontology.org/amigo/term/GO:0009986
positive regulation of apoptotic process	Gene Ontology	GO:0043065	30	335	4.73991e-05	0.00247824	TGFB3|ITGA6|TNFRSF10C|FOXO1|RIPK2|AKAP13|HIP1R|ECT2|PREX1|TIAM1|TIAM2|NRG1|DAPK1|BARD1|OMA1|TP53|RACK1|SFRP2|SQSTM1|DDX20|INPP5D|SOS2|TFAP4|VAV3|OSGIN1|NOTCH2|UBD|SHQ1|SEPTIN4|BCL6	http://amigo.geneontology.org/amigo/term/GO:0043065
signaling receptor binding	Gene Ontology	GO:0005102	31	353	5.01227e-05	0.00260064	BTN3A2|SCYL3|TRPC1|MAP7|ITPRID2|PANX1|BTN2A1|KCNA5|FYB1|A2M|MBL2|SEMA4D|NRG1|NRG2|ANGPTL1|FES|GLMN|SLC39A1|RACK1|INHA|NMU|LRP6|HHLA2|RARRES2|VWDE|RIPK2|PTPRC|TLR4|NMI|ATF1|NXPH4	http://amigo.geneontology.org/amigo/term/GO:0005102
negative regulation of transcription by RNA polymerase II	Gene Ontology	GO:0000122	57	832	5.23606e-05	0.00268275	BPTF|RB1|ZFPM2|ZNF692|MED25|SMAD1|ATF7IP|FOXO1|FOXM1|NOP53|CBX7|SEMA4D|BCL6|FNIP2|TRIM37|ANKRD2|EZR|MGAM|NR2F6|CRY2|TCF23|MDM4|DNAJC17|OLIG3|ZNF263|TBX18|TBX19|MYB|ZNF281|DNMT3B|ZBED2|PARP9|TCF3|SQSTM1|ZNF233|PPARG|CUX2|MEPCE|IL33|TP53|HEY2|PROX1|PROX2|URI1|CYP1A1|MGA|DDX20|ESR2|GFI1|PER2|NOTCH2|NOTCH3|ZKSCAN3|CREBBP|PRDM2|ZBTB21|HES6	http://amigo.geneontology.org/amigo/term/GO:0000122
intercellular bridge	Gene Ontology	GO:0045171	12	71	5.4873e-05	0.00274244	TPX2|DNAJC8|MICAL1|SETX|FAN1|EAF1|MICAL3|KRR1|TEX14|FASTKD2|DUSP11|KIF2B	http://amigo.geneontology.org/amigo/term/GO:0045171
spindle	Gene Ontology	GO:0005819	16	122	5.60386e-05	0.00278025	TPX2|SHCBP1|SPAG8|CEP162|HAUS6|CSPP1|SEPTIN7|RB1|FMN2|TTK|MICAL3|CLTC|EVI5|SEPTIN12|MAPRE1|KIF2B	http://amigo.geneontology.org/amigo/term/GO:0005819
Rac guanyl-nucleotide exchange factor activity	Gene Ontology	GO:0030676	7	21	5.6667e-05	0.00279106	FARP2|ECT2|PREX1|DOCK2|VAV3|TIAM1|TIAM2	http://amigo.geneontology.org/amigo/term/GO:0030676
endosome	Gene Ontology	GO:0005768	27	293	7.13531e-05	0.00343962	RASSF9|SNX1|CLTC|WASHC4|BIRC6|OSBPL1A|ATP9B|ATP9A|LRRK2|COMMD1|MTMR4|AGAP2|PACSIN3|KIF16B|PKN1|APPL2|EPN3|EPN2|ASTN1|RAB3B|SLC26A7|TJAP1|RD3|VPS16|CD164|EZR|ATP6V0A4	http://amigo.geneontology.org/amigo/term/GO:0005768
cell differentiation	Gene Ontology	GO:0030154	44	596	7.7406e-05	0.00370263	INSC|ZFPM2|RARRES2|SPATA20|SMAD1|GLRX2|NLRP14|MYCBPAP|ROS1|ATOH7|SHCBP1L|THSD7A|SPAG8|MECOM|NR2F6|RB1|SOX17|POU6F2|GORASP2|NRG1|SRD5A1|SLC9C1|FGF17|TCF23|RBL2|FCRLA|KRT6A|NHSL1|RXRB|PRMT7|PPARG|UTP14C|FES|SEPTIN12|HEY2|INHA|SQSTM1|OSGIN1|NME8|COL13A1|SEPTIN4|ANPEP|SEPTIN7|HES6	http://amigo.geneontology.org/amigo/term/GO:0030154
endoplasmic reticulum lumen	Gene Ontology	GO:0005788	27	296	8.34779e-05	0.00393242	COLGALT2|GANAB|KTN1|IL12A|POGLUT1|ADAMTS13|LAMB1|COL2A1|FLT3|SERPINA1|SUMF1|COL11A2|DNAJC10|UGGT2|MATN3|FBN1|APPL2|COL4A3|LAMC1|COL7A1|SIL1|ARSA|ARSK|COL13A1|COL1A2|APC|GBF1	http://amigo.geneontology.org/amigo/term/GO:0005788
proteolysis	Gene Ontology	GO:0006508	35	434	8.41345e-05	0.00393242	NRDC|LVRN|YME1L1|TYSND1|LTA4H|ADAMTS13|MMP23B|ADAMTS19|SVBP|TMPRSS11E|TMPRSS11F|ADGB|AGTPBP1|CFAP44|ADAMTS9|SCPEP1|NAALAD2|TRAPPC12|CUL7|CFB|TMPRSS2|PIGT|UBA3|ADAM23|ADAM22|MMP21|PM20D2|CAPN13|CLGN|LMLN|UBD|ANPEP|APC|PRCP|MEP1B	http://amigo.geneontology.org/amigo/term/GO:0006508
calcium ion binding	Gene Ontology	GO:0005509	49	693	8.44687e-05	0.00393242	EGFLAM|CAPN13|SPATA21|ANXA3|CACNA1E|ADAMTS13|NOTCH2|RYR3|PCDHB8|MMRN1|PCDHB7|SULF2|ESYT2|PCDHB12|SLIT3|PCDHB15|PCDHB14|SLC8A1|LPCAT2|DSG1|MATN3|PLCB4|ANXA4|CUBN|DST|COLEC11|CELSR3|CELSR2|FBN1|ADGRL4|LRP1|UMODL1|ITPR2|FBN3|DNAH7|AOAH|PLSCR2|ARSA|PSPH|SYT4|OTOF|NOTCH3|TBC1D9B|PCDH15|EFCAB5|APC|EFCAB6|PCDHB1|EFCAB3	http://amigo.geneontology.org/amigo/term/GO:0005509
alpha-actinin binding	Gene Ontology	GO:0051393	6	15	8.63583e-05	0.00399304	PDLIM4|CACNA1D|LRRC10|PPARG|BAP1|KCNA5	http://amigo.geneontology.org/amigo/term/GO:0051393
nuclear speck	Gene Ontology	GO:0016607	33	400	8.90826e-05	0.00409118	SRRM2|STK19|REXO4|CWC25|RBM15B|TOPORS|DGKZ|ELL|MBD4|HAUS6|CDK13|CRY2|PPP4R3A|EAF1|YLPM1|RBM39|ZNF474|SPRTN|BARD1|WAC|TRIM22|NCAPG2|TRIP11|DUSP11|YTHDC1|ZNF638|AFDN|NOC3L|FBXL4|MECOM|ASCC3|PHF7|CLK3	http://amigo.geneontology.org/amigo/term/GO:0016607
mismatch repair	Gene Ontology	GO:0006298	8	32	9.34689e-05	0.00424108	MSH3|XPC|MSH4|EXO1|MLH3|MLH1|RPA2|SETD2	http://amigo.geneontology.org/amigo/term/GO:0006298
ubiquitin-protein transferase activity	Gene Ontology	GO:0004842	23	233	9.35946e-05	0.00424108	HECTD2|DTX4|BIRC6|TRIM37|TRIM36|ANKRD39|TOPORS|SEL1L2|MIB2|FBXO25|PJA2|BARD1|HERC1|UBA7|UBR4|FANCL|DZIP3|ZNRF3|FBXL5|LMO7|UBE2S|RNF213|RNF146	http://amigo.geneontology.org/amigo/term/GO:0004842
intracellular signal transduction	Gene Ontology	GO:0035556	31	369	0.000106126	0.00474564	AKAP11|FMN2|SMPD2|PATJ|NEK11|DGKZ|ECT2|TP53TG5|DLG5|LRRK2|PREX1|MAGI3|CDC42BPA|NRG1|NRG2|RGS9|DAPK1|DGKE|SIRPG|PKN1|SH3BP5L|MAST3|ARFGEF2|SQSTM1|INPP5D|ADRA1D|DEPDC7|MYO9A|CHEK1|NRBP2|PDZD8	http://amigo.geneontology.org/amigo/term/GO:0035556
sensory perception of sound	Gene Ontology	GO:0007605	17	144	0.000108305	0.00481144	CCDC50|LRIG1|USH2A|COL11A2|CACNA1D|GSDME|OTOF|OTOG|ATP6V0A4|TRIOBP|COL4A3|PCDH15|USH1C|MYO15A|COL2A1|USH1G|MBL2	http://amigo.geneontology.org/amigo/term/GO:0007605
extracellular matrix organization	Gene Ontology	GO:0030198	24	252	0.000110741	0.00488773	RECK|EGFLAM|COL11A2|ITGA6|ADAMTS19|ADAMTS13|ADAMTS12|MMP23B|LAMB1|COL2A1|FURIN|ADAMTS9|MATN3|LAMA3|FBN1|COL4A3|ABI3BP|LAMC1|MMP21|COL7A1|CLGN|COL13A1|COL1A2|VWF	http://amigo.geneontology.org/amigo/term/GO:0030198
sperm axoneme assembly	Gene Ontology	GO:0007288	6	16	0.000115022	0.00504392	DNAH1|CFAP44|PLA2G3|PGS1|ARMC2|FSIP2	http://amigo.geneontology.org/amigo/term/GO:0007288
ubiquitin protein ligase activity	Gene Ontology	GO:0061630	26	286	0.000117649	0.00512605	DTX4|RNF10|RFWD3|RAD18|TRIM37|TOPORS|RNF175|MIB2|LTN1|MYCBP2|TRIM52|SH3RF2|TRIM25|TRIM22|HERC2|ANAPC1|UBR4|FANCL|DZIP3|ZNRF3|TRAIP|RNF183|MEFV|TRIM3|RNF216|RNF146	http://amigo.geneontology.org/amigo/term/GO:0061630
protein kinase binding	Gene Ontology	GO:0019901	36	461	0.000121753	0.00527104	PIWIL1|TEX14|KAT2B|EPHA1|KIF14|MAP2K7|CLTC|KCNA5|TPX2|TRAP1|CCNE2|CDK13|ADRA2A|NEK9|MICAL1|AP1B1|LYST|STK11IP|LIPE|VRK2|TRIM22|SMAD1|AGAP2|SQSTM1|CDK5RAP3|PRAM1|MAPK8IP2|IFNAR2|TP53|PTPRQ|CNTLN|MAPRE1|KIF13B|PTPRC|FOXM1|NBEAL1	http://amigo.geneontology.org/amigo/term/GO:0019901
semaphorin-plexin signaling pathway	Gene Ontology	GO:0071526	8	34	0.00013433	0.00577874	FARP2|SEMA3D|PLXNA2|MET|SH3BP1|PLXND1|SEMA4C|SEMA4D	http://amigo.geneontology.org/amigo/term/GO:0071526
homophilic cell adhesion via plasma membrane adhesion molecules	Gene Ontology	GO:0007156	18	162	0.000138549	0.00592277	PCDHB8|PCDHB15|PCDHB12|PCDHB7|PCDHB1|PCDH15|CELSR3|CELSR2|CNTN4|TENM3|NECTIN3|PALLD|CNTN6|OBSL1|PCDHB14|MYPN|PTPRM|DSG1	http://amigo.geneontology.org/amigo/term/GO:0007156
phospholipid translocation	Gene Ontology	GO:0045332	7	25	0.000141494	0.00601083	ATP10A|ABCA4|ATP8B3|ABCB1|ATP9B|ATP9A|TMEM30A	http://amigo.geneontology.org/amigo/term/GO:0045332
protease binding	Gene Ontology	GO:0002020	14	107	0.000163477	0.00690159	LONP2|SERPINA1|TWNK|LRP1|TP53|TYSND1|COL1A2|ATP9A|PANX1|VWF|FURIN|NFRKB|A2M|MBL2	http://amigo.geneontology.org/amigo/term/GO:0002020
cellular response to hypoxia	Gene Ontology	GO:0071456	20	114	0.000399113	0.00714946	MRPL36|EPAS1|SIRT1|PCK1|AQP3|SIRT4|NKX3-1|HYOU1|EGLN1|PTGIS|ROR2|SCN2A|RBP3|NOP53|ICAM1|UCN3|MDM2|TERT|MYC|ANGPT4	http://amigo.geneontology.org/amigo/term/GO:0071456
positive regulation of cell-cell adhesion	Gene Ontology	GO:0022409	6	18	0.000194708	0.0081192	SIRPG|RNASE9|AFDN|KIF26B|ITGA6|BAP1	http://amigo.geneontology.org/amigo/term/GO:0022409
bone development	Gene Ontology	GO:0060348	9	47	0.000203338	0.00837421	CCN4|NPR2|TMEM38B|TULP3|SMAD1|SULF2|AKAP13|IFT172|SRD5A1	http://amigo.geneontology.org/amigo/term/GO:0060348
leukotriene signaling pathway	Gene Ontology	GO:0061737	4	5	0.000204173	0.00837421	NOP9|LTB4R|CYSLTR2|RGS1	http://amigo.geneontology.org/amigo/term/GO:0061737
cell-cell junction	Gene Ontology	GO:0005911	19	183	0.000204519	0.00837421	TEK|ECT2|TIAM1|AFDN|AHI1|CD2AP|FAN1|NECTIN3|NPHP1|COL13A1|PTPRM|PDZD2|CDSN|MAGI3|RPGRIP1L|BAP1|DSG1|CTNNA1|CDC42BPA	http://amigo.geneontology.org/amigo/term/GO:0005911
Notch signaling pathway	Gene Ontology	GO:0007219	14	110	0.000211991	0.0085768	DTX4|ANXA4|IFT172|KAT2B|NOTCH2|NOTCH3|NLE1|CNTN6|MIB2|ATOH1|KCNA5|HEY2|CREBBP|POFUT1	http://amigo.geneontology.org/amigo/term/GO:0007219
RNA polymerase II activating transcription factor binding	Gene Ontology	GO:0001102	10	59	0.000221136	0.0087591	MGA|RBL2|TCF3|MGAM|RB1|TBX18|TBX19|HEY2|CREBBP|TCF23	http://amigo.geneontology.org/amigo/term/GO:0001102
regulation of protein localization	Gene Ontology	GO:0032880	10	59	0.000221136	0.0087591	SIX4|TBC1D1|AFDN|DZIP1L|CELSR2|TRIM22|RSL1D1|MYCBP2|CELSR3|RACK1	http://amigo.geneontology.org/amigo/term/GO:0032880
regulation of small GTPase mediated signal transduction	Gene Ontology	GO:0051056	16	139	0.000221588	0.0087591	ECT2|ARAP2|MYO9A|PREX1|VAV3|TIAM2|ARHGAP1|TIAM1|ARHGAP21|DEPDC7|AKAP13|ARHGAP25|SOS2|ARHGAP35|A2M|MYO9B	http://amigo.geneontology.org/amigo/term/GO:0051056
cell migration	Gene Ontology	GO:0016477	22	232	0.000221652	0.0087591	USH2A|SCYL3|IL12A|PODXL|ADAMTS12|SH3BP1|LAMB1|ITGBL1|DGKZ|TIAM1|CDC42BPA|MAPRE1|LAMA3|PARP9|FAN1|PIK3C2A|PIK3C2G|LAMC1|MET|PALLD|MEGF9|ARHGAP35	http://amigo.geneontology.org/amigo/term/GO:0016477
retrograde vesicle-mediated transport, Golgi to endoplasmic reticulum	Gene Ontology	GO:0006890	12	84	0.000227667	0.00889341	COPE|DNAJC28|KIF18A|COG4|RINT1|ARFGAP2|ATP9B|ATP9A|KLC2|GBF1|BICD2|KIF2B	http://amigo.geneontology.org/amigo/term/GO:0006890
protein dimerization activity	Gene Ontology	GO:0046983	16	140	0.000238551	0.00921268	CYP1A1|MGA|ANO5|MGAM|ZNF862|SMAD1|ANO2|ASCL5|ATOH7|ATOH1|NSMCE3|TCF24|HEY2|OLIG3|HES6|TCF23	http://amigo.geneontology.org/amigo/term/GO:0046983
cytoskeletal anchor activity	Gene Ontology	GO:0008093	6	19	0.000248186	0.00947707	MAP1A|INSC|GAS2L3|GAS2L2|OBSL1|BICD2	http://amigo.geneontology.org/amigo/term/GO:0008093
oxygen binding	Gene Ontology	GO:0019825	9	32	0.0199237	0.00997577	HBQ1|HBD|ALB|AHRR|ADGB|CYP17A1|CYP26A1|TH|HBZ	http://amigo.geneontology.org/amigo/term/GO:0019825
kinesin complex	Gene Ontology	GO:0005871	9	49	0.000267487	0.0101006	KIF16B|KIF18A|KIF26B|KIF14|KIF13A|KIF13B|KLC2|KIF21A|KIF2B	http://amigo.geneontology.org/amigo/term/GO:0005871
integrin binding	Gene Ontology	GO:0005178	16	142	0.000275877	0.0102762	CCN4|SFRP2|LAMA3|LAMB1|DST|TNXB|FBN1|NRG1|ADAMTS13|COL4A3|ADAM23|ADAM22|GRIP1|VWF|TSPAN8|ITGBL1	http://amigo.geneontology.org/amigo/term/GO:0005178
protein phosphatase binding	Gene Ontology	GO:0019903	12	86	0.000276673	0.0102762	PDLIM4|TP53|CLEC12B|MET|RPA2|PPARG|MAP2K7|MYO16|MTMR4|MTMR3|ROS1|RACK1	http://amigo.geneontology.org/amigo/term/GO:0019903
protein modification by small protein conjugation	Gene Ontology	GO:0032446	5	12	0.000296481	0.0107191	MOCS3|UBA7|UBD|UBA3|NAE1	http://amigo.geneontology.org/amigo/term/GO:0032446
hemidesmosome assembly	Gene Ontology	GO:0031581	5	12	0.000296481	0.0107191	LAMA3|DST|LAMC1|PLEC|ITGA6	http://amigo.geneontology.org/amigo/term/GO:0031581
interstrand cross-link repair	Gene Ontology	GO:0036297	9	50	0.000305354	0.0109814	RFWD3|FAAP24|RPA2|FAN1|FANCF|POLN|FANCL|EME1|FANCI	http://amigo.geneontology.org/amigo/term/GO:0036297
trans-Golgi network	Gene Ontology	GO:0005802	18	174	0.000309126	0.0110007	TRAPPC9|RGS20|ARFGEF2|LRRK2|FURIN|BIRC6|ATP9B|CCDC91|CA4|ATP8B3|GSAP|CLN3|ARFGEF1|ATP9A|GOLGA4|TJAP1|GBF1|PHETA1	http://amigo.geneontology.org/amigo/term/GO:0005802
I band	Gene Ontology	GO:0031674	6	20	0.000312563	0.0110651	ANKRD2|KAT2B|KLHL40|MYPN|CFL2|CACNA1S	http://amigo.geneontology.org/amigo/term/GO:0031674
Golgi organization	Gene Ontology	GO:0007030	14	115	0.000320436	0.011285	TRAPPC8|LRRK2|DNAJC28|GORASP2|COG1|COG4|ATP8B3|ARHGAP21|ARFGEF1|OBSL1|TRAPPC12|CUL7|GBF1|TJAP1	http://amigo.geneontology.org/amigo/term/GO:0007030
oxidation-reduction process	Gene Ontology	GO:0055114	38	525	0.000329953	0.0115125	CYP2J2|AGPS|SESN1|PCYOX1L|RPE65|DOHH|FDXR|CYB5R4|GLYR1|DHRS1|CYP11A1|CYP2D6|NCF4|CYBRD1|MICAL1|SDR42E1|MICAL3|RSBN1L|KDM4E|SRD5A3|CYP4A22|FRRS1|FMO3|DNAJC10|AKR1C8P|CYP2C8|CYP21A2|IFI30|HSD17B2|CYP2C9|CYP1A1|EGLN1|HSPBAP1|HEPHL1|LACC1|D2HGDH|RDH14|DUS4L	http://amigo.geneontology.org/amigo/term/GO:0055114
receptor complex	Gene Ontology	GO:0043235	20	207	0.000335782	0.0116444	ROS1|TEK|PTPRA|PTPRQ|CRLF1|PLA2R1|LRP1|ADRA2A|EPHA1|NOTCH3|MET|TRPC1|NOTCH2|TLR4|FSHR|ITPR2|NT5DC3|FLT3|GPRC5C|P2RX6	http://amigo.geneontology.org/amigo/term/GO:0043235
cellular response to UV	Gene Ontology	GO:0034644	16	51	0.000818735	0.0123699	SDE2|PTGS2|NOC2L|NFATC4|TP53|YY1|MAPK13|NEDD4|EIF2AK4|PARP1|ATF4|INO80|NSMCE3|BMF|EP300|DHX36	http://amigo.geneontology.org/amigo/term/GO:0034644
photoreceptor outer segment	Gene Ontology	GO:0001750	10	64	0.000395352	0.0132375	INHA|IFT140|CCDC66|RD3|PEX6|CNGB3|MAP1B|PCDH15|USH1C|GNAT2	http://amigo.geneontology.org/amigo/term/GO:0001750
photoreceptor cell maintenance	Gene Ontology	GO:0045494	8	41	0.000408029	0.0134542	USH2A|ESRRB|ERCC6|ABCA4|MDM1|PCDH15|USH1C|USH1G	http://amigo.geneontology.org/amigo/term/GO:0045494
sodium ion transport	Gene Ontology	GO:0006814	11	77	0.000410311	0.0134542	SLC38A11|SCN11A|SLC13A1|SCN8A|SLC22A4|SLC5A12|SLC9B1|SCNN1B|NAT2|SLC5A8|SCN7A	http://amigo.geneontology.org/amigo/term/GO:0006814
activation of GTPase activity	Gene Ontology	GO:0090630	13	104	0.000411722	0.0134542	TBC1D5|ARHGAP25|ECT2|TBC1D1|RANGAP1|EPHA1|TBC1D7|TBC1D9B|TIAM1|TIAM2|SGSM1|EVI5|TBC1D15	http://amigo.geneontology.org/amigo/term/GO:0090630
motile cilium	Gene Ontology	GO:0031514	13	104	0.000411722	0.0134542	DNAJB13|DNAH17|DNAH11|DNAH9|CFAP61|CFAP44|CFAP251|CEP89|NPHP1|SLC25A31|PGS1|SLC9C1|SAXO1	http://amigo.geneontology.org/amigo/term/GO:0031514
G2/M transition of mitotic cell cycle	Gene Ontology	GO:0000086	15	133	0.000418733	0.013553	CEP164|HAUS6|NEDD1|ALMS1|PSD|CEP290|ABCB1|FOXM1|PKMYT1|TPD52L1|USH1C|CNTRL|MAPRE1|NES|CKAP5	http://amigo.geneontology.org/amigo/term/GO:0000086
protein-containing complex binding	Gene Ontology	GO:0044877	28	349	0.000442713	0.0142612	BAG3|TGFB3|RAD18|ERCC6|RIPK3|HELB|FYB1|FLT3|P2RX6|TULP3|TBC1D5|MAPK8IP2|RANBP2|MAP1B|BECN2|XPC|FBN1|APPL2|ITGA6|WRAP53|MCM9|INHA|SQSTM1|LRP1|PEX6|CD2AP|TLR2|UBA3	http://amigo.geneontology.org/amigo/term/GO:0044877
clathrin binding	Gene Ontology	GO:0030276	8	42	0.000470117	0.0150018	LRRK2|CLBA1|SYT4|AFTPH|EPN2|EPN3|AP1B1|HIP1R	http://amigo.geneontology.org/amigo/term/GO:0030276
positive regulation of transcription, DNA-templated	Gene Ontology	GO:0045893	39	556	0.000491558	0.0152891	NPAT|TGFB3|RNF10|LGR4|ATF7IP|FOXO1|MAP2K7|MED4|RGMB|TOPORS|TP53|PROX1|SIX4|SOX17|MYB|ZNF281|PARP9|TCF3|ESRRB|XPC|BICRA|WAC|RSF1|PPARG|RXRB|ESR2|HEY2|GPATCH3|NAA16|LRP6|TFAP4|IRF4|EDRF1|CEP290|DXO|MECOM|ZKSCAN3|FOXM1|CREBBP	http://amigo.geneontology.org/amigo/term/GO:0045893
signaling receptor activity	Gene Ontology	GO:0038023	20	214	0.000496269	0.0152891	TEK|IL10RA|PLA2R1|CMKLR1|GRIA1|PAQR4|NOTCH2|NOTCH3|TLR2|GRIN2C|LRP1|CUBN|ANPEP|TLR4|TEX264|CD302|PKHD1|CD300A|SEMA4D|PKHD1L1	http://amigo.geneontology.org/amigo/term/GO:0038023
chromatin binding	Gene Ontology	GO:0003682	33	443	0.000496507	0.0152891	TRIM37|KAT2B|ERCC6|FOXO1|CRTC2|GLYR1|WDHD1|ANKRD2|PLAC8|EXO1|MLH3|ZKSCAN3|MLH1|CRAMP1|PHC1|NPM2|FAAP24|DNMT3B|HELLS|ASH1L|PKN1|NUPR1|WAC|PPARG|MCM9|URI1|MRNIP|TP53|NOC3L|L3MBTL3|CREBBP|BCL6|TASOR	http://amigo.geneontology.org/amigo/term/GO:0003682
axonemal microtubule	Gene Ontology	GO:0005879	4	7	0.000503781	0.0152891	RPGRIP1L|SAXO1|ARFGEF2|CEP162	http://amigo.geneontology.org/amigo/term/GO:0005879
response to mechanical stimulus	Gene Ontology	GO:0009612	9	54	0.000503863	0.0152891	MAP1B|PSPH|ASNS|PPL|PPARG|ANKRD23|CHI3L1|SMPD2|KCNA5	http://amigo.geneontology.org/amigo/term/GO:0009612
microtubule bundle formation	Gene Ontology	GO:0001578	7	32	0.000515691	0.0154412	MAP1B|CCDC66|GAS2L2|MAP2|FES|NCKAP5|MAPRE1	http://amigo.geneontology.org/amigo/term/GO:0001578
microtubule associated complex	Gene Ontology	GO:0005875	7	32	0.000515691	0.0154412	MAP1A|MAP1B|APPBP2|MAP2|MEFV|RANBP9|MAP7	http://amigo.geneontology.org/amigo/term/GO:0005875
oogenesis	Gene Ontology	GO:0048477	7	32	0.000515691	0.0154412	DDX20|MARF1|ASPM|MLH1|FMN2|TAF4B|PANX1	http://amigo.geneontology.org/amigo/term/GO:0048477
enzyme binding	Gene Ontology	GO:0019899	28	353	0.000522586	0.015503	MSH3|SERINC1|MAP2K7|RPA2|A2M|PREX1|TULP3|MLH1|RANBP9|NPM2|DIS3L|LONP2|PARP9|SQSTM1|PPARG|TP53|MDM4|MCM9|RACK1|CYP1A1|EGLN1|ESR2|SPDL1|PARP14|NOTCH2|NOTCH3|PDE4DIP|WDR76	http://amigo.geneontology.org/amigo/term/GO:0019899
cilium-dependent cell motility	Gene Ontology	GO:0060285	5	14	0.00052372	0.015503	DNAH8|CFAP44|DNAH17|DNAH7|DNAH1	http://amigo.geneontology.org/amigo/term/GO:0060285
calmodulin binding	Gene Ontology	GO:0005516	19	200	0.000564497	0.0164673	MYH15|RYR3|MBL2|CFAP221|CAMSAP2|ASPM|MYH8|MYLK|MAP2|CACNA1S|MYO9B|RGS1|SLC8A1|MYO15A|NMI|ARPP21|CEP97|DAPK1|UBR4	http://amigo.geneontology.org/amigo/term/GO:0005516
defense response to virus	Gene Ontology	GO:0051607	19	200	0.000564497	0.0164673	SLFN13|IFI44L|SETD2|PARP9|TRIM22|MX2|IFNA6|SERINC3|MX1|IFNAR2|RIPK3|PTPRC|IL33|SLFN11|DDX60|AIMP1|TRIM52|LYST|FAM111A	http://amigo.geneontology.org/amigo/term/GO:0051607
mitochondrial large ribosomal subunit	Gene Ontology	GO:0005762	9	55	0.000567258	0.0164771	MRPL27|MRPL13|MRPS30|MTERF4|MRPL39|MRPL2|MPV17L2|MRPL48|MALSU1	http://amigo.geneontology.org/amigo/term/GO:0005762
small GTPase mediated signal transduction	Gene Ontology	GO:0007264	12	94	0.00057192	0.0165419	DOCK8|SOS2|DIRAS3|TIAM1|DOCK2|VAV3|RAPGEF5|TIAM2|CHAT|DOCK10|ARHGAP1|BCAR3	http://amigo.geneontology.org/amigo/term/GO:0007264
cytoskeleton organization	Gene Ontology	GO:0007010	15	138	0.000595345	0.0170726	KRT6A|LARP4|DST|SPTB|EPB42|PALLD|MICAL1|ARHGAP21|MAST3|ABLIM1|OBSL1|RANBP9|MICAL3|PACSIN3|PDZD8	http://amigo.geneontology.org/amigo/term/GO:0007010
catalytic activity	Gene Ontology	GO:0003824	8	44	0.000617263	0.0174089	MGA|SLC3A2|DIP2B|PIGH|FPGT|MGAM|SPATA20|HHIP	http://amigo.geneontology.org/amigo/term/GO:0003824
neuronal cell body	Gene Ontology	GO:0043025	29	376	0.000636246	0.0177966	TGFB3|USH2A|WASHC5|GRIA1|MAP1B|GLRX2|MAP2|MBL2|SNCAIP|P2RX6|TIAM1|MAPK8IP2|SLC8A1|SRD5A1|HIP1R|MAP1A|ANXA3|NAT2|TANC1|SLC24A1|BRINP1|RACK1|INHA|LRP1|LRP6|LRRK2|VPS16|MPL|SYT4	http://amigo.geneontology.org/amigo/term/GO:0043025
stress fiber	Gene Ontology	GO:0001725	10	69	0.000671111	0.0184279	PDLIM4|BAG3|TEK|MYLK|FAN1|PALLD|ABLIM1|SEPTIN7|SEPTIN12|NMI	http://amigo.geneontology.org/amigo/term/GO:0001725
protein acetylation	Gene Ontology	GO:0006473	5	15	0.000677066	0.0184279	FOXO1|NUPR1|NAT9|KAT2B|CREBBP	http://amigo.geneontology.org/amigo/term/GO:0006473
ATPase-coupled intramembrane lipid transporter activity	Gene Ontology	GO:0140326	5	15	0.000677066	0.0184279	ATP8B3|ATP10A|ABCA4|ATP9B|ATP9A	http://amigo.geneontology.org/amigo/term/GO:0140326
cellular_component	Gene Ontology	GO:0005575	32	433	0.000677795	0.0184279	DDIAS|NOP9|JRK|DOHH|MEGF9|SPATA48|EXOC3L2|NCKAP5|CYSLTR2|ANKRD39|C6orf15|KBTBD7|NLRP7|DAW1|MOCOS|IFI44L|ZNF107|ZBTB7C|ASCL5|ASTN1|THNSL2|TMEM104|TC2N|HHLA2|EDRF1|OSGIN1|ZNF862|IFNA6|ZKSCAN2|DEPDC7|ARPP21|NXPH4	http://amigo.geneontology.org/amigo/term/GO:0005575
negative regulation of cell growth	Gene Ontology	GO:0030308	14	125	0.000684126	0.0185259	SFRP2|TP53TG5|ESR2|NRG1|OSGIN1|RB1|SOX17|EI24|PPARG|SLIT3|ST7L|TP53|BCL6|RACK1	http://amigo.geneontology.org/amigo/term/GO:0030308
DNA-binding transcription factor activity	Gene Ontology	GO:0003700	41	607	0.000718535	0.0190287	SMAD1|FOXO1|ZNF35|FOXM1|SPZ1|ZNF91|STAT4|ZNF628|ZBTB7C|MECOM|NR2F6|POU6F2|ZBTB38|ZNF550|ZNF263|ZNF438|ZNF281|ZNF248|ATOH1|TCF3|ESRRB|RXRB|ASCL5|PPARG|HEY2|PROX1|PROX2|TP53|GFI1|TFAP4|IRF4|RFX7|ZNF280B|ZNF280A|ZKSCAN3|ZNF425|HES6|PRDM2|ATF6B|BCL6|ZBTB24	http://amigo.geneontology.org/amigo/term/GO:0003700
[truncated: 238 more rows]
